# Supplementary material for: The Cytosolic Iron-Sulfur Cluster Assembly Protein MMS19 Regulates Transcriptional Gene Silencing, DNA Repair, and Flowering Time in Arabidopsis
Source: PLoS One. 2015 Jun 8;10(6):e0129137. doi: 10.1371/journal.pone.0129137 (PMC4459967; doi:10.1371/journal.pone.0129137)
Supplement: S1 Table — (XLSX) [file pone.0129137.s005.xlsx]

## Sheet: Sheet1
S1 Table. Differentially expressed genes in mms19 identified by RNA-seq.
Gene	Locus	WT	mms19	log2(fold_change)	p_value	gene name	Gene catalog	Gene description
AT1G12870	Chr1:4387128-4389110	0	0.148685	1.79769e+30	0.0033186	AT1G12870	protein_coding	F-box and associated interaction domains-containing protein; FUNCTIONS IN: molecular_function unknown; INVOLVED IN: biological_process unknown; LOCATED IN: plasma membrane; EXPRESSED IN: cultured cell; CONTAINS InterPro DOMAIN/s: F-box domain, cyclin-like (InterPro:IPR001810), F-box domain, Skp2-like (InterPro:IPR022364), F-box associated domain, type 1 (InterPro:IPR006527), F-box associated inte…
AT1G22240	Chr1:7853083-7854963	0	0.419867	1.79769e+30	8.89812e-06	APUM8	protein_coding	pumilio 8 (PUM8); FUNCTIONS IN: RNA binding, binding; LOCATED IN: cytoplasm; EXPRESSED IN: 14 plant structures; EXPRESSED DURING: 8 growth stages; CONTAINS InterPro DOMAIN/s: Pumilio RNA-binding repeat (InterPro:IPR001313), Armadillo-like helical (InterPro:IPR011989), Armadillo-type fold (InterPro:IPR016024); BEST Arabidopsis thaliana protein match is: pumilio 7 (TAIR:AT1G78160.1); Has 2896 Blast…
AT1G35647	Chr1:13181477-13186236	0	0.0341733	1.79769e+30	0.0033186	AT1G35647	transposable_element_gene	gypsy-like retrotransposon family, has a 3.6e-209 P-value blast match to GB:AAD27547 polyprotein (Gypsy_Ty3-element) (Oryza sativa subsp. indica)
AT1G37140	Chr1:14170350-14172041	0	0.351716	1.79769e+30	0.00316686	MCT1	protein_coding	MEI2 C-terminal RRM only like 1 (MCT1); CONTAINS InterPro DOMAIN/s: RNA recognition motif 2 (InterPro:IPR007201); BEST Arabidopsis thaliana protein match is: terminal EAR1-like 1 (TAIR:AT3G26120.1); Has 331 Blast hits to 331 proteins in 67 species: Archae - 0; Bacteria - 0; Metazoa - 0; Fungi - 29; Plants - 216; Viruses - 0; Other Eukaryotes - 86 (source: NCBI BLink).
AT1G38360	Chr1:14437602-14445999	0	0.0712457	1.79769e+30	7.05597e-06	AT1G38360	transposable_element_gene	gypsy-like retrotransposon family (Athila), has a 9.0e-98 P-value blast match to gb|AAL06419.1|AF378075_1 reverse transcriptase (Athila4) (Arabidopsis thaliana) (Gypsy_Ty3-family)
AT1G42367	Chr1:15834634-15835087	0	0.703601	1.79769e+30	0.0023242	AT1G42367	transposable_element_gene	similar to unknown protein [Arabidopsis thaliana] (TAIR:AT3G30700.1)
AT1G47540	Chr1:17455532-17456170	0	0.616853	1.79769e+30	0.00444575	AT1G47540	protein_coding	Scorpion toxin-like knottin superfamily protein; FUNCTIONS IN: ion channel inhibitor activity; INVOLVED IN: defense response; LOCATED IN: endomembrane system, extracellular region; CONTAINS InterPro DOMAIN/s: Scorpion long chain toxin (InterPro:IPR002061), Knottin (InterPro:IPR003614); BEST Arabidopsis thaliana protein match is: trypsin inhibitor protein 2 (TAIR:AT2G43520.1); Has 35333 Blast hits…
AT1G60500	Chr1:22291581-22293964	0	0.199775	1.79769e+30	8.30381e-05	DRP4C	protein_coding	Dynamin related protein 4C (DRP4C); FUNCTIONS IN: GTP binding, GTPase activity; INVOLVED IN: biological_process unknown; LOCATED IN: cellular_component unknown; EXPRESSED IN: egg cell; CONTAINS InterPro DOMAIN/s: Dynamin GTPase effector (InterPro:IPR003130), Dynamin, GTPase domain (InterPro:IPR001401), GTPase effector domain, GED (InterPro:IPR020850), Dynamin central region (InterPro:IPR000375), …
AT1G61320	Chr1:22617369-22619853	0	0.118741	1.79769e+30	0.0033186	AT1G61320	protein_coding	FBD / Leucine Rich Repeat domains containing protein; CONTAINS InterPro DOMAIN/s: FBD (InterPro:IPR013596), FBD-like (InterPro:IPR006566); BEST Arabidopsis thaliana protein match is: FBD, F-box and Leucine Rich Repeat domains containing protein (TAIR:AT1G61330.1); Has 419 Blast hits to 418 proteins in 11 species: Archae - 0; Bacteria - 0; Metazoa - 0; Fungi - 0; Plants - 419; Viruses - 0; Other E…
AT1G66570	Chr1:24835250-24837322	0	0.181433	1.79769e+30	0.00111337	SUC7	protein_coding	sucrose-proton symporter 7 (SUC7); FUNCTIONS IN: carbohydrate transmembrane transporter activity, sugar:hydrogen symporter activity, sucrose:hydrogen symporter activity; INVOLVED IN: transport, transmembrane transport, sucrose transport; LOCATED IN: integral to membrane, integral to plasma membrane, membrane; EXPRESSED IN: sepal, stamen; EXPRESSED DURING: 4 anthesis; CONTAINS InterPro DOMAIN/s: S…
AT2G06180	Chr2:2419318-2422450	0	0.0598086	1.79769e+30	0.0023242	AT2G06180	transposable_element_gene	pseudogene, hypothetical protein
AT2G06890	Chr2:2795096-2799273	0	0.0342821	1.79769e+30	0.0048038	AT2G06890	transposable_element_gene	gypsy-like retrotransposon family, has a 7.3e-184 P-value blast match to GB:AAD22153 polyprotein (Gypsy_Ty3-element) (Sorghum bicolor)
AT2G07400	Chr2:3073732-3078367	0	0.136128	1.79769e+30	5.60337e-06	AT2G07400	transposable_element_gene	copia-like retrotransposon family, has a 6.9e-53 P-value blast match to GB:CAA32025 ORF (Ty1_Copia-element) (Nicotiana tabacum)GB:CAA32025 ORF (Ty1_Copia-element) (Nicotiana tabacum)
AT2G11778	Chr2:4728071-4728239	0	7.87502	1.79769e+30	0.00706577	AT2G11778	protein_coding	unknown protein; Has 30201 Blast hits to 17322 proteins in 780 species: Archae - 12; Bacteria - 1396; Metazoa - 17338; Fungi - 3422; Plants - 5037; Viruses - 0; Other Eukaryotes - 2996 (source: NCBI BLink).
AT2G18190	Chr2:7914304-7915872	0	0.106332	1.79769e+30	0.0048038	AT2G18190	protein_coding	P-loop containing nucleoside triphosphate hydrolases superfamily protein; FUNCTIONS IN: nucleoside-triphosphatase activity, ATPase activity, nucleotide binding, ATP binding; INVOLVED IN: response to salt stress; LOCATED IN: endomembrane system; EXPRESSED IN: leaf whorl, sepal, flower, egg cell, stamen; EXPRESSED DURING: 4 anthesis, petal differentiation and expansion stage; CONTAINS InterPro DOMA…
AT2G31780	Chr2:13515198-13517413	0	0.12518	1.79769e+30	0.0023242	ATARI11	protein_coding	ARIADNE 11 (ARI11); FUNCTIONS IN: zinc ion binding; CONTAINS InterPro DOMAIN/s: Zinc finger, RING-type, conserved site (InterPro:IPR017907), Zinc finger, C6HC-type (InterPro:IPR002867), Zinc finger, RING-type (InterPro:IPR001841); BEST Arabidopsis thaliana protein match is: RING/U-box superfamily protein (TAIR:AT2G31760.1); Has 3062 Blast hits to 3040 proteins in 224 species: Archae - 0; Bacteria…
AT2G32370	Chr2:13740877-13746286	0	0.0878126	1.79769e+30	0.000853435	HDG3	protein_coding	homeodomain GLABROUS 3 (HDG3); FUNCTIONS IN: DNA binding, sequence-specific DNA binding transcription factor activity; INVOLVED IN: regulation of transcription, DNA-dependent, cotyledon development; LOCATED IN: nucleus; EXPRESSED IN: fruit; EXPRESSED DURING: seedling growth; CONTAINS InterPro DOMAIN/s: Homeobox, conserved site (InterPro:IPR017970), Homeobox (InterPro:IPR001356), Homeodomain-like …
AT2G36760	Chr2:15413041-15414594	0	0.086547	1.79769e+30	0.00706577	UGT73C2	protein_coding	UDP-glucosyl transferase 73C2 (UGT73C2); FUNCTIONS IN: transferase activity, transferring hexosyl groups, UDP-glycosyltransferase activity, transferase activity, transferring glycosyl groups; INVOLVED IN: metabolic process; LOCATED IN: endomembrane system; EXPRESSED IN: flower, stamen; EXPRESSED DURING: 4 anthesis; CONTAINS InterPro DOMAIN/s: UDP-glucuronosyl/UDP-glucosyltransferase (InterPro:IPR…
AT3G10100	Chr3:3111777-3115437	0	0.0795506	1.79769e+30	0.00800937	AT3G10100	transposable_element_gene	similar to ASY2, DNA binding [Arabidopsis thaliana] (TAIR:AT4G32200.1); similar to filament protein-related [Arabidopsis thaliana] (TAIR:AT4G20730.1); similar to unknown protein [Arabidopsis thaliana] (TAIR:AT2G09910.1); similar to hypothetical protein 27.t00126 [Brassica oleracea] (GB:ABD65062.1); contains domain (Phosphotyrosine protein) phosphatases II (SSF52799)
AT3G11405	Chr3:3580894-3581359	0	0.447491	1.79769e+30	0.00706577	AT3G11405	protein_coding	unknown protein; BEST Arabidopsis thaliana protein match is: unknown protein (TAIR:AT3G55570.1); Has 35333 Blast hits to 34131 proteins in 2444 species: Archae - 798; Bacteria - 22429; Metazoa - 974; Fungi - 991; Plants - 531; Viruses - 0; Other Eukaryotes - 9610 (source: NCBI BLink).
AT3G27810	Chr3:10307416-10310308	0	0.134669	1.79769e+30	0.00858781	ATMYB3	protein_coding	myb domain protein 21 (MYB21); FUNCTIONS IN: DNA binding, sequence-specific DNA binding transcription factor activity; INVOLVED IN: in 6 processes; EXPRESSED IN: 10 plant structures; EXPRESSED DURING: 4 anthesis, C globular stage, petal differentiation and expansion stage; CONTAINS InterPro DOMAIN/s: SANT, DNA-binding (InterPro:IPR001005), Homeodomain-like (InterPro:IPR009057), Myb, DNA-binding (…
AT3G29340	Chr3:11259586-11262440	0	0.0890029	1.79769e+30	0.0033186	AT3G29340	protein_coding	zinc finger (C2H2 type) family protein; FUNCTIONS IN: sequence-specific DNA binding transcription factor activity, zinc ion binding, nucleic acid binding; INVOLVED IN: regulation of transcription; LOCATED IN: intracellular; CONTAINS InterPro DOMAIN/s: Zinc finger, C2H2-like (InterPro:IPR015880), Zinc finger, C2H2-type (InterPro:IPR007087); BEST Arabidopsis thaliana protein match is: C2H2 and C2HC…
AT3G30610	Chr3:12186690-12187029	0	1.28715	1.79769e+30	0.0023242	AT3G30610	transposable_element_gene	similar to unknown protein [Arabidopsis thaliana] (TAIR:AT2G12685.1)
AT3G30843	Chr3:12607270-12608250	0	0.150462	1.79769e+30	0.00858841	AT3G30843	transposable_element_gene	similar to unknown protein [Arabidopsis thaliana] (TAIR:AT4G08056.1); similar to Integrase, catalytic re (GB:ABE86211.1)
AT3G30844	Chr3:12602728-12606196	0	0.0357677	1.79769e+30	0.00706577	AT3G30844	transposable_element_gene	copia-like retrotransposon family, has a 8.6e-95 P-value blast match to GB:CAA32025 ORF (Ty1_Copia-element) (Nicotiana tabacum)GB:CAA32025 ORF (Ty1_Copia-element) (Nicotiana tabacum)
AT3G32880	Chr3:13404996-13406508	0	0.104137	1.79769e+30	0.0048038	AT3G32880	transposable_element_gene	gypsy-like retrotransposon family (Athila)
AT3G33072	Chr3:13631492-13634029	0	0.0500418	1.79769e+30	0.00706577	AT3G33072	transposable_element_gene	pseudogene, hypothetical protein
AT3G42431	Chr3:14546387-14553611	0	0.0249452	1.79769e+30	0.0023242	AT3G42431	transposable_element_gene	gypsy-like retrotransposon family (Athila), has a 1.5e-78 P-value blast match to GB:CAA57397 Athila ORF 1 (Arabidopsis thaliana)
AT3G42716	Chr3:14799889-14801814	0	0.12437	1.79769e+30	0.00118006	AT3G42716	transposable_element_gene	Athila retroelement ORF2 -related, temporary automated functional assignment
AT3G42719	Chr3:14803535-14804201	0	0.294878	1.79769e+30	0.0048038	AT3G42719	transposable_element_gene	pseudogene, hypothetical protein
AT3G43867	Chr3:15721997-15726638	0	0.0350822	1.79769e+30	0.0033186	AT3G43867	transposable_element_gene	copia-like retrotransposon family, has a 8.2e-284 P-value blast match to GB:CAA31653 polyprotein (Ty1_Copia-element) (Arabidopsis thaliana)
AT3G46487	Chr3:17111428-17114136	0	0.0466243	1.79769e+30	0.00706577	AT3G46487	transposable_element_gene	CACTA-like transposase family (Ptta/En/Spm), has a 1.1e-38 P-value blast match to At5g29026.1/8-244 CACTA-like transposase family (Ptta/En/Spm) (CACTA-element) (Arabidopsis thaliana)
AT3G54520	Chr3:20183559-20185200	0	0.278299	1.79769e+30	0.000622588	AT3G54520	protein_coding	unknown protein; BEST Arabidopsis thaliana protein match is: unknown protein (TAIR:AT3G54530.1); Has 72 Blast hits to 70 proteins in 20 species: Archae - 0; Bacteria - 5; Metazoa - 8; Fungi - 2; Plants - 18; Viruses - 0; Other Eukaryotes - 39 (source: NCBI BLink).
AT3G55300	Chr3:20504035-20504901	0	0.293965	1.79769e+30	0.00164734	AT3G55300	transposable_element_gene	copia-like retrotransposon family, has a 4.5e-28 P-value blast match to GB:CAA37924 orf 2 (Ty1_Copia-element) (Arabidopsis thaliana)
AT4G03038	Chr4:1340114-1343140	0	0.300563	1.79769e+30	0.00562948	AT4G03038	other_rna
AT4G06566	Chr4:3503597-3508199	0	0.0663624	1.79769e+30	0.000339106	AT4G06566	transposable_element_gene	gypsy-like retrotransposon family, has a 9.9e-101 P-value blast match to GB:AAD19359 polyprotein (gypsy_Ty3-element) (Sorghum bicolor)
AT4G06578	Chr4:3550655-3554459	0	0.0540488	1.79769e+30	0.00164734	AT4G06578	transposable_element_gene	gypsy-like retrotransposon family (Athila), has a 2.2e-127 P-value blast match to gb|AAL06421.1|AF378079_1 reverse transcriptase (Athila4) (Arabidopsis thaliana) (Gypsy_Ty3-family)
AT4G06607	Chr4:3701838-3703218	0	0.165467	1.79769e+30	0.00164734	AT4G06607	transposable_element_gene	pseudogene, hypothetical protein
AT4G06664	Chr4:3869798-3871808	0	0.0754195	1.79769e+30	0.0048038	AT4G06664	transposable_element_gene	pseudogene, hypothetical protein
AT4G07605	Chr4:4415058-4416131	0	0.179145	1.79769e+30	0.0033186	AT4G07605	transposable_element_gene	pseudogene, hypothetical protein
AT4G07942	Chr4:4773563-4776647	0	0.0608054	1.79769e+30	0.0023242	AT4G07942	transposable_element_gene	pseudogene, hypothetical protein, similar to Athila retroelement ORF2, putative
AT4G25330	Chr4:12957833-12958714	0	2.29622	1.79769e+30	9.57242e-09	AT4G25330	protein_coding	unknown protein; Has 21 Blast hits to 21 proteins in 10 species: Archae - 0; Bacteria - 0; Metazoa - 0; Fungi - 0; Plants - 21; Viruses - 0; Other Eukaryotes - 0 (source: NCBI BLink).
AT4G26260	Chr4:13297697-13300387	0	0.109939	1.79769e+30	0.00858781	MIOX4	protein_coding	myo-inositol oxygenase 4 (MIOX4); FUNCTIONS IN: inositol oxygenase activity; INVOLVED IN: L-ascorbic acid biosynthetic process, syncytium formation; LOCATED IN: cytoplasm; EXPRESSED IN: 19 plant structures; EXPRESSED DURING: 8 growth stages; CONTAINS InterPro DOMAIN/s: Protein of unknown function DUF706 (InterPro:IPR007828); BEST Arabidopsis thaliana protein match is: myo-inositol oxygenase 5 (TA…
AT5G15380	Chr5:4991346-4994826	0	0.128092	1.79769e+30	0.00118006	DRM1	protein_coding	domains rearranged methylase 1 (DRM1); CONTAINS InterPro DOMAIN/s: Ubiquitin-associated/translation elongation factor EF1B, N-terminal, eukaryote (InterPro:IPR015940), DNA methylase, C-5 cytosine-specific (InterPro:IPR001525); BEST Arabidopsis thaliana protein match is: domains rearranged methyltransferase 2 (TAIR:AT5G14620.1); Has 662 Blast hits to 554 proteins in 116 species: Archae - 0; Bacter…
AT5G25290	Chr5:8778591-8779785	0	0.294838	1.79769e+30	0.000339106	AT5G25290	protein_coding	CONTAINS InterPro DOMAIN/s: F-box domain, cyclin-like (InterPro:IPR001810), F-box domain, Skp2-like (InterPro:IPR022364), Protein of unknown function DUF295 (InterPro:IPR005174); BEST Arabidopsis thaliana protein match is: Protein of unknown function (DUF295) (TAIR:AT1G27540.1); Has 1807 Blast hits to 1807 proteins in 277 species: Archae - 0; Bacteria - 0; Metazoa - 736; Fungi - 347; Plants - 385…
AT5G29975	Chr5:11323980-11329884	0	0.0273085	1.79769e+30	0.0033186	AT5G29975	transposable_element_gene	gypsy-like retrotransposon family (Athila), has a 1.4e-306 P-value blast match to GB:CAA57397 Athila ORF 1 (Arabidopsis thaliana)
AT5G44630	Chr5:18003254-18005616	0	0.0780943	1.79769e+30	0.00706577	AT5G44630	protein_coding	Terpenoid cyclases/Protein prenyltransferases superfamily protein; FUNCTIONS IN: lyase activity, magnesium ion binding; INVOLVED IN: sesquiterpene biosynthetic process, sesquiterpenoid biosynthetic process; LOCATED IN: cellular_component unknown; EXPRESSED IN: 13 plant structures; EXPRESSED DURING: 6 growth stages; CONTAINS InterPro DOMAIN/s: Terpene synthase, metal-binding domain (InterPro:IPR00…
AT5G53240	Chr5:21601480-21602739	0	0.110668	1.79769e+30	0.00706577	AT5G53240	protein_coding	Protein of unknown function (DUF295); FUNCTIONS IN: molecular_function unknown; INVOLVED IN: biological_process unknown; LOCATED IN: mitochondrion; CONTAINS InterPro DOMAIN/s: Protein of unknown function DUF295 (InterPro:IPR005174); BEST Arabidopsis thaliana protein match is: Protein of unknown function (DUF295) (TAIR:AT5G55270.1); Has 1807 Blast hits to 1807 proteins in 277 species: Archae - 0; …
AT1G36630	Chr1:13840144-13847625	0.00241827	0.264706	6.77427	5.8936e-06	AT1G36630	transposable_element_gene	CACTA-like transposase family (Tnp1/En/Spm), has a 2.5e-213 P-value blast match to ref|NP_189784.1| TNP1-related protein (Arabidopsis thaliana) (CACTA-element)
AT3G02310	Chr3:464278-467074	0.0145328	1.5265	6.71477	7.15737e-06	AGL4	protein_coding	SEPALLATA 2 (SEP2); FUNCTIONS IN: protein binding, DNA binding, sequence-specific DNA binding transcription factor activity; INVOLVED IN: flower development, ovule development; LOCATED IN: nucleus; EXPRESSED IN: 12 plant structures; EXPRESSED DURING: 7 growth stages; CONTAINS InterPro DOMAIN/s: Transcription factor, MADS-box (InterPro:IPR002100), Transcription factor, K-box (InterPro:IPR002487); …
AT1G20750	Chr1:7203301-7208998	0.00544664	0.373375	6.09911	4.8787e-05	AT1G20750	protein_coding	RAD3-like DNA-binding helicase protein; FUNCTIONS IN: in 6 functions; INVOLVED IN: nucleobase, nucleoside, nucleotide and nucleic acid metabolic process; LOCATED IN: chloroplast; EXPRESSED IN: sperm cell; CONTAINS InterPro DOMAIN/s: DEAD2 (InterPro:IPR010614), Helicase, superfamily 1/2, ATP-binding domain, DinG/Rad3-type (InterPro:IPR014013), Helicase-like, DEXD box c2 type (InterPro:IPR006554), …
AT1G30170	Chr1:10607887-10609618	0.0150937	0.901185	5.89981	8.76188e-05	AT1G30170	protein_coding	Protein of unknown function (DUF295); CONTAINS InterPro DOMAIN/s: Protein of unknown function DUF295 (InterPro:IPR005174); BEST Arabidopsis thaliana protein match is: Protein of unknown function (DUF295) (TAIR:AT1G30160.2); Has 234 Blast hits to 226 proteins in 7 species: Archae - 0; Bacteria - 0; Metazoa - 0; Fungi - 0; Plants - 234; Viruses - 0; Other Eukaryotes - 0 (source: NCBI BLink).
AT5G14490	Chr5:4670778-4672072	0.0207302	0.802225	5.2742	0.00049031	anac085	protein_coding	NAC domain containing protein 85 (NAC085); FUNCTIONS IN: sequence-specific DNA binding transcription factor activity; INVOLVED IN: multicellular organismal development, regulation of transcription; CONTAINS InterPro DOMAIN/s: No apical meristem (NAM) protein (InterPro:IPR003441); BEST Arabidopsis thaliana protein match is: NAC domain containing protein 44 (TAIR:AT3G01600.1); Has 2068 Blast hits t…
AT5G15800	Chr5:5148743-5154154	0.13209	4.15468	4.97515	1.37584e-06	AGL2	protein_coding	SEPALLATA1 (SEP1); FUNCTIONS IN: DNA binding, sequence-specific DNA binding transcription factor activity; INVOLVED IN: flower development, ovule development; LOCATED IN: nucleus; EXPRESSED IN: 12 plant structures; EXPRESSED DURING: 6 growth stages; CONTAINS InterPro DOMAIN/s: Transcription factor, MADS-box (InterPro:IPR002100), Transcription factor, K-box (InterPro:IPR002487); BEST Arabidopsis t…
AT3G21850	Chr3:7697088-7697550	0.0682389	2.11259	4.95227	0.00110935	ASK9	protein_coding	SKP1-like 9 (SK9); CONTAINS InterPro DOMAIN/s: E3 ubiquitin ligase, SCF complex, Skp subunit (InterPro:IPR016897), SKP1 component, dimerisation (InterPro:IPR016072), SKP1 component (InterPro:IPR001232), BTB/POZ fold (InterPro:IPR011333), SKP1 component, POZ (InterPro:IPR016073); BEST Arabidopsis thaliana protein match is: SKP1-like 10 (TAIR:AT3G21860.1); Has 1438 Blast hits to 1434 proteins in 26…
AT2G11780	Chr2:4729677-4732966	0.0228177	0.668562	4.87284	2.34336e-10	AT2G11780	transposable_element_gene	pseudogene, hypothetical protein
AT5G61850	Chr5:24844294-24846933	0.0166189	0.441	4.72988	0.00189702	LFY	protein_coding	LEAFY (LFY); CONTAINS InterPro DOMAIN/s: Floricaula/leafy protein (InterPro:IPR002910); Has 1807 Blast hits to 1807 proteins in 277 species: Archae - 0; Bacteria - 0; Metazoa - 736; Fungi - 347; Plants - 385; Viruses - 0; Other Eukaryotes - 339 (source: NCBI BLink).
AT1G40101	Chr1:15063542-15076496	0.0013802	0.032047	4.53724	0.00296603	AT1G40101	transposable_element_gene	gypsy-like retrotransposon family (Athila), has a 5.6e-152 P-value blast match to GB:CAA57397 Athila ORF 1 (Arabidopsis thaliana)
AT4G06718	Chr4:4017247-4018366	0.0192347	0.425344	4.46685	0.00347774	AT4G06718	transposable_element_gene	pseudogene, expressed protein
AT3G32195	Chr3:13165570-13170335	0.00385834	0.0810549	4.39285	0.00410133	AT3G32195	transposable_element_gene	gypsy-like retrotransposon family, has a 8.8e-102 P-value blast match to GB:AAD27547 polyprotein (Gypsy_Ty3-element) (Oryza sativa subsp. indica)
AT1G40077	Chr1:14899837-14906596	0.00268463	0.0534296	4.31484	0.00486705	AT1G40077	transposable_element_gene	gypsy-like retrotransposon family (Athila), has a 1.5e-256 P-value blast match to GB:CAA57397 Athila ORF 1 (Arabidopsis thaliana)
AT1G65480	Chr1:24331427-24333934	0.270364	5.17153	4.25762	2.66454e-15	FT	protein_coding	FLOWERING LOCUS T (FT); FUNCTIONS IN: phosphatidylethanolamine binding, protein binding; INVOLVED IN: photoperiodism, flowering, positive regulation of flower development, regulation of flower development; LOCATED IN: nucleus, cytoplasm; EXPRESSED IN: 14 plant structures; EXPRESSED DURING: 7 growth stages; CONTAINS InterPro DOMAIN/s: Phosphatidylethanolamine-binding, conserved site (InterPro:IPR0…
AT4G06615	Chr4:3283783-3284823	0.0631578	1.18714	4.23238	2.4006e-06	AT4G06615	transposable_element_gene	pseudogene, hypothetical protein
AT4G05475	Chr4:2765961-2767957	0.0242429	0.428874	4.14492	0.00699982	AT4G05475	protein_coding	RNI-like superfamily protein; CONTAINS InterPro DOMAIN/s: F-box domain, cyclin-like (InterPro:IPR001810); BEST Arabidopsis thaliana protein match is: RNI-like superfamily protein (TAIR:AT4G05470.1).
AT2G11340	Chr2:4514860-4520662	0.00943077	0.152934	4.01939	8.37865e-06	AT2G11340	transposable_element_gene	gypsy-like retrotransposon family (Athila), has a 4.5e-221 P-value blast match to GB:CAA57397 Athila ORF 1 (Arabidopsis thaliana)
AT1G04580	Chr1:1252121-1257510	0.0135369	0.199564	3.88188	1.81088e-05	AAO4	protein_coding	aldehyde oxidase 4 (AO4); CONTAINS InterPro DOMAIN/s: Aldehyde oxidase/xanthine dehydrogenase (InterPro:IPR016208), Ferredoxin (InterPro:IPR001041), Molybdopterin dehydrogenase, FAD-binding (InterPro:IPR002346), Beta-grasp fold, ferredoxin-type (InterPro:IPR012675), [2Fe-2S]-binding (InterPro:IPR002888), FAD-binding, type 2 (InterPro:IPR016166), CO dehydrogenase flavoprotein, C-terminal (InterPro…
AT5G54740	Chr5:22238357-22239187	0.112465	1.49219	3.72988	2.43608e-06	SESA5	protein_coding	seed storage albumin 5 (SESA5); FUNCTIONS IN: lipid binding, nutrient reservoir activity; INVOLVED IN: lipid transport, pollen development; LOCATED IN: endomembrane system; EXPRESSED IN: shoot apex; CONTAINS InterPro DOMAIN/s: Bifunctional trypsin/alpha-amylase inhibitor (InterPro:IPR013771), Bifunctional inhibitor/plant lipid transfer protein/seed storage (InterPro:IPR016140), Napin/ Bra allerge…
AT1G02620	Chr1:557091-557986	0.109328	1.36998	3.64742	6.30818e-05	AT1G02620	protein_coding	Ras-related small GTP-binding family protein; FUNCTIONS IN: GTP binding; INVOLVED IN: intracellular protein transport; LOCATED IN: endomembrane system, intracellular; CONTAINS InterPro DOMAIN/s: Small GTPase SAR1-type (InterPro:IPR006687), ARF/SAR superfamily (InterPro:IPR006689); BEST Arabidopsis thaliana protein match is: secretion-associated RAS super family 2 (TAIR:AT4G02080.1); Has 4733 Blas…
AT4G27160	Chr4:13611795-13612563	0.312078	3.86461	3.63034	3.6448e-11	AT2S3	protein_coding	seed storage albumin 3 (SESA3); FUNCTIONS IN: lipid binding, nutrient reservoir activity; INVOLVED IN: lipid transport; LOCATED IN: endomembrane system; CONTAINS InterPro DOMAIN/s: Bifunctional trypsin/alpha-amylase inhibitor (InterPro:IPR013771), Bifunctional inhibitor/plant lipid transfer protein/seed storage (InterPro:IPR016140), Napin/ Bra allergen (InterPro:IPR000617), Plant lipid transfer p…
AT4G15210	Chr4:8666337-8669470	4.36547	52.1679	3.57895	0	BMY1	protein_coding	ARABIDOPSIS THALIANA BETA-AMYLASE (ATBETA-AMY); FUNCTIONS IN: beta-amylase activity; INVOLVED IN: response to herbivore, starch catabolic process; LOCATED IN: endomembrane system; EXPRESSED IN: 19 plant structures; EXPRESSED DURING: 14 growth stages; CONTAINS InterPro DOMAIN/s: Glycoside hydrolase, family 14, conserved site (InterPro:IPR018238), Glycoside hydrolase, family 14 (InterPro:IPR001554)…
AT1G03880	Chr1:985750-988146	0.0862088	1.02127	3.56638	1.1006e-08	CRU2	protein_coding	cruciferin 2 (CRU2); FUNCTIONS IN: nutrient reservoir activity; INVOLVED IN: seed germination, response to abscisic acid stimulus; LOCATED IN: endomembrane system; EXPRESSED IN: leaf, seed; EXPRESSED DURING: seedling growth, seed development stages; CONTAINS InterPro DOMAIN/s: 11-S seed storage protein, conserved site (InterPro:IPR022379), Cupin, RmlC-type (InterPro:IPR011051), Cupin 1 (InterPro:…
AT3G18330	Chr3:6291126-6292257	0.056957	0.671739	3.55996	9.83495e-05	AT3G18330	protein_coding	F-box family protein; CONTAINS InterPro DOMAIN/s: F-box domain, cyclin-like (InterPro:IPR001810), F-box domain, Skp2-like (InterPro:IPR022364), F-box associated domain, type 1 (InterPro:IPR006527), F-box associated interaction domain (InterPro:IPR017451); BEST Arabidopsis thaliana protein match is: F-box and associated interaction domains-containing protein (TAIR:AT2G07140.2); Has 1095 Blast hits…
AT1G41680	Chr1:15482851-15484057	0.0351288	0.407829	3.53724	0.00146975	AT1G41680	transposable_element_gene	pseudogene, hypothetical protein
AT4G27150	Chr4:13609340-13610075	0.397772	4.47134	3.49069	1.39664e-11	SESA2	protein_coding	seed storage albumin 2 (SESA2); FUNCTIONS IN: lipid binding, nutrient reservoir activity; INVOLVED IN: lipid transport; LOCATED IN: endomembrane system; EXPRESSED DURING: seed development stages; CONTAINS InterPro DOMAIN/s: Bifunctional trypsin/alpha-amylase inhibitor (InterPro:IPR013771), Bifunctional inhibitor/plant lipid transfer protein/seed storage (InterPro:IPR016140), Napin/ Bra allergen (…
AT5G62730	Chr5:25197493-25200033	0.0899044	1.00647	3.48477	5.36422e-09	AT5G62730	protein_coding	Major facilitator superfamily protein; FUNCTIONS IN: transporter activity; INVOLVED IN: oligopeptide transport; LOCATED IN: membrane; EXPRESSED IN: 19 plant structures; EXPRESSED DURING: 12 growth stages; CONTAINS InterPro DOMAIN/s: Oligopeptide transporter (InterPro:IPR000109), Major facilitator superfamily, general substrate transporter (InterPro:IPR016196); BEST Arabidopsis thaliana protein ma…
AT4G27170	Chr4:13613595-13614283	0.218204	2.13114	3.28788	7.96328e-07	SESA4	protein_coding	seed storage albumin 4 (SESA4); FUNCTIONS IN: lipid binding, nutrient reservoir activity; INVOLVED IN: lipid transport; LOCATED IN: endomembrane system; CONTAINS InterPro DOMAIN/s: Bifunctional trypsin/alpha-amylase inhibitor (InterPro:IPR013771), Bifunctional inhibitor/plant lipid transfer protein/seed storage (InterPro:IPR016140), Napin/ Bra allergen (InterPro:IPR000617), Plant lipid transfer p…
AT3G27630	Chr3:10231115-10231418	3.26453	30.9655	3.24572	2.16271e-13	AT3G27630	protein_coding	unknown protein; BEST Arabidopsis thaliana protein match is: unknown protein (TAIR:AT5G40460.1); Has 36 Blast hits to 36 proteins in 6 species: Archae - 0; Bacteria - 0; Metazoa - 0; Fungi - 0; Plants - 36; Viruses - 0; Other Eukaryotes - 0 (source: NCBI BLink).
AT4G25580	Chr4:13056183-13058802	0.188748	1.77886	3.23642	3.4639e-14	AT4G25580	protein_coding	CAP160 protein; CONTAINS InterPro DOMAIN/s: CAP160 (InterPro:IPR012418); BEST Arabidopsis thaliana protein match is: CAP160 protein (TAIR:AT5G52300.1); Has 292 Blast hits to 249 proteins in 85 species: Archae - 0; Bacteria - 26; Metazoa - 66; Fungi - 33; Plants - 116; Viruses - 9; Other Eukaryotes - 42 (source: NCBI BLink).
AT1G40072	Chr1:14867446-14869477	0.019265	0.181056	3.23238	0.0039792	AT1G40072	transposable_element_gene	pseudogene, hypothetical protein
AT4G22960	Chr4:12030019-12033137	0.573367	4.78699	3.06159	0	AT4G22960	protein_coding	Protein of unknown function (DUF544) ; CONTAINS InterPro DOMAIN/s: Protein of unknown function DUF544 (InterPro:IPR007518); BEST Arabidopsis thaliana protein match is: Protein of unknown function (DUF544) (TAIR:AT4G11860.1); Has 737 Blast hits to 425 proteins in 174 species: Archae - 0; Bacteria - 23; Metazoa - 282; Fungi - 261; Plants - 75; Viruses - 0; Other Eukaryotes - 96 (source: NCBI BLink).
AT3G02810	Chr3:608459-610985	0.0181241	0.150295	3.05181	0.00688366	AT3G02810	protein_coding	Protein kinase superfamily protein; FUNCTIONS IN: protein serine/threonine kinase activity, protein kinase activity, kinase activity, ATP binding; INVOLVED IN: protein amino acid phosphorylation; LOCATED IN: cellular_component unknown; EXPRESSED IN: 8 plant structures; EXPRESSED DURING: L mature pollen stage, M germinated pollen stage, 4 anthesis, C globular stage, petal differentiation and expan…
AT2G09870	Chr2:3733171-3738079	0.0112231	0.0909999	3.01939	0.00118571	AT2G09870	transposable_element_gene	gypsy-like retrotransposon family (Athila), has a 5.6e-224 P-value blast match to GB:CAA57397 Athila ORF 1 (Arabidopsis thaliana)
AT5G04380	Chr5:1234882-1236317	0.202931	1.57062	2.95227	6.14968e-08	AT5G04380	protein_coding	S-adenosyl-L-methionine-dependent methyltransferases superfamily protein; FUNCTIONS IN: methyltransferase activity; INVOLVED IN: response to cadmium ion; LOCATED IN: cellular_component unknown; EXPRESSED IN: sperm cell, cultured cell; CONTAINS InterPro DOMAIN/s: SAM dependent carboxyl methyltransferase (InterPro:IPR005299); BEST Arabidopsis thaliana protein match is: S-adenosyl-L-methionine-depen…
AT5G17090	Chr5:5621248-5622476	0.0490261	0.379446	2.95227	0.00918834	AT5G17090	protein_coding	Cystatin/monellin superfamily protein; CONTAINS InterPro DOMAIN/s: Cystatin-related, plant (InterPro:IPR006525); BEST Arabidopsis thaliana protein match is: Cystatin/monellin superfamily protein (TAIR:AT5G17120.1); Has 1807 Blast hits to 1807 proteins in 277 species: Archae - 0; Bacteria - 0; Metazoa - 736; Fungi - 347; Plants - 385; Viruses - 0; Other Eukaryotes - 339 (source: NCBI BLink).
AT5G53710	Chr5:21805258-21805794	0.106047	0.820769	2.95227	0.00918834	AT5G53710	protein_coding	unknown protein; FUNCTIONS IN: molecular_function unknown; INVOLVED IN: biological_process unknown; LOCATED IN: endomembrane system; EXPRESSED IN: 8 plant structures; EXPRESSED DURING: 4 anthesis, C globular stage, petal differentiation and expansion stage; Has 30201 Blast hits to 17322 proteins in 780 species: Archae - 12; Bacteria - 1396; Metazoa - 17338; Fungi - 3422; Plants - 5037; Viruses - …
AT5G35935	Chr5:14083387-14089891	0.318436	2.45533	2.94684	0	AT5G35935	transposable_element_gene	copia-like retrotransposon family, has a 2.0e-232 P-value blast match to GB:CAA72989 open reading frame 1 (Ty1_Copia-element) (Brassica oleracea)
AT3G12410	Chr3:3946035-3946960	0.122055	0.917678	2.91045	7.36796e-05	AT3G12410	protein_coding	Polynucleotidyl transferase, ribonuclease H-like superfamily protein; FUNCTIONS IN: 3'-5' exonuclease activity, nucleic acid binding; INVOLVED IN: nucleobase, nucleoside, nucleotide and nucleic acid metabolic process; LOCATED IN: intracellular; CONTAINS InterPro DOMAIN/s: Polynucleotidyl transferase, ribonuclease H fold (InterPro:IPR012337), 3&apos;-5&apos; exonuclease (InterPro:IPR002562); BEST …
AT5G52300	Chr5:21237055-21239529	6.28364	46.3008	2.88137	0	RD29B	protein_coding	LOW-TEMPERATURE-INDUCED 65 (LTI65); FUNCTIONS IN: molecular_function unknown; INVOLVED IN: response to water deprivation, response to salt stress, response to cold, abscisic acid mediated signaling pathway, response to abscisic acid stimulus; LOCATED IN: cellular_component unknown; EXPRESSED IN: leaf, seed; EXPRESSED DURING: dry seed stage, LP.04 four leaves visible; CONTAINS InterPro DOMAIN/s: C…
AT1G42050	Chr1:15707076-15710285	0.0234252	0.168353	2.84536	0.00050626	AT1G42050	transposable_element_gene	pseudogene, hypothetical protein
AT3G54340	Chr3:20119172-20121170	0.211284	1.49511	2.82299	6.6592e-07	AP3	protein_coding	APETALA 3 (AP3); CONTAINS InterPro DOMAIN/s: Transcription factor, MADS-box (InterPro:IPR002100), Transcription factor, K-box (InterPro:IPR002487); BEST Arabidopsis thaliana protein match is: AGAMOUS-like 71 (TAIR:AT5G51870.1); Has 6838 Blast hits to 6837 proteins in 855 species: Archae - 0; Bacteria - 0; Metazoa - 626; Fungi - 302; Plants - 5820; Viruses - 0; Other Eukaryotes - 90 (source: NCBI …
AT3G44700	Chr3:16236342-16237736	0.058471	0.409447	2.80788	0.00279552	AT3G44700	protein_coding	Plant protein of unknown function; CONTAINS InterPro DOMAIN/s: Protein of unknown function DUF247, plant (InterPro:IPR004158); BEST Arabidopsis thaliana protein match is: Plant protein of unknown function (DUF247) (TAIR:AT3G44710.1); Has 1313 Blast hits to 861 proteins in 17 species: Archae - 0; Bacteria - 0; Metazoa - 0; Fungi - 0; Plants - 1313; Viruses - 0; Other Eukaryotes - 0 (source: NCBI B…
AT1G05680	Chr1:1703091-1704691	0.57592	3.83547	2.73546	6.66134e-16	UGT74E2	protein_coding	Uridine diphosphate glycosyltransferase 74E2 (UGT74E2); CONTAINS InterPro DOMAIN/s: UDP-glucuronosyl/UDP-glucosyltransferase (InterPro:IPR002213); BEST Arabidopsis thaliana protein match is: UDP-Glycosyltransferase superfamily protein (TAIR:AT1G05675.1); Has 8397 Blast hits to 8309 proteins in 513 species: Archae - 0; Bacteria - 605; Metazoa - 2499; Fungi - 31; Plants - 5061; Viruses - 123; Other…
AT2G42835	Chr2:17820254-17824842	0.107844	0.691587	2.68097	0.00131664	AT2G42835	other_rna
AT1G20080	Chr1:6962131-6965045	0.0427413	0.271732	2.66848	0.00121699	NTMC2T1.2	protein_coding	SYTB; FUNCTIONS IN: molecular_function unknown; INVOLVED IN: biological_process unknown; LOCATED IN: endomembrane system; EXPRESSED IN: 6 plant structures; EXPRESSED DURING: L mature pollen stage, M germinated pollen stage, 4 anthesis, petal differentiation and expansion stage; CONTAINS InterPro DOMAIN/s: C2 membrane targeting protein (InterPro:IPR018029), C2 calcium/lipid-binding domain, CaLB (I…
AT1G20350	Chr1:7043712-7044592	0.364509	2.303	2.65949	1.58853e-07	ATTIM17-1	protein_coding	translocase inner membrane subunit 17-1 (TIM17-1); FUNCTIONS IN: protein transporter activity, P-P-bond-hydrolysis-driven protein transmembrane transporter activity; INVOLVED IN: protein transport; LOCATED IN: mitochondrial inner membrane presequence translocase complex; EXPRESSED IN: 11 plant structures; EXPRESSED DURING: 9 growth stages; CONTAINS InterPro DOMAIN/s: Mitochondrial inner membrane …
AT5G55410	Chr5:22460549-22461309	1.14875	7.2521	2.65833	7.5473e-12	AT5G55410	protein_coding	Bifunctional inhibitor/lipid-transfer protein/seed storage 2S albumin superfamily protein; FUNCTIONS IN: lipid binding; INVOLVED IN: lipid transport; LOCATED IN: endomembrane system; CONTAINS InterPro DOMAIN/s: Bifunctional inhibitor/plant lipid transfer protein/seed storage (InterPro:IPR016140), Plant lipid transfer protein/seed storage/trypsin-alpha amylase inhibitor (InterPro:IPR003612); BEST …
AT1G22130	Chr1:7812386-7814264	0.065266	0.408921	2.64742	0.00513133	AGL104	protein_coding	AGAMOUS-like 104 (AGL104); FUNCTIONS IN: DNA binding, sequence-specific DNA binding transcription factor activity; INVOLVED IN: pollen development; LOCATED IN: nucleus; EXPRESSED IN: 6 plant structures; EXPRESSED DURING: L mature pollen stage, M germinated pollen stage, 4 anthesis, petal differentiation and expansion stage; CONTAINS InterPro DOMAIN/s: Transcription factor, MADS-box (InterPro:IPR0…
AT2G42830	Chr2:17820254-17824842	0.132328	0.815163	2.62297	0.000314122	SHP2	protein_coding	SHATTERPROOF 2 (SHP2); FUNCTIONS IN: protein binding, sequence-specific DNA binding transcription factor activity; INVOLVED IN: regulation of transcription, DNA-dependent, ovule development, carpel development; LOCATED IN: nucleus; EXPRESSED IN: 11 plant structures; EXPRESSED DURING: 7 growth stages; CONTAINS InterPro DOMAIN/s: Transcription factor, MADS-box (InterPro:IPR002100), Transcription fa…
AT1G12490	Chr1:4260782-4261869	0.0823388	0.500716	2.60435	0.00164764	AT1G12490	protein_coding	F-box associated ubiquitination effector family protein; CONTAINS InterPro DOMAIN/s: F-box associated domain, type 1 (InterPro:IPR006527), F-box associated interaction domain (InterPro:IPR017451); BEST Arabidopsis thaliana protein match is: F-box and associated interaction domains-containing protein (TAIR:AT1G09650.1); Has 239 Blast hits to 239 proteins in 16 species: Archae - 0; Bacteria - 0; Me…
AT1G69120	Chr1:25982329-25986313	0.103122	0.627103	2.60435	0.000154369	AP1	protein_coding	APETALA1 (AP1); CONTAINS InterPro DOMAIN/s: Transcription factor, MADS-box (InterPro:IPR002100), Transcription factor, K-box (InterPro:IPR002487); BEST Arabidopsis thaliana protein match is: K-box region and MADS-box transcription factor family protein (TAIR:AT1G26310.1); Has 8031 Blast hits to 8015 proteins in 981 species: Archae - 10; Bacteria - 56; Metazoa - 785; Fungi - 329; Plants - 6623; Vi…
AT3G55515	Chr3:20590922-20591162	1.36463	8.29853	2.60435	0.00164764	DVL8	protein_coding	ROTUNDIFOLIA like 7 (RTFL7); CONTAINS InterPro DOMAIN/s: DVL (InterPro:IPR012552); BEST Arabidopsis thaliana protein match is: ROTUNDIFOLIA like 8 (TAIR:AT2G39705.1); Has 170 Blast hits to 170 proteins in 12 species: Archae - 0; Bacteria - 0; Metazoa - 0; Fungi - 0; Plants - 170; Viruses - 0; Other Eukaryotes - 0 (source: NCBI BLink).
AT4G05470	Chr4:2763255-2765351	0.0742633	0.437923	2.55996	0.00703381	AT4G05470	protein_coding	RNI-like superfamily protein; CONTAINS InterPro DOMAIN/s: F-box domain, cyclin-like (InterPro:IPR001810); BEST Arabidopsis thaliana protein match is: RNI-like superfamily protein (TAIR:AT4G05475.1); Has 30201 Blast hits to 17322 proteins in 780 species: Archae - 12; Bacteria - 1396; Metazoa - 17338; Fungi - 3422; Plants - 5037; Viruses - 0; Other Eukaryotes - 2996 (source: NCBI BLink).
AT3G03480	Chr3:828295-829896	0.216938	1.27426	2.55431	1.49638e-07	CHAT	protein_coding	acetyl CoA:(Z)-3-hexen-1-ol acetyltransferase (CHAT); CONTAINS InterPro DOMAIN/s: Transferase (InterPro:IPR003480); BEST Arabidopsis thaliana protein match is: HXXXD-type acyl-transferase family protein (TAIR:AT5G17540.1); Has 2522 Blast hits to 2511 proteins in 130 species: Archae - 0; Bacteria - 0; Metazoa - 0; Fungi - 44; Plants - 2476; Viruses - 0; Other Eukaryotes - 2 (source: NCBI BLink).
AT4G23140	Chr4:12121382-12124205	0.166934	0.971447	2.54086	5.29228e-08	CRK6	protein_coding	cysteine-rich RLK (RECEPTOR-like protein kinase) 6 (CRK6); FUNCTIONS IN: kinase activity; INVOLVED IN: protein amino acid phosphorylation; LOCATED IN: plasma membrane; CONTAINS InterPro DOMAIN/s: Protein kinase, ATP binding site (InterPro:IPR017441), Protein kinase, catalytic domain (InterPro:IPR000719), Protein of unknown function DUF26 (InterPro:IPR002902), Serine-threonine/tyrosine-protein kin…
AT3G56920	Chr3:21070647-21072702	0.0977729	0.555965	2.50749	0.000131273	AT3G56920	protein_coding	DHHC-type zinc finger family protein; FUNCTIONS IN: zinc ion binding; CONTAINS InterPro DOMAIN/s: Zinc finger, DHHC-type (InterPro:IPR001594); BEST Arabidopsis thaliana protein match is: DHHC-type zinc finger family protein (TAIR:AT2G40990.1); Has 5096 Blast hits to 5086 proteins in 252 species: Archae - 0; Bacteria - 0; Metazoa - 2197; Fungi - 759; Plants - 834; Viruses - 0; Other Eukaryotes - 1…
AT2G18193	Chr2:7917504-7919277	1.72099	9.5142	2.46685	0	AT2G18193	protein_coding	P-loop containing nucleoside triphosphate hydrolases superfamily protein; FUNCTIONS IN: nucleoside-triphosphatase activity, ATPase activity, nucleotide binding, ATP binding; LOCATED IN: endomembrane system; EXPRESSED IN: callus; CONTAINS InterPro DOMAIN/s: ATPase, AAA-type, core (InterPro:IPR003959), ATPase, AAA+ type, core (InterPro:IPR003593), ATPase, AAA-type, conserved site (InterPro:IPR00396…
AT3G25260	Chr3:9199437-9202000	0.0304124	0.16813	2.46685	0.00972177	AT3G25260	protein_coding	Major facilitator superfamily protein; FUNCTIONS IN: transporter activity; INVOLVED IN: oligopeptide transport; LOCATED IN: membrane; EXPRESSED IN: embryo, flower; EXPRESSED DURING: 4 anthesis, C globular stage, petal differentiation and expansion stage; CONTAINS InterPro DOMAIN/s: Oligopeptide transporter (InterPro:IPR000109), Major facilitator superfamily, general substrate transporter (InterPr…
AT3G28740	Chr3:10784888-10790553	2.4257	13.2006	2.44413	6.82975e-07	CYP81D1	protein_coding	CYP81D1; FUNCTIONS IN: electron carrier activity, monooxygenase activity, iron ion binding, oxygen binding, heme binding; INVOLVED IN: response to cyclopentenone, defense response to insect; LOCATED IN: endomembrane system; EXPRESSED IN: 10 plant structures; EXPRESSED DURING: 4 anthesis, C globular stage, petal differentiation and expansion stage; CONTAINS InterPro DOMAIN/s: Cytochrome P450 (Inte…
AT2G15810	Chr2:6882820-6886775	0.117289	0.622476	2.40795	8.22496e-09	AT2G15810	transposable_element_gene	Mutator-like transposase family, has a 1.5e-12 P-value blast match to GB:AAA21566 mudrA of transposon="MuDR" (MuDr-element) (Zea mays)
AT4G16590	Chr4:9345149-9349221	0.103339	0.548443	2.40795	3.40708e-05	ATCSLA01	protein_coding	cellulose synthase-like A01 (CSLA01); FUNCTIONS IN: cellulose synthase activity, glucosyltransferase activity, transferase activity, transferring glycosyl groups; INVOLVED IN: biological_process unknown; LOCATED IN: cellular_component unknown; EXPRESSED IN: 16 plant structures; EXPRESSED DURING: 8 growth stages; CONTAINS InterPro DOMAIN/s: Glycosyl transferase, family 2 (InterPro:IPR001173); BEST…
AT1G20180	Chr1:6996209-6997943	0.159591	0.841029	2.39777	0.000136234	AT1G20180	protein_coding	Protein of unknown function (DUF677); FUNCTIONS IN: molecular_function unknown; INVOLVED IN: biological_process unknown; EXPRESSED IN: 8 plant structures; EXPRESSED DURING: 4 anthesis, C globular stage, petal differentiation and expansion stage; CONTAINS InterPro DOMAIN/s: Protein of unknown function DUF677 (InterPro:IPR007749); BEST Arabidopsis thaliana protein match is: Protein of unknown funct…
AT1G13310	Chr1:4561067-4563061	0.0585664	0.307586	2.39285	0.00422975	AT1G13310	protein_coding	Endosomal targeting BRO1-like domain-containing protein; CONTAINS InterPro DOMAIN/s: BRO1 (InterPro:IPR004328); Has 30201 Blast hits to 17322 proteins in 780 species: Archae - 12; Bacteria - 1396; Metazoa - 17338; Fungi - 3422; Plants - 5037; Viruses - 0; Other Eukaryotes - 2996 (source: NCBI BLink).
AT1G09500	Chr1:3066698-3068598	1.19795	6.18355	2.36787	1.28511e-06	AT1G09500	protein_coding	NAD(P)-binding Rossmann-fold superfamily protein; FUNCTIONS IN: alcohol dehydrogenase (NAD) activity, cinnamyl-alcohol dehydrogenase activity; INVOLVED IN: lignin biosynthetic process, cellular metabolic process, metabolic process; LOCATED IN: endomembrane system; EXPRESSED IN: 9 plant structures; EXPRESSED DURING: LP.06 six leaves visible, LP.04 four leaves visible, 4 anthesis, petal differentia…
AT1G02190	Chr1:415078-418010	0.161865	0.835196	2.36732	9.21644e-07	AT1G02190	protein_coding	Fatty acid hydroxylase superfamily; FUNCTIONS IN: oxidoreductase activity, iron ion binding, catalytic activity; INVOLVED IN: oxidation reduction, fatty acid biosynthetic process; LOCATED IN: endoplasmic reticulum; EXPRESSED IN: 12 plant structures; EXPRESSED DURING: 6 growth stages; CONTAINS InterPro DOMAIN/s: Fatty acid hydroxylase (InterPro:IPR006694), Uncharacterised protein, Wax2 C-terminal …
AT1G18830	Chr1:6489308-6494218	0.143075	0.697489	2.2854	2.12193e-07	AT1G18830	protein_coding	Transducin/WD40 repeat-like superfamily protein; FUNCTIONS IN: nucleotide binding; LOCATED IN: endomembrane system; CONTAINS InterPro DOMAIN/s: WD40 repeat 2 (InterPro:IPR019782), WD40 repeat, conserved site (InterPro:IPR019775), WD40 repeat (InterPro:IPR001680), WD40 repeat-like-containing domain (InterPro:IPR011046), WD40-repeat-containing domain (InterPro:IPR017986), WD40/YVTN repeat-like-cont…
AT1G54870	Chr1:20459005-20460647	0.169389	0.805336	2.24925	0.000126099	AT1G54870	protein_coding	NAD(P)-binding Rossmann-fold superfamily protein; FUNCTIONS IN: oxidoreductase activity, binding, catalytic activity; INVOLVED IN: oxidation reduction, metabolic process; LOCATED IN: chloroplast; EXPRESSED IN: 8 plant structures; EXPRESSED DURING: M germinated pollen stage, 4 anthesis, petal differentiation and expansion stage; CONTAINS InterPro DOMAIN/s: Short-chain dehydrogenase/reductase, cons…
AT2G27535	Chr2:11765322-11766144	0.460559	2.15006	2.22292	0.000269344	AT2G27535	protein_coding	ribosomal protein L10A family protein; Has 22 Blast hits to 22 proteins in 2 species: Archae - 0; Bacteria - 0; Metazoa - 0; Fungi - 0; Plants - 22; Viruses - 0; Other Eukaryotes - 0 (source: NCBI BLink).
AT1G04560	Chr1:1244946-1246059	0.405546	1.88328	2.21531	1.29448e-05	AT1G04560	protein_coding	AWPM-19-like family protein; FUNCTIONS IN: molecular_function unknown; INVOLVED IN: biological_process unknown; LOCATED IN: endomembrane system; CONTAINS InterPro DOMAIN/s: AWPM-19-like (InterPro:IPR008390); BEST Arabidopsis thaliana protein match is: AWPM-19-like family protein (TAIR:AT5G46530.1); Has 177 Blast hits to 177 proteins in 19 species: Archae - 0; Bacteria - 0; Metazoa - 0; Fungi - 0;…
AT5G50790	Chr5:20656252-20658001	0.15114	0.687012	2.18445	0.000355075	SWEET10	protein_coding	Nodulin MtN3 family protein; FUNCTIONS IN: molecular_function unknown; INVOLVED IN: biological_process unknown; LOCATED IN: endomembrane system, integral to membrane, membrane; EXPRESSED IN: 13 plant structures; EXPRESSED DURING: 6 growth stages; CONTAINS InterPro DOMAIN/s: MtN3/saliva-related transmembrane protein, conserved region (InterPro:IPR018169), RAG1-activating protein 1 homologue (Inter…
AT1G52990	Chr1:19740502-19743449	0.333881	1.50302	2.17045	3.24777e-05	AT1G52990	protein_coding	thioredoxin family protein; FUNCTIONS IN: nucleic acid binding; INVOLVED IN: cell redox homeostasis; LOCATED IN: endomembrane system; EXPRESSED IN: 14 plant structures; EXPRESSED DURING: 10 growth stages; CONTAINS InterPro DOMAIN/s: Thioredoxin fold (InterPro:IPR012335), Thioredoxin, core (InterPro:IPR015467), Thioredoxin domain (InterPro:IPR013766), Thioredoxin, conserved site (InterPro:IPR01793…
AT3G28500	Chr3:10682096-10682731	0.449248	1.98687	2.14492	0.000171182	AT3G28500	protein_coding	60S acidic ribosomal protein family; FUNCTIONS IN: structural constituent of ribosome; INVOLVED IN: translational elongation; LOCATED IN: cytosol, cytosolic ribosome, ribosome, plasma membrane; EXPRESSED IN: 20 plant structures; EXPRESSED DURING: 11 growth stages; CONTAINS InterPro DOMAIN/s: Ribosomal protein 60S (InterPro:IPR001813); BEST Arabidopsis thaliana protein match is: 60S acidic ribosom…
AT4G12735	Chr4:7493715-7494234	0.335317	1.483	2.14492	0.00240695	AT4G12735	protein_coding	unknown protein; FUNCTIONS IN: molecular_function unknown; INVOLVED IN: biological_process unknown; LOCATED IN: plasma membrane; EXPRESSED IN: rosette leaf, cultured cell; BEST Arabidopsis thaliana protein match is: unknown protein (TAIR:AT4G12731.1); Has 35333 Blast hits to 34131 proteins in 2444 species: Archae - 798; Bacteria - 22429; Metazoa - 974; Fungi - 991; Plants - 531; Viruses - 0; Othe…
AT5G26620	Chr5:9366696-9366963	2.1055	9.31192	2.14492	0.00503417	AT5G26620	protein_coding	unknown protein; BEST Arabidopsis thaliana protein match is: unknown protein (TAIR:AT3G05858.1); Has 48 Blast hits to 48 proteins in 8 species: Archae - 0; Bacteria - 0; Metazoa - 0; Fungi - 0; Plants - 48; Viruses - 0; Other Eukaryotes - 0 (source: NCBI BLink).
AT5G50770	Chr5:20646679-20648725	0.255596	1.13042	2.14492	4.13852e-05	HSD6	protein_coding	hydroxysteroid dehydrogenase 6 (HSD6); FUNCTIONS IN: oxidoreductase activity, binding, catalytic activity; INVOLVED IN: oxidation reduction, metabolic process; LOCATED IN: endomembrane system; EXPRESSED IN: 12 plant structures; EXPRESSED DURING: 8 growth stages; CONTAINS InterPro DOMAIN/s: Short-chain dehydrogenase/reductase, conserved site (InterPro:IPR020904), NAD(P)-binding domain (InterPro:IP…
AT1G07500	Chr1:2304765-2305031	9.68529	42.3692	2.12915	1.15769e-06	AT1G07500	protein_coding	unknown protein; Has 4 Blast hits to 4 proteins in 3 species: Archae - 0; Bacteria - 0; Metazoa - 0; Fungi - 0; Plants - 4; Viruses - 0; Other Eukaryotes - 0 (source: NCBI BLink).
AT5G55490	Chr5:22478711-22481148	0.578312	2.52461	2.12614	1.44855e-11	GEX1	protein_coding	gamete expressed protein 1 (GEX1); Has 7985 Blast hits to 6093 proteins in 809 species: Archae - 118; Bacteria - 1642; Metazoa - 3258; Fungi - 589; Plants - 254; Viruses - 18; Other Eukaryotes - 2106 (source: NCBI BLink).
AT5G60250	Chr5:24252157-24254849	1.68753	7.29556	2.11211	0	AT5G60250	protein_coding	zinc finger (C3HC4-type RING finger) family protein; FUNCTIONS IN: zinc ion binding, nucleic acid binding; EXPRESSED IN: 14 plant structures; EXPRESSED DURING: 8 growth stages; CONTAINS InterPro DOMAIN/s: Zinc finger, RING-type, conserved site (InterPro:IPR017907), Zinc finger, C6HC-type (InterPro:IPR002867), Zinc finger, RING-type (InterPro:IPR001841), Polynucleotidyl transferase, ribonuclease H…
AT5G05220	Chr5:1550266-1550928	0.192162	0.807376	2.07092	0.00702756	AT5G05220	protein_coding	unknown protein; Has 30201 Blast hits to 17322 proteins in 780 species: Archae - 12; Bacteria - 1396; Metazoa - 17338; Fungi - 3422; Plants - 5037; Viruses - 0; Other Eukaryotes - 2996 (source: NCBI BLink).
AT4G12490	Chr4:7409620-7410406	0.272181	1.13689	2.06246	0.000821329	AT4G12490	protein_coding	Bifunctional inhibitor/lipid-transfer protein/seed storage 2S albumin superfamily protein; CONTAINS InterPro DOMAIN/s: Bifunctional inhibitor/plant lipid transfer protein/seed storage (InterPro:IPR016140), Plant lipid transfer protein/seed storage/trypsin-alpha amylase inhibitor (InterPro:IPR003612), Plant lipid transfer protein/hydrophobic protein, helical domain (InterPro:IPR013770); BEST Arabi…
AT1G69500	Chr1:26123939-26126057	0.0800466	0.328733	2.038	0.00251544	CYP704B1	protein_coding	cytochrome P450, family 704, subfamily B, polypeptide 1 (CYP704B1); CONTAINS InterPro DOMAIN/s: Cytochrome P450 (InterPro:IPR001128), Cytochrome P450, E-class, group I (InterPro:IPR002401); BEST Arabidopsis thaliana protein match is: cytochrome P450, family 704, subfamily A, polypeptide 2 (TAIR:AT2G45510.1); Has 24652 Blast hits to 24553 proteins in 1381 species: Archae - 44; Bacteria - 2338; Met…
AT1G72760	Chr1:27385420-27388274	0.0651799	0.267678	2.038	0.00251544	AT1G72760	protein_coding	Protein kinase superfamily protein; FUNCTIONS IN: protein serine/threonine kinase activity, protein kinase activity, kinase activity, ATP binding; INVOLVED IN: protein amino acid phosphorylation, response to stress; LOCATED IN: cellular_component unknown; EXPRESSED IN: pollen tube; CONTAINS InterPro DOMAIN/s: UspA (InterPro:IPR006016), Protein kinase, catalytic domain (InterPro:IPR000719), Serine…
AT3G59930	Chr3:22139550-22140320	0.543994	2.23406	2.038	0.000109992	AT3G59930	protein_coding	FUNCTIONS IN: molecular_function unknown; INVOLVED IN: biological_process unknown; LOCATED IN: endomembrane system; BEST Arabidopsis thaliana protein match is: Defensin-like (DEFL) family protein (TAIR:AT5G33355.1); Has 33 Blast hits to 33 proteins in 3 species: Archae - 0; Bacteria - 0; Metazoa - 0; Fungi - 0; Plants - 33; Viruses - 0; Other Eukaryotes - 0 (source: NCBI BLink).
AT5G51480	Chr5:20910243-20913451	0.0853466	0.330277	1.95227	0.00110046	SKS2	protein_coding	SKU5 similar 2 (SKS2); FUNCTIONS IN: oxidoreductase activity, copper ion binding; INVOLVED IN: oxidation reduction; LOCATED IN: anchored to plasma membrane, plasma membrane, anchored to membrane; EXPRESSED IN: 11 plant structures; EXPRESSED DURING: M germinated pollen stage, 4 anthesis, C globular stage, petal differentiation and expansion stage, E expanded cotyledon stage; CONTAINS InterPro DOMA…
AT4G08555	Chr4:5448132-5448523	0.846901	3.22535	1.92919	0.00192511	AT4G08555	protein_coding	unknown protein; FUNCTIONS IN: molecular_function unknown; INVOLVED IN: biological_process unknown; LOCATED IN: cellular_component unknown; EXPRESSED IN: cultured cell; Has 4 Blast hits to 4 proteins in 2 species: Archae - 0; Bacteria - 0; Metazoa - 0; Fungi - 0; Plants - 4; Viruses - 0; Other Eukaryotes - 0 (source: NCBI BLink).
AT3G01080	Chr3:25506-27449	0.115352	0.437283	1.92253	0.00467712	WRKY58	protein_coding	WRKY DNA-binding protein 58 (WRKY58); CONTAINS InterPro DOMAIN/s: DNA-binding WRKY (InterPro:IPR003657); BEST Arabidopsis thaliana protein match is: WRKY DNA-binding protein 3 (TAIR:AT2G03340.1); Has 5867 Blast hits to 3142 proteins in 208 species: Archae - 0; Bacteria - 0; Metazoa - 30; Fungi - 6; Plants - 5775; Viruses - 0; Other Eukaryotes - 56 (source: NCBI BLink).
AT5G48980	Chr5:19860707-19862018	0.111288	0.421876	1.92253	0.00467712	AT5G48980	protein_coding	Galactose oxidase/kelch repeat superfamily protein; CONTAINS InterPro DOMAIN/s: F-box domain, cyclin-like (InterPro:IPR001810), Galactose oxidase/kelch, beta-propeller (InterPro:IPR011043), Kelch repeat type 1 (InterPro:IPR006652), Kelch-type beta propeller (InterPro:IPR015915); BEST Arabidopsis thaliana protein match is: Galactose oxidase/kelch repeat superfamily protein (TAIR:AT5G48990.1); Has …
AT1G10300	Chr1:3378141-3380226	0.23654	0.889218	1.91045	9.47288e-06	AT1G10300	protein_coding	Nucleolar GTP-binding protein; FUNCTIONS IN: GTP binding; EXPRESSED IN: carpel; EXPRESSED DURING: 4 anthesis, petal differentiation and expansion stage; CONTAINS InterPro DOMAIN/s: GTP1/OBG (InterPro:IPR006073), Nucleolar GTP-binding 1 (InterPro:IPR010674), NOG, C-terminal (InterPro:IPR012973); BEST Arabidopsis thaliana protein match is: Nucleolar GTP-binding protein (TAIR:AT1G50920.1); Has 8833 …
AT1G64360	Chr1:23887869-23888533	38.8352	143.346	1.88407	0	AT1G64360	protein_coding	unknown protein; Has 6 Blast hits to 6 proteins in 2 species: Archae - 0; Bacteria - 0; Metazoa - 0; Fungi - 0; Plants - 6; Viruses - 0; Other Eukaryotes - 0 (source: NCBI BLink).
AT4G02960	Chr4:1312546-1316983	0.0415732	0.151688	1.86738	0.00191401	ATRE2	transposable_element_gene	copia-like retrotransposon family, has a 0. P-value blast match to dbj|BAA78426.1| polyprotein (AtRE2-1) (Arabidopsis thaliana) (Ty1_Copia-element)
AT2G15800	Chr2:6877773-6882741	0.390397	1.4199	1.86277	0.00115671	AT2G15800	transposable_element_gene
AT4G30110	Chr4:14720240-14724584	11.8859	43.0752	1.85761	0	HMA2	protein_coding	heavy metal atpase 2 (HMA2); CONTAINS InterPro DOMAIN/s: Heavy metal transport/detoxification protein (InterPro:IPR006121), ATPase, P-type, ATPase-associated domain (InterPro:IPR008250), ATPase, P-type, heavy metal-(Cd/Co/Hg/Pb/Zn)-translocating (InterPro:IPR006404), ATPase, P-type, H+ transporting proton pump (InterPro:IPR000695), Haloacid dehalogenase-like hydrolase (InterPro:IPR005834), ATPase…
AT4G31230	Chr4:15172896-15176109	0.0699273	0.249131	1.83297	0.00341836	AT4G31230	protein_coding	Protein kinase protein with adenine nucleotide alpha hydrolases-like domain; FUNCTIONS IN: protein serine/threonine kinase activity, protein kinase activity, ATP binding; INVOLVED IN: protein amino acid phosphorylation, response to stress; LOCATED IN: cellular_component unknown; EXPRESSED IN: male gametophyte, flower; EXPRESSED DURING: 4 anthesis; CONTAINS InterPro DOMAIN/s: Rossmann-like alpha/b…
AT4G15990	Chr4:9061268-9061676	8.45689	29.8644	1.82023	7.55551e-12	AT4G15990	protein_coding	unknown protein; BEST Arabidopsis thaliana protein match is: unknown protein (TAIR:AT4G16024.1); Has 14 Blast hits to 14 proteins in 2 species: Archae - 0; Bacteria - 0; Metazoa - 0; Fungi - 0; Plants - 14; Viruses - 0; Other Eukaryotes - 0 (source: NCBI BLink).
AT5G45220	Chr5:18298925-18301069	0.0979758	0.338527	1.78877	0.00628977	AT5G45220	protein_coding	Disease resistance protein (TIR-NBS-LRR class) family; FUNCTIONS IN: transmembrane receptor activity; INVOLVED IN: signal transduction, defense response, innate immune response; LOCATED IN: intrinsic to membrane; EXPRESSED IN: root; CONTAINS InterPro DOMAIN/s: Toll-Interleukin receptor (InterPro:IPR000157); BEST Arabidopsis thaliana protein match is: Disease resistance protein (TIR-NBS-LRR class)…
AT3G03341	Chr3:790129-790648	3.96792	13.2852	1.74336	6.16149e-09	AT3G03341	protein_coding	unknown protein; Has 30201 Blast hits to 17322 proteins in 780 species: Archae - 12; Bacteria - 1396; Metazoa - 17338; Fungi - 3422; Plants - 5037; Viruses - 0; Other Eukaryotes - 2996 (source: NCBI BLink).
AT3G02480	Chr3:512311-513027	20.8398	69.682	1.74144	0	AT3G02480	protein_coding	Late embryogenesis abundant protein (LEA) family protein; BEST Arabidopsis thaliana protein match is: Late embryogenesis abundant protein (LEA) family protein (TAIR:AT5G38760.1); Has 213 Blast hits to 189 proteins in 38 species: Archae - 0; Bacteria - 0; Metazoa - 9; Fungi - 12; Plants - 190; Viruses - 0; Other Eukaryotes - 2 (source: NCBI BLink).
AT1G59930	Chr1:22061082-22061481	0.812359	2.6946	1.72988	0.00609497	AT1G59930	protein_coding	MADS-box family protein; BEST Arabidopsis thaliana protein match is: MADS-box family protein (TAIR:AT1G59920.1); Has 225 Blast hits to 221 proteins in 10 species: Archae - 0; Bacteria - 0; Metazoa - 0; Fungi - 0; Plants - 225; Viruses - 0; Other Eukaryotes - 0 (source: NCBI BLink).
AT1G65330	Chr1:24266480-24267320	0.80255	2.66206	1.72988	3.01082e-05	PHE1	protein_coding	PHERES1 (PHE1); CONTAINS InterPro DOMAIN/s: Transcription factor, MADS-box (InterPro:IPR002100); BEST Arabidopsis thaliana protein match is: AGAMOUS-like 38 (TAIR:AT1G65300.1); Has 3933 Blast hits to 3931 proteins in 449 species: Archae - 0; Bacteria - 0; Metazoa - 161; Fungi - 84; Plants - 3665; Viruses - 0; Other Eukaryotes - 23 (source: NCBI BLink).
AT4G33020	Chr4:15932602-15934267	0.169434	0.562014	1.72988	0.00850951	ZIP9	protein_coding	ZIP9; FUNCTIONS IN: cation transmembrane transporter activity, metal ion transmembrane transporter activity; INVOLVED IN: response to zinc ion, cation transport; LOCATED IN: integral to membrane, membrane; EXPRESSED IN: 6 plant structures; EXPRESSED DURING: 4 anthesis, petal differentiation and expansion stage; CONTAINS InterPro DOMAIN/s: Zinc/iron permease, fungal/plant (InterPro:IPR004698), Zin…
AT2G41260	Chr2:17206509-17207698	0.916378	3.02776	1.72423	1.84977e-06	M17	protein_coding	M17; FUNCTIONS IN: molecular_function unknown; INVOLVED IN: embryo development; LOCATED IN: endomembrane system; EXPRESSED IN: cotyledon; BEST Arabidopsis thaliana protein match is: late embryogenesis abundant protein (M10) / LEA protein M10 (TAIR:AT2G41280.1); Has 35333 Blast hits to 34131 proteins in 2444 species: Archae - 798; Bacteria - 22429; Metazoa - 974; Fungi - 991; Plants - 531; Viruses…
AT2G37770	Chr2:15834866-15837001	1.71181	5.59923	1.7097	4.23671e-10	AT2G37770	protein_coding	NAD(P)-linked oxidoreductase superfamily protein; FUNCTIONS IN: oxidoreductase activity; INVOLVED IN: oxidation reduction; EXPRESSED IN: 12 plant structures; EXPRESSED DURING: LP.04 four leaves visible, 4 anthesis, petal differentiation and expansion stage; CONTAINS InterPro DOMAIN/s: Aldo/keto reductase (InterPro:IPR001395), Aldo/keto reductase subgroup (InterPro:IPR020471), Aldo/keto reductase,…
AT3G01600	Chr3:229170-231105	0.733971	2.3993	1.70882	1.20238e-06	anac044	protein_coding	NAC domain containing protein 44 (NAC044); FUNCTIONS IN: sequence-specific DNA binding transcription factor activity; INVOLVED IN: multicellular organismal development, regulation of transcription; CONTAINS InterPro DOMAIN/s: No apical meristem (NAM) protein (InterPro:IPR003441); BEST Arabidopsis thaliana protein match is: NAC domain containing protein 85 (TAIR:AT5G14490.1); Has 1967 Blast hits t…
AT3G47030	Chr3:17322118-17323545	0.633167	2.0684	1.70785	1.8002e-06	AT3G47030	protein_coding	F-box and associated interaction domains-containing protein; CONTAINS InterPro DOMAIN/s: F-box domain, cyclin-like (InterPro:IPR001810), F-box domain, Skp2-like (InterPro:IPR022364), F-box associated domain, type 3 (InterPro:IPR013187), F-box associated interaction domain (InterPro:IPR017451); BEST Arabidopsis thaliana protein match is: F-box and associated interaction domains-containing protein …
AT2G37740	Chr2:15827705-15828620	0.321808	1.04007	1.69241	0.00228878	ZFP10	protein_coding	zinc-finger protein 10 (ZFP10); FUNCTIONS IN: sequence-specific DNA binding transcription factor activity, zinc ion binding, nucleic acid binding; INVOLVED IN: regulation of transcription; LOCATED IN: intracellular; EXPRESSED IN: root; CONTAINS InterPro DOMAIN/s: Zinc finger, C2H2-like (InterPro:IPR015880), Zinc finger, C2H2-type (InterPro:IPR007087); BEST Arabidopsis thaliana protein match is: C…
AT4G18960	Chr4:10382855-10388539	0.159027	0.512842	1.68924	0.00478921	AG	protein_coding	AGAMOUS (AG); FUNCTIONS IN: DNA binding, sequence-specific DNA binding transcription factor activity; INVOLVED IN: stamen development, maintenance of floral organ identity, leaf development, carpel development; LOCATED IN: endomembrane system, nucleus; EXPRESSED IN: 13 plant structures; EXPRESSED DURING: 6 growth stages; CONTAINS InterPro DOMAIN/s: Transcription factor, K-box (InterPro:IPR002487)…
AT4G34510	Chr4:16491795-16493418	0.892969	2.8797	1.68924	1.70913e-08	KCS17	protein_coding	3-ketoacyl-CoA synthase 17 (KCS17); FUNCTIONS IN: transferase activity, transferring acyl groups other than amino-acyl groups, catalytic activity, acyltransferase activity; INVOLVED IN: fatty acid elongation, very long-chain fatty acid metabolic process; LOCATED IN: membrane; EXPRESSED IN: 6 plant structures; EXPRESSED DURING: 4 anthesis, petal differentiation and expansion stage; CONTAINS InterP…
AT1G48740	Chr1:18023386-18026065	0.236405	0.756085	1.67729	0.00222476	AT1G48740	protein_coding	2-oxoglutarate (2OG) and Fe(II)-dependent oxygenase superfamily protein; FUNCTIONS IN: oxidoreductase activity, acting on paired donors, with incorporation or reduction of molecular oxygen, L-ascorbic acid binding, iron ion binding; INVOLVED IN: oxidation reduction; LOCATED IN: cellular_component unknown; CONTAINS InterPro DOMAIN/s: Prolyl 4-hydroxylase, alpha subunit (InterPro:IPR006620); BEST A…
AT1G24260	Chr1:8593636-8596105	1.90694	6.0918	1.67561	1.8565e-08	SEP3	protein_coding	SEPALLATA3 (SEP3); CONTAINS InterPro DOMAIN/s: Transcription factor, MADS-box (InterPro:IPR002100), Transcription factor, K-box (InterPro:IPR002487); BEST Arabidopsis thaliana protein match is: K-box region and MADS-box transcription factor family protein (TAIR:AT3G02310.1).
AT3G17180	Chr3:5855860-5859157	0.428203	1.35723	1.66429	5.28275e-05	scpl33	protein_coding	serine carboxypeptidase-like 33 (scpl33); FUNCTIONS IN: serine-type carboxypeptidase activity; INVOLVED IN: proteolysis; LOCATED IN: endomembrane system; EXPRESSED IN: shoot apex, root, flower, stamen; EXPRESSED DURING: 4 anthesis, petal differentiation and expansion stage; CONTAINS InterPro DOMAIN/s: Peptidase S10, serine carboxypeptidase (InterPro:IPR001563), Peptidase S10, serine carboxypeptid…
AT2G02000	Chr2:469369-472070	0.163493	0.516482	1.65949	0.00218647	GAD3	protein_coding	glutamate decarboxylase 3 (GAD3); FUNCTIONS IN: calmodulin binding; INVOLVED IN: carboxylic acid metabolic process, glutamate metabolic process, glutamate decarboxylation to succinate; LOCATED IN: cellular_component unknown; CONTAINS InterPro DOMAIN/s: Pyridoxal phosphate-dependent transferase, major domain (InterPro:IPR015424), Pyridoxal phosphate-dependent decarboxylase (InterPro:IPR002129), Gl…
AT1G52690	Chr1:19619744-19623461	17.63	55.1014	1.64405	0	AT1G52690	protein_coding	Late embryogenesis abundant protein (LEA) family protein; BEST Arabidopsis thaliana protein match is: Late embryogenesis abundant protein (LEA) family protein (TAIR:AT3G15670.1); Has 35333 Blast hits to 34131 proteins in 2444 species: Archae - 798; Bacteria - 22429; Metazoa - 974; Fungi - 991; Plants - 531; Viruses - 0; Other Eukaryotes - 9610 (source: NCBI BLink).
AT5G56810	Chr5:22974519-22975992	0.271005	0.828419	1.61204	0.00147283	AT5G56810	protein_coding	F-box/RNI-like/FBD-like domains-containing protein; CONTAINS InterPro DOMAIN/s: FBD (InterPro:IPR013596), F-box domain, cyclin-like (InterPro:IPR001810), F-box domain, Skp2-like (InterPro:IPR022364), FBD-like (InterPro:IPR006566), Leucine-rich repeat 2 (InterPro:IPR013101); BEST Arabidopsis thaliana protein match is: F-box/RNI-like/FBD-like domains-containing protein (TAIR:AT5G56820.1); Has 2124 …
AT5G20240	Chr5:6829041-6831515	0.651845	1.98745	1.60832	5.72845e-05	PI	protein_coding	PISTILLATA (PI); FUNCTIONS IN: DNA binding, sequence-specific DNA binding transcription factor activity; INVOLVED IN: regulation of transcription, DNA-dependent; LOCATED IN: nucleus, cytoplasm; EXPRESSED IN: 20 plant structures; EXPRESSED DURING: 8 growth stages; CONTAINS InterPro DOMAIN/s: Transcription factor, MADS-box (InterPro:IPR002100), Transcription factor, K-box (InterPro:IPR002487); BEST…
AT5G57640	Chr5:23344625-23345594	0.57517	1.72978	1.58852	0.000325683	AT5G57640	protein_coding	GCK domain-containing protein; FUNCTIONS IN: molecular_function unknown; INVOLVED IN: N-terminal protein myristoylation; LOCATED IN: cellular_component unknown; CONTAINS InterPro DOMAIN/s: GCK (InterPro:IPR012891); BEST Arabidopsis thaliana protein match is: GCK domain-containing protein (TAIR:AT5G57570.1); Has 362 Blast hits to 345 proteins in 84 species: Archae - 0; Bacteria - 11; Metazoa - 131…
AT1G20120	Chr1:6975387-6977264	1.11563	3.3305	1.57788	5.69453e-08	AT1G20120	protein_coding	GDSL-like Lipase/Acylhydrolase superfamily protein; FUNCTIONS IN: lipase activity, hydrolase activity, acting on ester bonds, carboxylesterase activity; INVOLVED IN: lipid metabolic process; LOCATED IN: endomembrane system; EXPRESSED IN: 8 plant structures; EXPRESSED DURING: 4 anthesis, petal differentiation and expansion stage; CONTAINS InterPro DOMAIN/s: Lipase, GDSL, active site (InterPro:IPR0…
AT5G20850	Chr5:7070585-7072951	1.94111	5.70537	1.55544	6.72465e-10	ATRAD51	protein_coding	RAS associated with diabetes protein 51 (RAD51); FUNCTIONS IN: in 6 functions; INVOLVED IN: DNA repair, double-strand break repair, response to gamma radiation, response to radiation, DNA metabolic process; LOCATED IN: nucleus; EXPRESSED IN: 10 plant structures; EXPRESSED DURING: 7 growth stages; CONTAINS InterPro DOMAIN/s: DNA recombination/repair protein RecA/RadB, ATP-binding domain (InterPro:…
AT3G02493	Chr3:515943-516358	0.917823	2.6754	1.54347	0.00957613	RTFL19	protein_coding	ROTUNDIFOLIA like 19 (RTFL19); CONTAINS InterPro DOMAIN/s: DVL (InterPro:IPR012552); BEST Arabidopsis thaliana protein match is: ROTUNDIFOLIA like 18 (TAIR:AT5G16023.1); Has 42 Blast hits to 42 proteins in 8 species: Archae - 0; Bacteria - 0; Metazoa - 0; Fungi - 0; Plants - 42; Viruses - 0; Other Eukaryotes - 0 (source: NCBI BLink).
AT3G28210	Chr3:10520508-10521532	0.735322	2.12435	1.53057	0.000197816	PMZ	protein_coding	PMZ; FUNCTIONS IN: zinc ion binding; INVOLVED IN: response to abscisic acid stimulus, response to chitin; LOCATED IN: cellular_component unknown; EXPRESSED IN: 12 plant structures; EXPRESSED DURING: 10 growth stages; CONTAINS InterPro DOMAIN/s: Zinc finger, AN1-type (InterPro:IPR000058); BEST Arabidopsis thaliana protein match is: zinc finger (C2H2 type, AN1-like) family protein (TAIR:AT2G41835.1…
AT1G75700	Chr1:28423895-28424931	2.34705	6.73716	1.52129	8.36579e-06	HVA22G	protein_coding	HVA22-like protein G (HVA22G); CONTAINS InterPro DOMAIN/s: TB2/DP1/HVA22 related protein (InterPro:IPR004345); BEST Arabidopsis thaliana protein match is: HVA22-like protein H (ATHVA22H) (TAIR:AT1G19950.1); Has 1473 Blast hits to 1473 proteins in 200 species: Archae - 0; Bacteria - 0; Metazoa - 703; Fungi - 189; Plants - 488; Viruses - 0; Other Eukaryotes - 93 (source: NCBI BLink).
AT5G24280	Chr5:8251377-8262154	2.58524	7.35021	1.50749	0	GMI1	protein_coding	GAMMA-IRRADIATION AND MITOMYCIN C INDUCED 1 (GMI1); BEST Arabidopsis thaliana protein match is: defective in meristem silencing 3 (TAIR:AT3G49250.1); Has 114 Blast hits to 102 proteins in 24 species: Archae - 0; Bacteria - 7; Metazoa - 8; Fungi - 4; Plants - 91; Viruses - 0; Other Eukaryotes - 4 (source: NCBI BLink).
AT3G22640	Chr3:8011723-8013902	0.302594	0.856497	1.50106	0.000746268	PAP85	protein_coding	PAP85; FUNCTIONS IN: nutrient reservoir activity; INVOLVED IN: biological_process unknown; LOCATED IN: plant-type cell wall; EXPRESSED IN: stem, seed; EXPRESSED DURING: seedling growth, seed development stages; CONTAINS InterPro DOMAIN/s: Cupin, RmlC-type (InterPro:IPR011051), Cupin 1 (InterPro:IPR006045), RmlC-like jelly roll fold (InterPro:IPR014710); BEST Arabidopsis thaliana protein match is:…
AT1G10970	Chr1:3665086-3667139	3.44642	9.5772	1.47451	4.21885e-14	ZIP4	protein_coding	zinc transporter 4 precursor (ZIP4); CONTAINS InterPro DOMAIN/s: Zinc/iron permease, fungal/plant (InterPro:IPR004698), Zinc/iron permease (InterPro:IPR003689); BEST Arabidopsis thaliana protein match is: iron regulated transporter 3 (TAIR:AT1G60960.1); Has 2241 Blast hits to 2085 proteins in 351 species: Archae - 0; Bacteria - 278; Metazoa - 580; Fungi - 588; Plants - 521; Viruses - 0; Other Euk…
AT3G58270	Chr3:21575886-21577845	3.20323	8.87382	1.47003	3.80258e-10	AT3G58270	protein_coding	Arabidopsis phospholipase-like protein (PEARLI 4) with TRAF-like domain; CONTAINS InterPro DOMAIN/s: TRAF-like (InterPro:IPR008974), MATH (InterPro:IPR002083), Phospholipase-like, arabidopsis (InterPro:IPR007942); BEST Arabidopsis thaliana protein match is: RESTRICTED TEV MOVEMENT 3 (TAIR:AT3G58350.1); Has 35333 Blast hits to 34131 proteins in 2444 species: Archae - 798; Bacteria - 22429; Metazoa…
AT4G02390	Chr4:1049956-1054065	7.53453	20.8466	1.46822	0	ATPARP1	protein_coding	poly(ADP-ribose) polymerase (PP); FUNCTIONS IN: NAD+ ADP-ribosyltransferase activity, nucleic acid binding; INVOLVED IN: protein amino acid ADP-ribosylation; LOCATED IN: nucleus; EXPRESSED IN: 18 plant structures; EXPRESSED DURING: 13 growth stages; CONTAINS InterPro DOMAIN/s: DNA-binding SAP (InterPro:IPR003034), WGR (InterPro:IPR008893), Poly(ADP-ribose) polymerase, regulatory domain (InterPro:…
AT1G80160	Chr1:30151002-30152190	2.03284	5.60625	1.46354	2.40852e-06	AT1G80160	protein_coding	Lactoylglutathione lyase / glyoxalase I family protein; FUNCTIONS IN: lactoylglutathione lyase activity; INVOLVED IN: carbohydrate metabolic process; LOCATED IN: endomembrane system; EXPRESSED IN: 10 plant structures; EXPRESSED DURING: L mature pollen stage, M germinated pollen stage, 4 anthesis, petal differentiation and expansion stage; BEST Arabidopsis thaliana protein match is: Lactoylglutath…
AT3G53040	Chr3:19664673-19666487	0.879335	2.41713	1.45881	1.68902e-06	AT3G53040	protein_coding	late embryogenesis abundant protein, putative / LEA protein, putative; INVOLVED IN: embryo development ending in seed dormancy; EXPRESSED IN: seed; CONTAINS InterPro DOMAIN/s: Late embryogenesis abundant protein, group 4 (InterPro:IPR004238); BEST Arabidopsis thaliana protein match is: embryonic cell protein 63 (TAIR:AT2G36640.1); Has 58153 Blast hits to 33178 proteins in 2866 species: Archae - 7…
AT5G16080	Chr5:5252314-5253618	0.591979	1.60979	1.44326	0.000205524	AtCXE17	protein_coding	carboxyesterase 17 (CXE17); FUNCTIONS IN: hydrolase activity; INVOLVED IN: metabolic process; LOCATED IN: cellular_component unknown; EXPRESSED IN: 11 plant structures; EXPRESSED DURING: 4 anthesis, petal differentiation and expansion stage; CONTAINS InterPro DOMAIN/s: Lipase, GDXG, active site (InterPro:IPR002168), Alpha/beta hydrolase fold-3 (InterPro:IPR013094); BEST Arabidopsis thaliana prote…
AT1G65300	Chr1:24254928-24255765	0.973187	2.64394	1.4419	0.000278173	PHE2	protein_coding	AGAMOUS-like 38 (AGL38); FUNCTIONS IN: DNA binding, sequence-specific DNA binding transcription factor activity; INVOLVED IN: regulation of transcription, DNA-dependent; LOCATED IN: nucleus; EXPRESSED IN: endosperm; CONTAINS InterPro DOMAIN/s: Transcription factor, MADS-box (InterPro:IPR002100); BEST Arabidopsis thaliana protein match is: MADS-box transcription factor family protein (TAIR:AT1G653…
AT5G49360	Chr5:20011878-20016742	69.6903	187.313	1.42642	0	BXL1	protein_coding	beta-xylosidase 1 (BXL1); FUNCTIONS IN: alpha-N-arabinofuranosidase activity, hydrolase activity, hydrolyzing O-glycosyl compounds; INVOLVED IN: seed coat development; LOCATED IN: apoplast, plant-type cell wall; EXPRESSED IN: 25 plant structures; EXPRESSED DURING: 13 growth stages; CONTAINS InterPro DOMAIN/s: Glycoside hydrolase, family 3, N-terminal (InterPro:IPR001764), Glycoside hydrolase, fam…
AT1G50040	Chr1:18542129-18543948	1.07341	2.88429	1.42601	6.41701e-07	AT1G50040	protein_coding	Protein of unknown function (DUF1005); FUNCTIONS IN: molecular_function unknown; INVOLVED IN: biological_process unknown; LOCATED IN: chloroplast; EXPRESSED IN: leaf apex, leaf whorl, root, petiole, leaf; EXPRESSED DURING: LP.06 six leaves visible, LP.04 four leaves visible, LP.10 ten leaves visible, LP.08 eight leaves visible, LP.12 twelve leaves visible; CONTAINS InterPro DOMAIN/s: Protein of u…
AT5G62040	Chr5:24922809-24923709	3.04066	8.13949	1.42055	1.97268e-05	AT5G62040	protein_coding	PEBP (phosphatidylethanolamine-binding protein) family protein; CONTAINS InterPro DOMAIN/s: Phosphatidylethanolamine-binding, conserved site (InterPro:IPR001858), Phosphatidylethanolamine-binding protein PEBP (InterPro:IPR008914); BEST Arabidopsis thaliana protein match is: PEBP (phosphatidylethanolamine-binding protein) family protein (TAIR:AT5G03840.1); Has 1807 Blast hits to 1807 proteins in 2…
AT4G21070	Chr4:11248077-11252724	4.23509	11.0969	1.3897	0	ATBRCA1	protein_coding	breast cancer susceptibility1 (BRCA1); FUNCTIONS IN: ubiquitin-protein ligase activity; INVOLVED IN: DNA repair, response to gamma radiation; LOCATED IN: intracellular, nucleus; EXPRESSED IN: 9 plant structures; EXPRESSED DURING: 4 anthesis, F mature embryo stage, petal differentiation and expansion stage, E expanded cotyledon stage, D bilateral stage; CONTAINS InterPro DOMAIN/s: Zinc finger, RIN…
AT5G45990	Chr5:18651323-18653892	0.696974	1.81952	1.38438	6.28595e-06	AT5G45990	protein_coding	crooked neck protein, putative / cell cycle protein, putative; FUNCTIONS IN: binding; INVOLVED IN: mRNA processing, RNA processing; LOCATED IN: intracellular, nucleus; CONTAINS InterPro DOMAIN/s: RNA-processing protein, HAT helix (InterPro:IPR003107), Tetratricopeptide-like helical (InterPro:IPR011990), Tetratricopeptide repeat-containing (InterPro:IPR013026), Suppressor of forked (InterPro:IPR00…
AT2G02620	Chr2:717255-719380	0.1649	0.425425	1.36731	0.00696496	AT2G02620	protein_coding	Cysteine/Histidine-rich C1 domain family protein; FUNCTIONS IN: zinc ion binding; INVOLVED IN: intracellular signaling pathway; LOCATED IN: intracellular; CONTAINS InterPro DOMAIN/s: Protein kinase C-like, phorbol ester/diacylglycerol binding (InterPro:IPR002219), DC1 (InterPro:IPR004146), Zinc finger, PHD-type (InterPro:IPR001965), Zinc finger, RanBP2-type (InterPro:IPR001876), C1-like (InterPro…
AT5G05390	Chr5:1594752-1597042	0.282713	0.729368	1.36731	0.00276409	LAC12	protein_coding	laccase 12 (LAC12); FUNCTIONS IN: laccase activity; INVOLVED IN: oxidation reduction, lignin catabolic process; LOCATED IN: endomembrane system, apoplast; EXPRESSED IN: 7 plant structures; EXPRESSED DURING: petal differentiation and expansion stage; CONTAINS InterPro DOMAIN/s: Multicopper oxidase, type 3 (InterPro:IPR011707), Laccase (InterPro:IPR017761), Multicopper oxidase, type 2 (InterPro:IPR…
AT5G13170	Chr5:4181041-4183306	49.4352	127.307	1.3647	0	SAG29	protein_coding	senescence-associated gene 29 (SAG29); LOCATED IN: endomembrane system, integral to membrane, membrane; EXPRESSED IN: 13 plant structures; EXPRESSED DURING: LP.04 four leaves visible, 4 anthesis, C globular stage, petal differentiation and expansion stage; CONTAINS InterPro DOMAIN/s: MtN3/saliva-related transmembrane protein, conserved region (InterPro:IPR018169), RAG1-activating protein 1 homolo…
AT3G44300	Chr3:15983310-15985535	9.36986	23.9923	1.35647	0	AtNIT2	protein_coding	nitrilase 2 (NIT2); FUNCTIONS IN: indole-3-acetonitrile nitrilase activity, nitrilase activity, indole-3-acetonitrile nitrile hydratase activity; INVOLVED IN: response to cadmium ion, indoleacetic acid biosynthetic process, response to bacterium; LOCATED IN: cellular_component unknown; EXPRESSED IN: cotyledon, cultured cell; CONTAINS InterPro DOMAIN/s: Nitrilase/cyanide hydratase and apolipoprote…
AT5G44620	Chr5:17997778-17999558	0.234027	0.59514	1.34655	0.00586309	CYP706A3	protein_coding	cytochrome P450, family 706, subfamily A, polypeptide 3 (CYP706A3); FUNCTIONS IN: electron carrier activity, monooxygenase activity, iron ion binding, oxygen binding, heme binding; INVOLVED IN: oxidation reduction; LOCATED IN: cellular_component unknown; EXPRESSED IN: 13 plant structures; EXPRESSED DURING: 7 growth stages; CONTAINS InterPro DOMAIN/s: Cytochrome P450 (InterPro:IPR001128), Cytochro…
AT2G40100	Chr2:16745652-16747400	6.89621	17.5183	1.34499	4.40314e-13	LHCB4.3	protein_coding	light harvesting complex photosystem II (LHCB4.3); CONTAINS InterPro DOMAIN/s: Chlorophyll A-B binding protein (InterPro:IPR001344); BEST Arabidopsis thaliana protein match is: light harvesting complex photosystem II (TAIR:AT3G08940.2).
AT4G01985	Chr4:866235-868126	0.32339	0.818933	1.34047	0.00133725	AT4G01985	protein_coding	unknown protein; FUNCTIONS IN: molecular_function unknown; INVOLVED IN: biological_process unknown; LOCATED IN: endomembrane system; Has 35333 Blast hits to 34131 proteins in 2444 species: Archae - 798; Bacteria - 22429; Metazoa - 974; Fungi - 991; Plants - 531; Viruses - 0; Other Eukaryotes - 9610 (source: NCBI BLink).
AT2G20870	Chr2:8981987-8982712	0.878385	2.20388	1.32712	0.0028912	AT2G20870	protein_coding	cell wall protein precursor, putative; FUNCTIONS IN: molecular_function unknown; INVOLVED IN: biological_process unknown; LOCATED IN: endomembrane system; EXPRESSED IN: 16 plant structures; EXPRESSED DURING: 7 growth stages; BEST Arabidopsis thaliana protein match is: hydroxyproline-rich glycoprotein family protein (TAIR:AT4G28160.1); Has 75 Blast hits to 75 proteins in 18 species: Archae - 0; Ba…
AT5G55370	Chr5:22445084-22446116	0.488889	1.22211	1.3218	0.00453916	AT5G55370	protein_coding	MBOAT (membrane bound O-acyl transferase) family protein; CONTAINS InterPro DOMAIN/s: Wax synthase (InterPro:IPR017088); BEST Arabidopsis thaliana protein match is: MBOAT (membrane bound O-acyl transferase) family protein (TAIR:AT5G55380.1); Has 1807 Blast hits to 1807 proteins in 277 species: Archae - 0; Bacteria - 0; Metazoa - 736; Fungi - 347; Plants - 385; Viruses - 0; Other Eukaryotes - 339 …
AT2G40170	Chr2:16779551-16780258	0.867125	2.15719	1.31484	0.00729501	EM6	protein_coding	LATE EMBRYOGENESIS ABUNDANT 6 (GEA6); CONTAINS InterPro DOMAIN/s: Late embryogenesis abundant protein, group 5, conserved site (InterPro:IPR022377), Stress induced protein (InterPro:IPR000389); BEST Arabidopsis thaliana protein match is: Stress induced protein (TAIR:AT3G51810.1); Has 212 Blast hits to 184 proteins in 37 species: Archae - 0; Bacteria - 6; Metazoa - 17; Fungi - 0; Plants - 189; Vir…
AT5G03840	Chr5:1024640-1025812	1.70342	4.14351	1.28242	0.000477489	TFL1	protein_coding	TERMINAL FLOWER 1 (TFL1); CONTAINS InterPro DOMAIN/s: Phosphatidylethanolamine-binding, conserved site (InterPro:IPR001858), Phosphatidylethanolamine-binding protein PEBP (InterPro:IPR008914); BEST Arabidopsis thaliana protein match is: centroradialis (TAIR:AT2G27550.1); Has 1807 Blast hits to 1807 proteins in 277 species: Archae - 0; Bacteria - 0; Metazoa - 736; Fungi - 347; Plants - 385; Viruse…
AT1G68200	Chr1:25562117-25563948	0.803336	1.93963	1.27171	0.0028166	AT1G68200	protein_coding	Zinc finger C-x8-C-x5-C-x3-H type family protein; CONTAINS InterPro DOMAIN/s: Zinc finger, CCCH-type (InterPro:IPR000571); BEST Arabidopsis thaliana protein match is: Zinc finger C-x8-C-x5-C-x3-H type family protein (TAIR:AT1G66810.1); Has 1170 Blast hits to 1062 proteins in 230 species: Archae - 0; Bacteria - 0; Metazoa - 455; Fungi - 97; Plants - 305; Viruses - 0; Other Eukaryotes - 313 (source…
AT3G51810	Chr3:19214747-19215831	0.709084	1.70803	1.2683	0.0036326	ATEM1	protein_coding	LATE EMBRYOGENESIS ABUNDANT 1 (EM1); FUNCTIONS IN: molecular_function unknown; INVOLVED IN: response to abscisic acid stimulus, embryo development ending in seed dormancy; LOCATED IN: cellular_component unknown; EXPRESSED IN: embryo, seed; EXPRESSED DURING: dry seed stage, seedling growth, seed maturation stage; CONTAINS InterPro DOMAIN/s: Late embryogenesis abundant protein, group 5, conserved s…
AT5G14180	Chr5:4571336-4574462	0.495752	1.193	1.26691	0.00184962	MPL1	protein_coding	Myzus persicae-induced lipase 1 (MPL1); FUNCTIONS IN: catalytic activity; INVOLVED IN: glycerol biosynthetic process, lipid metabolic process; LOCATED IN: endomembrane system; EXPRESSED IN: 7 plant structures; EXPRESSED DURING: L mature pollen stage, M germinated pollen stage, 4 anthesis, petal differentiation and expansion stage; CONTAINS InterPro DOMAIN/s: AB-hydrolase-associated lipase region …
AT4G11890	Chr4:7147864-7149921	0.501409	1.2056	1.26569	0.00353396	AT4G11890	protein_coding	Protein kinase superfamily protein; FUNCTIONS IN: protein serine/threonine kinase activity, protein kinase activity, kinase activity, ATP binding; INVOLVED IN: protein amino acid phosphorylation; LOCATED IN: endomembrane system; EXPRESSED IN: 22 plant structures; EXPRESSED DURING: 11 growth stages; CONTAINS InterPro DOMAIN/s: Protein kinase, catalytic domain (InterPro:IPR000719), Serine/threonine…
AT2G18550	Chr2:8049662-8051213	1.76404	4.24009	1.26521	0.000522892	ATHB21	protein_coding	homeobox protein 21 (HB21); FUNCTIONS IN: DNA binding, sequence-specific DNA binding transcription factor activity; INVOLVED IN: regulation of transcription, DNA-dependent, regulation of transcription; LOCATED IN: nucleus; EXPRESSED IN: 21 plant structures; EXPRESSED DURING: 13 growth stages; CONTAINS InterPro DOMAIN/s: Homeobox, conserved site (InterPro:IPR017970), Homeobox (InterPro:IPR001356),…
AT5G16023	Chr5:5232730-5232886	45.5678	109.452	1.26422	0.00334023	RTFL18	protein_coding	ROTUNDIFOLIA like 18 (RTFL18); CONTAINS InterPro DOMAIN/s: DVL (InterPro:IPR012552); BEST Arabidopsis thaliana protein match is: ROTUNDIFOLIA like 19 (TAIR:AT3G02493.1); Has 52 Blast hits to 52 proteins in 10 species: Archae - 0; Bacteria - 0; Metazoa - 0; Fungi - 0; Plants - 52; Viruses - 0; Other Eukaryotes - 0 (source: NCBI BLink).
AT5G09930	Chr5:3097642-3100241	1.50735	3.61988	1.26393	7.14289e-08	GCN2	protein_coding	GENERAL CONTROL NON-REPRESSIBLE 2 (GCN2); CONTAINS InterPro DOMAIN/s: ATPase, AAA+ type, core (InterPro:IPR003593), ABC transporter-like (InterPro:IPR003439), ABC transporter, conserved site (InterPro:IPR017871); BEST Arabidopsis thaliana protein match is: general control non-repressible 5 (TAIR:AT5G64840.1); Has 30201 Blast hits to 17322 proteins in 780 species: Archae - 12; Bacteria - 1396; Met…
AT1G08630	Chr1:2743760-2747967	1.81647	4.34753	1.25906	6.96646e-05	THA1	protein_coding	threonine aldolase 1 (THA1); CONTAINS InterPro DOMAIN/s: Pyridoxal phosphate-dependent transferase, major domain (InterPro:IPR015424), Aromatic amino acid beta-eliminating lyase/threonine aldolase (InterPro:IPR001597), Pyridoxal phosphate-dependent transferase, major region, subdomain 1 (InterPro:IPR015421), Pyridoxal phosphate-dependent transferase, major region, subdomain 2 (InterPro:IPR015422)…
AT4G38850	Chr4:18126170-18126680	8.39946	20.037	1.2543	1.88421e-07	SAUR_AC1	protein_coding	SMALL AUXIN UPREGULATED 15 (SAUR15); CONTAINS InterPro DOMAIN/s: Auxin responsive SAUR protein (InterPro:IPR003676); BEST Arabidopsis thaliana protein match is: SAUR-like auxin-responsive protein family (TAIR:AT5G18050.1); Has 1222 Blast hits to 1213 proteins in 28 species: Archae - 0; Bacteria - 0; Metazoa - 0; Fungi - 0; Plants - 1221; Viruses - 0; Other Eukaryotes - 1 (source: NCBI BLink).
AT3G48280	Chr3:17879565-17881312	2.36276	5.62884	1.25236	1.01145e-08	CYP71A25	protein_coding	cytochrome P450, family 71, subfamily A, polypeptide 25 (CYP71A25); FUNCTIONS IN: electron carrier activity, monooxygenase activity, iron ion binding, oxygen binding, heme binding; INVOLVED IN: oxidation reduction; CONTAINS InterPro DOMAIN/s: Cytochrome P450 (InterPro:IPR001128), Cytochrome P450, conserved site (InterPro:IPR017972), Cytochrome P450, E-class, group I (InterPro:IPR002401); BEST Ara…
AT3G13540	Chr3:4420172-4421701	0.546203	1.29731	1.24801	0.00480563	ATMYB5	protein_coding	myb domain protein 5 (MYB5); CONTAINS InterPro DOMAIN/s: SANT, DNA-binding (InterPro:IPR001005), Homeodomain-like (InterPro:IPR009057), Myb, DNA-binding (InterPro:IPR014778), HTH transcriptional regulator, Myb-type, DNA-binding (InterPro:IPR017930), Homeodomain-related (InterPro:IPR012287), Myb transcription factor (InterPro:IPR015495); BEST Arabidopsis thaliana protein match is: myb domain prote…
AT4G13800	Chr4:8001861-8004139	2.58465	6.10327	1.23961	1.11034e-08	AT4G13800	protein_coding	Protein of unknown function (DUF803); INVOLVED IN: biological_process unknown; LOCATED IN: plasma membrane; EXPRESSED IN: 18 plant structures; EXPRESSED DURING: 12 growth stages; CONTAINS InterPro DOMAIN/s: Protein of unknown function DUF803 (InterPro:IPR008521); BEST Arabidopsis thaliana protein match is: Protein of unknown function (DUF803) (TAIR:AT3G23870.1); Has 30201 Blast hits to 17322 prot…
AT2G22630	Chr2:9618371-9621957	0.959567	2.26152	1.23684	0.00160311	AGL17	protein_coding	AGAMOUS-like 17 (AGL17); FUNCTIONS IN: sequence-specific DNA binding transcription factor activity; INVOLVED IN: positive regulation of long-day photoperiodism, flowering; LOCATED IN: nucleus; EXPRESSED IN: 7 plant structures; EXPRESSED DURING: L mature pollen stage; CONTAINS InterPro DOMAIN/s: Transcription factor, MADS-box (InterPro:IPR002100), Transcription factor, K-box (InterPro:IPR002487); …
AT3G55700	Chr3:20671114-20673372	0.401154	0.944317	1.23512	0.00340786	AT3G55700	protein_coding	UDP-Glycosyltransferase superfamily protein; FUNCTIONS IN: UDP-glycosyltransferase activity, transferase activity, transferring glycosyl groups; INVOLVED IN: metabolic process; LOCATED IN: cellular_component unknown; EXPRESSED IN: 9 plant structures; EXPRESSED DURING: 4 anthesis, C globular stage, petal differentiation and expansion stage; CONTAINS InterPro DOMAIN/s: UDP-glucuronosyl/UDP-glucosyl…
AT5G07610	Chr5:2406067-2407330	3.19083	7.497	1.23238	2.03071e-08	AT5G07610	protein_coding	F-box family protein; CONTAINS InterPro DOMAIN/s: F-box domain, cyclin-like (InterPro:IPR001810), F-box domain, Skp2-like (InterPro:IPR022364), F-box associated interaction domain (InterPro:IPR017451); BEST Arabidopsis thaliana protein match is: F-box family protein (TAIR:AT5G49610.1); Has 1807 Blast hits to 1807 proteins in 277 species: Archae - 0; Bacteria - 0; Metazoa - 736; Fungi - 347; Plant…
AT5G50360	Chr5:20505179-20506338	0.774016	1.81349	1.22833	0.00116578	AT5G50360	protein_coding	unknown protein; BEST Arabidopsis thaliana protein match is: unknown protein (TAIR:AT3G48510.1); Has 1807 Blast hits to 1807 proteins in 277 species: Archae - 0; Bacteria - 0; Metazoa - 736; Fungi - 347; Plants - 385; Viruses - 0; Other Eukaryotes - 339 (source: NCBI BLink).
AT2G36780	Chr2:15417489-15419154	0.927525	2.17094	1.22686	5.15188e-05	AT2G36780	protein_coding	UDP-Glycosyltransferase superfamily protein; FUNCTIONS IN: UDP-glycosyltransferase activity, transferase activity, transferring glycosyl groups; INVOLVED IN: metabolic process; LOCATED IN: cellular_component unknown; CONTAINS InterPro DOMAIN/s: UDP-glucuronosyl/UDP-glucosyltransferase (InterPro:IPR002213); BEST Arabidopsis thaliana protein match is: UDP-Glycosyltransferase superfamily protein (TA…
AT4G25000	Chr4:12851968-12853845	0.702247	1.63213	1.21671	0.000675892	ATAMY1	protein_coding	alpha-amylase-like (AMY1); FUNCTIONS IN: alpha-amylase activity; INVOLVED IN: response to gibberellin stimulus, response to abscisic acid stimulus; LOCATED IN: extracellular region, apoplast; EXPRESSED IN: 20 plant structures; EXPRESSED DURING: 11 growth stages; CONTAINS InterPro DOMAIN/s: Glycoside hydrolase family 13 (InterPro:IPR006046), Alpha-amylase, plant (InterPro:IPR013775), Glycoside hyd…
AT3G12955	Chr3:4135499-4136143	1.36017	3.1405	1.2072	0.00316956	AT3G12955	protein_coding	SAUR-like auxin-responsive protein family ; FUNCTIONS IN: molecular_function unknown; INVOLVED IN: response to auxin stimulus; LOCATED IN: mitochondrion; EXPRESSED IN: 6 plant structures; EXPRESSED DURING: petal differentiation and expansion stage, D bilateral stage; CONTAINS InterPro DOMAIN/s: Auxin responsive SAUR protein (InterPro:IPR003676); BEST Arabidopsis thaliana protein match is: SAUR-li…
AT3G18550	Chr3:6383507-6385663	0.757863	1.73611	1.19585	0.00363222	ATTCP18	protein_coding	BRANCHED 1 (BRC1); FUNCTIONS IN: sequence-specific DNA binding transcription factor activity; INVOLVED IN: regulation of secondary shoot formation, regulation of transcription; LOCATED IN: nucleus; EXPRESSED IN: axillary bud, axillary bud meristem; CONTAINS InterPro DOMAIN/s: Transcription factor, TCP (InterPro:IPR005333), CYC/TB1, R domain (InterPro:IPR017888), Transcription factor TCP subgroup …
AT5G24150	Chr5:8172315-8175431	32.6085	74.0393	1.18305	0	SQP1	protein_coding	SQP1; FUNCTIONS IN: squalene monooxygenase activity; INVOLVED IN: sterol biosynthetic process; LOCATED IN: endomembrane system, integral to membrane; EXPRESSED IN: 21 plant structures; EXPRESSED DURING: 12 growth stages; CONTAINS InterPro DOMAIN/s: Squalene epoxidase (InterPro:IPR013698), FAD dependent oxidoreductase (InterPro:IPR006076); BEST Arabidopsis thaliana protein match is: squalene monox…
AT4G15700	Chr4:8937392-8937892	5.05537	11.4422	1.17847	5.9501e-05	AT4G15700	protein_coding	Thioredoxin superfamily protein; FUNCTIONS IN: electron carrier activity, arsenate reductase (glutaredoxin) activity, protein disulfide oxidoreductase activity; INVOLVED IN: cell redox homeostasis; LOCATED IN: endomembrane system; EXPRESSED IN: 16 plant structures; EXPRESSED DURING: 9 growth stages; CONTAINS InterPro DOMAIN/s: Glutaredoxin-like, plant II (InterPro:IPR011905), Thioredoxin fold (In…
AT3G17520	Chr3:5999288-6000370	7.95802	17.9525	1.1737	2.62659e-11	AT3G17520	protein_coding	Late embryogenesis abundant protein (LEA) family protein; INVOLVED IN: embryo development ending in seed dormancy; LOCATED IN: endomembrane system; EXPRESSED IN: cultured cell, seed, leaf; EXPRESSED DURING: dry seed stage, LP.04 four leaves visible, seed development stages; BEST Arabidopsis thaliana protein match is: late embryogenesis abundant domain-containing protein / LEA domain-containing pr…
AT1G66860	Chr1:24942187-24944497	0.35334	0.79638	1.1724	0.00944515	AT1G66860	protein_coding	Class I glutamine amidotransferase-like superfamily protein; FUNCTIONS IN: hydrolase activity; INVOLVED IN: glutamine metabolic process, N-terminal protein myristoylation; LOCATED IN: cellular_component unknown; EXPRESSED IN: flower; EXPRESSED DURING: petal differentiation and expansion stage; CONTAINS InterPro DOMAIN/s: Peptidase C26 (InterPro:IPR011697), Glutamine amidotransferase type 1 (Inter…
AT3G22910	Chr3:8116334-8119388	0.389012	0.873892	1.16764	0.000368393	AT3G22910	protein_coding	ATPase E1-E2 type family protein / haloacid dehalogenase-like hydrolase family protein; FUNCTIONS IN: calcium-transporting ATPase activity, calmodulin binding; INVOLVED IN: cation transport, calcium ion transport, metabolic process, ATP biosynthetic process; LOCATED IN: membrane; EXPRESSED IN: 12 plant structures; EXPRESSED DURING: LP.04 four leaves visible, 4 anthesis, C globular stage, petal di…
AT3G24460	Chr3:8885817-8893050	3.31712	7.40116	1.15782	4.26984e-10	AT3G24460	protein_coding	Serinc-domain containing serine and sphingolipid biosynthesis protein; LOCATED IN: membrane; EXPRESSED IN: 10 plant structures; EXPRESSED DURING: LP.06 six leaves visible, LP.04 four leaves visible, 4 anthesis, petal differentiation and expansion stage; CONTAINS InterPro DOMAIN/s: TMS membrane protein/tumour differentially expressed protein (InterPro:IPR005016); BEST Arabidopsis thaliana protein …
AT4G15660	Chr4:8925805-8926310	1.98854	4.39734	1.14492	0.00539194	AT4G15660	protein_coding	Thioredoxin superfamily protein; FUNCTIONS IN: electron carrier activity, arsenate reductase (glutaredoxin) activity, protein disulfide oxidoreductase activity; INVOLVED IN: cell redox homeostasis; LOCATED IN: endomembrane system; EXPRESSED IN: 16 plant structures; EXPRESSED DURING: 10 growth stages; CONTAINS InterPro DOMAIN/s: Glutaredoxin-like, plant II (InterPro:IPR011905), Glutaredoxin (Inter…
AT3G57520	Chr3:21288764-21293158	17.5048	38.6675	1.14337	0	SIP2	protein_coding	seed imbibition 2 (SIP2); CONTAINS InterPro DOMAIN/s: Glycoside hydrolase, catalytic core (InterPro:IPR017853), Raffinose synthase (InterPro:IPR008811); BEST Arabidopsis thaliana protein match is: seed imbibition 1 (TAIR:AT1G55740.1); Has 35333 Blast hits to 34131 proteins in 2444 species: Archae - 798; Bacteria - 22429; Metazoa - 974; Fungi - 991; Plants - 531; Viruses - 0; Other Eukaryotes - 96…
AT5G59310	Chr5:23925084-23925852	30.4943	67.0219	1.13609	4.24105e-14	LTP4	protein_coding	lipid transfer protein 4 (LTP4); FUNCTIONS IN: lipid binding; INVOLVED IN: response to water deprivation, response to abscisic acid stimulus, lipid transport; LOCATED IN: endomembrane system; EXPRESSED IN: 16 plant structures; EXPRESSED DURING: 8 growth stages; CONTAINS InterPro DOMAIN/s: Bifunctional inhibitor/plant lipid transfer protein/seed storage (InterPro:IPR016140), Plant lipid transfer p…
AT1G60960	Chr1:22445309-22447214	8.68025	18.9605	1.12719	3.15525e-13	IRT3	protein_coding	iron regulated transporter 3 (IRT3); FUNCTIONS IN: cation transmembrane transporter activity, zinc ion transmembrane transporter activity, metal ion transmembrane transporter activity, iron ion transmembrane transporter activity; INVOLVED IN: cation transport, zinc ion transport, response to nematode, iron ion transport, metal ion transport; LOCATED IN: plasma membrane, membrane; EXPRESSED IN: 22…
AT4G35190	Chr4:16746598-16748266	3.09798	6.72657	1.11854	6.59523e-06	AT4G35190	protein_coding	Putative lysine decarboxylase family protein; CONTAINS InterPro DOMAIN/s: Conserved hypothetical protein CHP00730 (InterPro:IPR005269); BEST Arabidopsis thaliana protein match is: lysine decarboxylase family protein (TAIR:AT2G37210.1); Has 30201 Blast hits to 17322 proteins in 780 species: Archae - 12; Bacteria - 1396; Metazoa - 17338; Fungi - 3422; Plants - 5037; Viruses - 0; Other Eukaryotes - …
AT1G11070	Chr1:3690211-3693648	0.732623	1.58597	1.11422	8.49119e-05	AT1G11070	protein_coding	BEST Arabidopsis thaliana protein match is: Hydroxyproline-rich glycoprotein family protein (TAIR:AT1G61080.1); Has 579 Blast hits to 567 proteins in 152 species: Archae - 0; Bacteria - 68; Metazoa - 159; Fungi - 113; Plants - 172; Viruses - 0; Other Eukaryotes - 67 (source: NCBI BLink).
AT2G36490	Chr2:15308020-15314807	27.1482	58.614	1.11039	0	DML1	protein_coding	demeter-like 1 (DML1); FUNCTIONS IN: protein binding, DNA N-glycosylase activity, DNA-(apurinic or apyrimidinic site) lyase activity; INVOLVED IN: DNA repair, chromatin silencing, negative regulation of chromatin silencing, DNA methylation, DNA demethylation; LOCATED IN: nucleus; EXPRESSED IN: 21 plant structures; EXPRESSED DURING: 13 growth stages; CONTAINS InterPro DOMAIN/s: DNA glycosylase (In…
AT5G60910	Chr5:24502481-24506143	2.43957	5.26627	1.11015	1.60031e-05	AGL8	protein_coding	AGAMOUS-like 8 (AGL8); FUNCTIONS IN: sequence-specific DNA binding transcription factor activity; INVOLVED IN: positive regulation of flower development, maintenance of inflorescence meristem identity, fruit development; LOCATED IN: nucleus; EXPRESSED IN: 19 plant structures; EXPRESSED DURING: 8 growth stages; CONTAINS InterPro DOMAIN/s: Transcription factor, K-box (InterPro:IPR002487); BEST Arab…
AT5G20250	Chr5:6833658-6836782	15.9831	34.053	1.09124	2.01394e-13	DIN10	protein_coding	DARK INDUCIBLE 10 (DIN10); CONTAINS InterPro DOMAIN/s: Glycoside hydrolase, catalytic core (InterPro:IPR017853), Raffinose synthase (InterPro:IPR008811); BEST Arabidopsis thaliana protein match is: seed imbibition 2 (TAIR:AT3G57520.1).
AT5G25240	Chr5:8746604-8747197	14.8425	31.571	1.08886	6.20226e-09	AT5G25240	protein_coding	unknown protein; FUNCTIONS IN: molecular_function unknown; INVOLVED IN: biological_process unknown; LOCATED IN: cellular_component unknown; EXPRESSED IN: 23 plant structures; EXPRESSED DURING: 13 growth stages; Has 1807 Blast hits to 1807 proteins in 277 species: Archae - 0; Bacteria - 0; Metazoa - 736; Fungi - 347; Plants - 385; Viruses - 0; Other Eukaryotes - 339 (source: NCBI BLink).
AT1G62510	Chr1:23136368-23137191	352.643	749.253	1.08725	8.88178e-16	AT1G62510	protein_coding	Bifunctional inhibitor/lipid-transfer protein/seed storage 2S albumin superfamily protein; FUNCTIONS IN: lipid binding; INVOLVED IN: lipid transport; LOCATED IN: endomembrane system; EXPRESSED IN: shoot, cotyledon, leaf whorl, leaf; EXPRESSED DURING: LP.04 four leaves visible, LP.02 two leaves visible; CONTAINS InterPro DOMAIN/s: Bifunctional inhibitor/plant lipid transfer protein/seed storage (I…
AT1G68500	Chr1:25702002-25702511	2.19333	4.65874	1.08682	0.00624355	AT1G68500	protein_coding	unknown protein; BEST Arabidopsis thaliana protein match is: unknown protein (TAIR:AT1G25422.1); Has 16 Blast hits to 16 proteins in 6 species: Archae - 0; Bacteria - 0; Metazoa - 0; Fungi - 0; Plants - 16; Viruses - 0; Other Eukaryotes - 0 (source: NCBI BLink).
AT3G07800	Chr3:2489386-2491087	9.95174	21.0831	1.08306	1.49303e-12	AT3G07800	protein_coding	Thymidine kinase; FUNCTIONS IN: thymidine kinase activity, ATP binding; INVOLVED IN: pyrimidine deoxyribonucleoside interconversion, anaerobic respiration; LOCATED IN: cellular_component unknown; EXPRESSED IN: 23 plant structures; EXPRESSED DURING: 13 growth stages; CONTAINS InterPro DOMAIN/s: Thymidine kinase (InterPro:IPR001267), Thymidine kinase, conserved site (InterPro:IPR020633); BEST Arabi…
AT2G35070	Chr2:14783290-14784710	4.31106	9.10585	1.07875	1.04899e-05	AT2G35070	protein_coding	unknown protein; FUNCTIONS IN: molecular_function unknown; INVOLVED IN: pollen tube development, pollen development; LOCATED IN: mitochondrion; BEST Arabidopsis thaliana protein match is: Protein of unknown function (DUF1640) (TAIR:AT2G35090.1); Has 62 Blast hits to 62 proteins in 11 species: Archae - 0; Bacteria - 0; Metazoa - 0; Fungi - 0; Plants - 62; Viruses - 0; Other Eukaryotes - 0 (source:…
AT3G52310	Chr3:19398627-19402953	1.13563	2.39167	1.07453	1.04129e-05	AT3G52310	protein_coding	ABC-2 type transporter family protein; FUNCTIONS IN: ATPase activity, coupled to transmembrane movement of substances; LOCATED IN: plasma membrane; EXPRESSED IN: stem, stamen; EXPRESSED DURING: 4 anthesis; CONTAINS InterPro DOMAIN/s: ATPase, AAA+ type, core (InterPro:IPR003593), ABC transporter-like (InterPro:IPR003439), ABC-2 type transporter (InterPro:IPR013525), ABC transporter, conserved site…
AT5G48720	Chr5:19758880-19761721	13.5771	28.4371	1.0666	2.76127e-07	XRI	protein_coding	X-RAY INDUCED TRANSCRIPT 1 (XRI1); FUNCTIONS IN: molecular_function unknown; INVOLVED IN: DNA repair, female meiosis, response to X-ray, pollen development, male meiosis; LOCATED IN: nucleus; EXPRESSED IN: 21 plant structures; EXPRESSED DURING: 11 growth stages; BEST Arabidopsis thaliana protein match is: unknown protein (TAIR:AT2G01990.1); Has 123 Blast hits to 123 proteins in 15 species: Archae…
AT3G47580	Chr3:17532647-17537530	0.93067	1.94577	1.064	0.00150712	AT3G47580	protein_coding	Leucine-rich repeat protein kinase family protein; FUNCTIONS IN: protein serine/threonine kinase activity, kinase activity, ATP binding; INVOLVED IN: transmembrane receptor protein tyrosine kinase signaling pathway, protein amino acid phosphorylation; LOCATED IN: endomembrane system; CONTAINS InterPro DOMAIN/s: Protein kinase, ATP binding site (InterPro:IPR017441), Protein kinase, catalytic domai…
AT2G27420	Chr2:11726143-11727614	2.97835	6.21633	1.06155	2.31001e-06	AT2G27420	protein_coding	Cysteine proteinases superfamily protein; FUNCTIONS IN: cysteine-type peptidase activity, cysteine-type endopeptidase activity; INVOLVED IN: proteolysis; LOCATED IN: endomembrane system; EXPRESSED IN: 15 plant structures; EXPRESSED DURING: 10 growth stages; CONTAINS InterPro DOMAIN/s: Peptidase C1A, papain (InterPro:IPR013128), Proteinase inhibitor I29, cathepsin propeptide (InterPro:IPR013201), …
AT3G12750	Chr3:4049514-4053201	7.2553	15.1257	1.0599	0.000973099	ZIP1	protein_coding	zinc transporter 1 precursor (ZIP1); FUNCTIONS IN: zinc ion transmembrane transporter activity; INVOLVED IN: response to zinc ion, zinc ion transport; LOCATED IN: endomembrane system, integral to membrane, membrane; EXPRESSED IN: 22 plant structures; EXPRESSED DURING: 13 growth stages; CONTAINS InterPro DOMAIN/s: Zinc/iron permease, fungal/plant (InterPro:IPR004698), Zinc/iron permease (InterPro:…
AT5G37300	Chr5:14767498-14770249	4.09588	8.53327	1.05893	1.30541e-08	WSD1	protein_coding	WSD1; CONTAINS InterPro DOMAIN/s: O-acyltransferase, WSD1, C-terminal (InterPro:IPR009721), O-acyltransferase, WSD1, N-terminal (InterPro:IPR004255); BEST Arabidopsis thaliana protein match is: O-acyltransferase (WSD1-like) family protein (TAIR:AT2G38995.2); Has 30201 Blast hits to 17322 proteins in 780 species: Archae - 12; Bacteria - 1396; Metazoa - 17338; Fungi - 3422; Plants - 5037; Viruses -…
AT5G03780	Chr5:999101-1001029	6.23047	12.9427	1.05472	5.52033e-10	TRFL10	protein_coding	TRF-like 10 (TRFL10); FUNCTIONS IN: DNA binding; INVOLVED IN: response to salicylic acid stimulus; EXPRESSED IN: 14 plant structures; EXPRESSED DURING: 7 growth stages; CONTAINS InterPro DOMAIN/s: SANT, DNA-binding (InterPro:IPR001005), Homeodomain-like (InterPro:IPR009057), Homeodomain-related (InterPro:IPR012287), MYB-like (InterPro:IPR017877); BEST Arabidopsis thaliana protein match is: Homeod…
AT4G13900	Chr4:8035713-8041207	0.77843	1.60367	1.04274	6.05317e-07	AtRLP49	pseudogene	pseudogene, similar to NL0D, contains leucine rich-repeat domains Pfam:PF00560, INTERPRO:IPR001611; similar to Cf-4A protein (Lycopersicon esculentum) gi|3097197|emb|CAA73187; blastp match of 33% identity and 2.9e-93 P-value to GP|4235641|gb|AAD13301.1||AF119040 NL0D {Lycopersicon esculentum}
AT1G30220	Chr1:10632820-10635471	1.22686	2.48501	1.01828	0.000112907	ATINT2	protein_coding	inositol transporter 2 (INT2); CONTAINS InterPro DOMAIN/s: Sugar transporter, conserved site (InterPro:IPR005829), Major facilitator superfamily (InterPro:IPR020846), General substrate transporter (InterPro:IPR005828), Sugar/inositol transporter (InterPro:IPR003663), Major facilitator superfamily, general substrate transporter (InterPro:IPR016196); BEST Arabidopsis thaliana protein match is: inos…
AT4G33550	Chr4:16134439-16135056	99.6141	201.292	1.01487	5.9952e-15	AT4G33550	protein_coding	Bifunctional inhibitor/lipid-transfer protein/seed storage 2S albumin superfamily protein; FUNCTIONS IN: lipid binding; INVOLVED IN: lipid transport; LOCATED IN: endomembrane system; EXPRESSED IN: 15 plant structures; EXPRESSED DURING: 6 growth stages; CONTAINS InterPro DOMAIN/s: Bifunctional inhibitor/plant lipid transfer protein/seed storage (InterPro:IPR016140), Plant lipid transfer protein/se…
AT4G36850	Chr4:17353290-17355891	66.1177	133.43	1.01298	6.66134e-16	AT4G36850	protein_coding	PQ-loop repeat family protein / transmembrane family protein; CONTAINS InterPro DOMAIN/s: Cystinosin/ERS1p repeat (InterPro:IPR006603); BEST Arabidopsis thaliana protein match is: PQ-loop repeat family protein / transmembrane family protein (TAIR:AT2G41050.1); Has 883 Blast hits to 635 proteins in 156 species: Archae - 0; Bacteria - 0; Metazoa - 204; Fungi - 499; Plants - 92; Viruses - 0; Other E…
AT2G32530	Chr2:13809215-13813570	7.00279	14.0881	1.00848	4.40581e-12	ATCSLB03	protein_coding	cellulose synthase-like B3 (CSLB03); FUNCTIONS IN: cellulose synthase activity, transferase activity, transferring glycosyl groups, transferase activity; INVOLVED IN: cellulose biosynthetic process, polysaccharide biosynthetic process; LOCATED IN: membrane; CONTAINS InterPro DOMAIN/s: Cellulose synthase (InterPro:IPR005150); BEST Arabidopsis thaliana protein match is: cellulose synthase-like B4 (…
AT2G34600	Chr2:14573079-14573856	1.63739	3.29165	1.00741	0.00795949	TIFY5B	protein_coding	jasmonate-zim-domain protein 7 (JAZ7); CONTAINS InterPro DOMAIN/s: Tify (InterPro:IPR010399); BEST Arabidopsis thaliana protein match is: jasmonate-zim-domain protein 8 (TAIR:AT1G30135.1); Has 38 Blast hits to 38 proteins in 7 species: Archae - 0; Bacteria - 0; Metazoa - 0; Fungi - 0; Plants - 38; Viruses - 0; Other Eukaryotes - 0 (source: NCBI BLink).
AT2G43620	Chr2:18093769-18095025	1.16346	2.33891	1.00741	0.00397183	AT2G43620	protein_coding	Chitinase family protein; FUNCTIONS IN: chitin binding, chitinase activity; INVOLVED IN: response to salt stress; LOCATED IN: apoplast; EXPRESSED IN: 12 plant structures; EXPRESSED DURING: 11 growth stages; CONTAINS InterPro DOMAIN/s: Chitin-binding, type 1, conserved site (InterPro:IPR018371), Glycoside hydrolase, family 19 (InterPro:IPR016283), Chitin-binding, type 1 (InterPro:IPR001002), Glyco…
AT5G25130	Chr5:8668298-8670194	10.8029	21.7074	1.00676	4.4913e-12	CYP71B12	protein_coding	cytochrome P450, family 71, subfamily B, polypeptide 12 (CYP71B12); FUNCTIONS IN: electron carrier activity, monooxygenase activity, iron ion binding, oxygen binding, heme binding; INVOLVED IN: oxidation reduction; EXPRESSED IN: 9 plant structures; EXPRESSED DURING: LP.04 four leaves visible, 4 anthesis, LP.10 ten leaves visible, LP.02 two leaves visible; CONTAINS InterPro DOMAIN/s: Cytochrome P4…
AT2G37900	Chr2:15864395-15866408	2.81766	5.65623	1.00534	1.16685e-06	AT2G37900	protein_coding	Major facilitator superfamily protein; FUNCTIONS IN: transporter activity; INVOLVED IN: oligopeptide transport; LOCATED IN: membrane; EXPRESSED IN: 15 plant structures; EXPRESSED DURING: 7 growth stages; CONTAINS InterPro DOMAIN/s: PTR2 family proton/oligopeptide symporter, conserved site (InterPro:IPR018456), Oligopeptide transporter (InterPro:IPR000109), Major facilitator superfamily, general s…
AT3G19550	Chr3:6787240-6788292	2.58308	5.18166	1.00432	0.00170483	AT3G19550	protein_coding	unknown protein; FUNCTIONS IN: molecular_function unknown; INVOLVED IN: biological_process unknown; LOCATED IN: mitochondrion; EXPRESSED IN: 15 plant structures; EXPRESSED DURING: 9 growth stages; Has 36 Blast hits to 36 proteins in 8 species: Archae - 0; Bacteria - 0; Metazoa - 0; Fungi - 0; Plants - 36; Viruses - 0; Other Eukaryotes - 0 (source: NCBI BLink).
AT1G05300	Chr1:1545105-1547849	3.33911	6.68782	1.00207	3.60252e-06	ZIP5	protein_coding	zinc transporter 5 precursor (ZIP5); FUNCTIONS IN: cation transmembrane transporter activity, metal ion transmembrane transporter activity; INVOLVED IN: response to zinc ion, cation transport; LOCATED IN: endomembrane system, integral to membrane, membrane; EXPRESSED IN: 10 plant structures; EXPRESSED DURING: LP.06 six leaves visible, LP.04 four leaves visible, 4 anthesis, C globular stage, petal…
AT5G51190	Chr5:20800583-20801416	26.9748	13.4275	-1.00642	2.48053e-09	AT5G51190	protein_coding	Integrase-type DNA-binding superfamily protein; CONTAINS InterPro DOMAIN/s: DNA-binding, integrase-type (InterPro:IPR016177), Pathogenesis-related transcriptional factor/ERF, DNA-binding (InterPro:IPR001471); BEST Arabidopsis thaliana protein match is: ethylene response factor 104 (TAIR:AT5G61600.1); Has 30201 Blast hits to 17322 proteins in 780 species: Archae - 12; Bacteria - 1396; Metazoa - 17…
AT1G28370	Chr1:9955968-9956940	6.41674	3.19265	-1.00708	5.52244e-05	ERF11	protein_coding	ERF domain protein 11 (ERF11); CONTAINS InterPro DOMAIN/s: DNA-binding, integrase-type (InterPro:IPR016177), Pathogenesis-related transcriptional factor/ERF, DNA-binding (InterPro:IPR001471); BEST Arabidopsis thaliana protein match is: ethylene responsive element binding factor 4 (TAIR:AT3G15210.1); Has 6129 Blast hits to 5763 proteins in 252 species: Archae - 0; Bacteria - 0; Metazoa - 0; Fungi …
AT5G19240	Chr5:6470128-6471062	113.76	56.3918	-1.01244	9.32587e-15	AT5G19240	protein_coding	Glycoprotein membrane precursor GPI-anchored; FUNCTIONS IN: molecular_function unknown; INVOLVED IN: biological_process unknown; LOCATED IN: endomembrane system; EXPRESSED IN: 24 plant structures; EXPRESSED DURING: 14 growth stages; BEST Arabidopsis thaliana protein match is: Glycoprotein membrane precursor GPI-anchored (TAIR:AT5G19230.1); Has 1807 Blast hits to 1807 proteins in 277 species: Arch…
AT2G41100	Chr2:17137828-17139612	187.416	92.5644	-1.01771	6.93658e-08	ATCAL4	protein_coding	TOUCH 3 (TCH3); CONTAINS InterPro DOMAIN/s: EF-Hand 1, calcium-binding site (InterPro:IPR018247), EF-HAND 2 (InterPro:IPR018249), EF-hand-like domain (InterPro:IPR011992), Calcium-binding EF-hand (InterPro:IPR002048), EF-hand (InterPro:IPR018248); BEST Arabidopsis thaliana protein match is: calmodulin 5 (TAIR:AT2G27030.3).
AT3G29280	Chr3:11236609-11237995	29.0653	14.3511	-1.01814	1.31832e-08	AT3G29280	protein_coding	unknown protein; Has 24 Blast hits to 24 proteins in 9 species: Archae - 0; Bacteria - 0; Metazoa - 0; Fungi - 0; Plants - 24; Viruses - 0; Other Eukaryotes - 0 (source: NCBI BLink).
AT1G72940	Chr1:27442237-27443856	22.0354	10.8562	-1.0213	5.13145e-12	AT1G72940	protein_coding	Toll-Interleukin-Resistance (TIR) domain-containing protein; FUNCTIONS IN: transmembrane receptor activity, ATP binding; INVOLVED IN: signal transduction, defense response, apoptosis, innate immune response; LOCATED IN: intrinsic to membrane; EXPRESSED IN: 22 plant structures; EXPRESSED DURING: 13 growth stages; CONTAINS InterPro DOMAIN/s: NB-ARC (InterPro:IPR002182), Toll-Interleukin receptor (I…
AT2G38470	Chr2:16108360-16111797	142.583	70.0522	-1.0253	3.9968e-15	WRKY33	protein_coding	WRKY DNA-binding protein 33 (WRKY33); CONTAINS InterPro DOMAIN/s: DNA-binding WRKY (InterPro:IPR003657); BEST Arabidopsis thaliana protein match is: WRKY DNA-binding protein 4 (TAIR:AT1G13960.1); Has 7573 Blast hits to 4449 proteins in 326 species: Archae - 2; Bacteria - 120; Metazoa - 293; Fungi - 170; Plants - 5689; Viruses - 9; Other Eukaryotes - 1290 (source: NCBI BLink).
AT3G55980	Chr3:20776294-20778842	87.3154	42.6302	-1.03436	2.22045e-16	ATSZF1	protein_coding	salt-inducible zinc finger 1 (SZF1); CONTAINS InterPro DOMAIN/s: Zinc finger, CCCH-type (InterPro:IPR000571), Ankyrin repeat-containing domain (InterPro:IPR020683), Ankyrin repeat (InterPro:IPR002110); BEST Arabidopsis thaliana protein match is: zinc finger (CCCH-type) family protein (TAIR:AT2G40140.2); Has 1623 Blast hits to 1414 proteins in 181 species: Archae - 2; Bacteria - 49; Metazoa - 777;…
AT5G27420	Chr5:9684071-9685561	8.12897	3.96438	-1.03598	1.15114e-07	CNI1	protein_coding	carbon/nitrogen insensitive 1 (CNI1); CONTAINS InterPro DOMAIN/s: Zinc finger, RING-type (InterPro:IPR001841), Zinc finger, C3HC4 RING-type (InterPro:IPR018957); BEST Arabidopsis thaliana protein match is: RING/U-box superfamily protein (TAIR:AT3G05200.1); Has 1807 Blast hits to 1807 proteins in 277 species: Archae - 0; Bacteria - 0; Metazoa - 736; Fungi - 347; Plants - 385; Viruses - 0; Other Eu…
AT3G03030	Chr3:682053-684069	4.20092	2.04325	-1.03984	3.39279e-06	AT3G03030	protein_coding	F-box/RNI-like superfamily protein; CONTAINS InterPro DOMAIN/s: F-box domain, cyclin-like (InterPro:IPR001810), F-box domain, Skp2-like (InterPro:IPR022364), FBD-like (InterPro:IPR006566); BEST Arabidopsis thaliana protein match is: F-box/RNI-like superfamily protein (TAIR:AT3G03040.1); Has 1867 Blast hits to 1823 proteins in 27 species: Archae - 0; Bacteria - 0; Metazoa - 0; Fungi - 0; Plants - …
AT4G14380	Chr4:8285765-8286772	2.06028	0.993591	-1.05212	0.00489378	AT4G14380	protein_coding	unknown protein; Has 22 Blast hits to 22 proteins in 8 species: Archae - 0; Bacteria - 0; Metazoa - 1; Fungi - 1; Plants - 18; Viruses - 0; Other Eukaryotes - 2 (source: NCBI BLink).
AT3G13270	Chr3:4285850-4288332	2.14888	1.03309	-1.05661	0.000520626	AT3G13270	transposable_element_gene	similar to unknown protein [Arabidopsis thaliana] (TAIR:AT2G14450.1); similar to unknown protein [Arabidopsis thaliana] (TAIR:AT1G35920.1); similar to hypothetical protein 31.t00031 [Brassica oleracea] (GB:ABD65118.1); contains InterPro domain Nucleic acid-binding, OB-fold, subgroup; (InterPro:IPR012340); contains InterPro domain Protein of unknown function DUF223, Arabidopsis thaliana; (InterPro…
AT5G10760	Chr5:3400341-3402207	1.17175	0.560582	-1.06367	0.00321057	AT5G10760	protein_coding	Eukaryotic aspartyl protease family protein; FUNCTIONS IN: aspartic-type endopeptidase activity; INVOLVED IN: proteolysis; LOCATED IN: apoplast; EXPRESSED IN: 18 plant structures; EXPRESSED DURING: 12 growth stages; CONTAINS InterPro DOMAIN/s: Peptidase aspartic (InterPro:IPR021109), Peptidase aspartic, catalytic (InterPro:IPR009007), Peptidase A1 (InterPro:IPR001461); BEST Arabidopsis thaliana p…
AT1G17610	Chr1:6056894-6058357	1.07636	0.51004	-1.07747	0.00760125	AT1G17610	protein_coding	Disease resistance protein (TIR-NBS class); FUNCTIONS IN: transmembrane receptor activity, ATP binding; INVOLVED IN: signal transduction, apoptosis, defense response, innate immune response; LOCATED IN: intrinsic to membrane, endomembrane system; EXPRESSED IN: 12 plant structures; EXPRESSED DURING: 9 growth stages; CONTAINS InterPro DOMAIN/s: NB-ARC (InterPro:IPR002182), Disease resistance protei…
AT1G61340	Chr1:22628264-22630009	7.90643	3.66785	-1.10809	3.0662e-06	AT1G61340	protein_coding	F-box family protein; FUNCTIONS IN: molecular_function unknown; INVOLVED IN: biological_process unknown; EXPRESSED IN: 16 plant structures; EXPRESSED DURING: 10 growth stages; BEST Arabidopsis thaliana protein match is: F-box family protein (TAIR:AT4G21510.1).
AT1G64320	Chr1:23869035-23870548	1.03271	0.475766	-1.11812	0.00721387	AT1G64320	protein_coding	myosin heavy chain-related; FUNCTIONS IN: molecular_function unknown; INVOLVED IN: response to cadmium ion; LOCATED IN: cellular_component unknown; EXPRESSED IN: male gametophyte, flower, cultured cell, pollen tube; EXPRESSED DURING: L mature pollen stage, M germinated pollen stage, 4 anthesis; BEST Arabidopsis thaliana protein match is: myosin heavy chain-related (TAIR:AT5G41780.1); Has 120676 B…
AT1G68840	Chr1:25880322-25882222	183.735	84.0001	-1.12917	0	TEM2	protein_coding	related to ABI3/VP1 2 (RAV2); FUNCTIONS IN: transcription repressor activity, DNA binding, sequence-specific DNA binding transcription factor activity; INVOLVED IN: regulation of transcription, DNA-dependent; LOCATED IN: chloroplast; EXPRESSED IN: 11 plant structures; EXPRESSED DURING: 8 growth stages; CONTAINS InterPro DOMAIN/s: DNA-binding, integrase-type (InterPro:IPR016177), Transcriptional f…
AT4G23810	Chr4:12390166-12393982	15.9063	7.24874	-1.1338	0.000458907	WRKY53	protein_coding	WRKY53; FUNCTIONS IN: protein binding, DNA binding, transcription activator activity, sequence-specific DNA binding transcription factor activity; INVOLVED IN: in 6 processes; LOCATED IN: nucleus, chloroplast; EXPRESSED IN: 20 plant structures; EXPRESSED DURING: 12 growth stages; CONTAINS InterPro DOMAIN/s: DNA-binding WRKY (InterPro:IPR003657); BEST Arabidopsis thaliana protein match is: WRKY fa…
AT4G22214	Chr4:11755309-11756195	5.0629	2.27208	-1.15595	0.000157772	AT4G22214	protein_coding	Defensin-like (DEFL) family protein; INVOLVED IN: biological_process unknown; LOCATED IN: endomembrane system; CONTAINS InterPro DOMAIN/s: Defensin-like protein, Arabidopsis (InterPro:IPR022618), Low-molecular-weight cysteine-rich family (InterPro:IPR020191); BEST Arabidopsis thaliana protein match is: Arabidopsis defensin-like protein (TAIR:AT4G22230.1); Has 30201 Blast hits to 17322 proteins in…
AT4G17490	Chr4:9752823-9753867	13.9962	6.25491	-1.16197	1.37676e-09	ATERF6	protein_coding	ethylene responsive element binding factor 6 (ERF6); CONTAINS InterPro DOMAIN/s: DNA-binding, integrase-type (InterPro:IPR016177), Pathogenesis-related transcriptional factor/ERF, DNA-binding (InterPro:IPR001471); BEST Arabidopsis thaliana protein match is: ethylene responsive element binding factor 5 (TAIR:AT5G47230.1); Has 30201 Blast hits to 17322 proteins in 780 species: Archae - 12; Bacteria…
AT4G16540	Chr4:9316022-9317153	2.24022	0.982911	-1.18851	0.00707189	AT4G16540	protein_coding	Heat shock protein HSP20/alpha crystallin family; FUNCTIONS IN: aspartic-type endopeptidase activity; INVOLVED IN: proteolysis; LOCATED IN: cellular_component unknown; CONTAINS InterPro DOMAIN/s: Heat shock protein Hsp20 (InterPro:IPR002068), Small heat shock protein, predicted, plant (InterPro:IPR016952), Peptidase A1 (InterPro:IPR001461), HSP20-like chaperone (InterPro:IPR008978); BEST Arabidop…
AT3G14630	Chr3:4917497-4919409	1.144	0.500072	-1.19388	0.0025096	CYP72A9	protein_coding	cytochrome P450, family 72, subfamily A, polypeptide 9 (CYP72A9); FUNCTIONS IN: electron carrier activity, monooxygenase activity, iron ion binding, oxygen binding, heme binding; INVOLVED IN: oxidation reduction; LOCATED IN: endomembrane system; EXPRESSED IN: stem, sepal, leaf, stamen; EXPRESSED DURING: LP.04 four leaves visible, 4 anthesis, petal differentiation and expansion stage; CONTAINS Int…
AT3G05730	Chr3:1695975-1696708	166.109	72.1037	-1.20398	0	AT3G05730	protein_coding	LOCATED IN: endomembrane system; EXPRESSED IN: 15 plant structures; EXPRESSED DURING: 9 growth stages; CONTAINS InterPro DOMAIN/s: S locus-related glycoprotein 1 binding pollen coat (InterPro:IPR010851); BEST Arabidopsis thaliana protein match is: S locus-related glycoprotein 1 (SLR1) binding pollen coat protein family (TAIR:AT3G05727.1); Has 32 Blast hits to 32 proteins in 3 species: Archae - 0;…
AT1G35710	Chr1:13220939-13224681	10.9083	4.70948	-1.21179	0	AT1G35710	protein_coding	Protein kinase family protein with leucine-rich repeat domain; FUNCTIONS IN: protein serine/threonine kinase activity, protein tyrosine kinase activity, protein kinase activity, ATP binding; INVOLVED IN: transmembrane receptor protein tyrosine kinase signaling pathway, protein amino acid phosphorylation; LOCATED IN: endomembrane system; EXPRESSED IN: 22 plant structures; EXPRESSED DURING: 13 grow…
AT3G57260	Chr3:21188516-21189859	4.64828	1.99247	-1.22214	2.54457e-06	BGL2	protein_coding	beta-1,3-glucanase 2 (BGL2); FUNCTIONS IN: glucan 1,3-beta-glucosidase activity, protein binding, cellulase activity, hydrolase activity, hydrolyzing O-glycosyl compounds; INVOLVED IN: systemic acquired resistance, response to cold; LOCATED IN: apoplast, cell wall, vacuole; EXPRESSED IN: 17 plant structures; EXPRESSED DURING: 9 growth stages; CONTAINS InterPro DOMAIN/s: Glycoside hydrolase, catal…
AT2G24600	Chr2:10452115-10454524	11.4745	4.84589	-1.2436	1.18596e-08	AT2G24600	protein_coding	Ankyrin repeat family protein; INVOLVED IN: biological_process unknown; LOCATED IN: cellular_component unknown; EXPRESSED IN: 19 plant structures; EXPRESSED DURING: 12 growth stages; CONTAINS InterPro DOMAIN/s: Ankyrin repeat-containing domain (InterPro:IPR020683), Ankyrin repeat (InterPro:IPR002110); BEST Arabidopsis thaliana protein match is: Ankyrin repeat family protein (TAIR:AT1G10340.1).
AT2G12440	Chr2:5033539-5040002	0.177131	0.0746086	-1.2474	0.00509749	AT2G12440	transposable_element_gene	pseudogene, similar to putative reverse transcriptase, blastp match of 29% identity and 8.8e-79 P-value to GP|27311287|gb|AAO00713.1||AC078894 putative reverse transcriptase {Oryza sativa (japonica cultivar-group)}
AT1G72910	Chr1:27435613-27437144	21.4345	8.99332	-1.25301	8.88178e-16	AT1G72910	protein_coding	Toll-Interleukin-Resistance (TIR) domain-containing protein; FUNCTIONS IN: transmembrane receptor activity, ATP binding; INVOLVED IN: signal transduction, defense response, apoptosis, innate immune response; LOCATED IN: intrinsic to membrane; CONTAINS InterPro DOMAIN/s: NB-ARC (InterPro:IPR002182), Toll-Interleukin receptor (InterPro:IPR000157); BEST Arabidopsis thaliana protein match is: Toll-In…
AT1G72920	Chr1:27437927-27439091	17.6608	7.39286	-1.25635	2.65432e-12	AT1G72920	protein_coding	Toll-Interleukin-Resistance (TIR) domain family protein; FUNCTIONS IN: transmembrane receptor activity; INVOLVED IN: response to wounding, defense response; LOCATED IN: intrinsic to membrane; EXPRESSED IN: 19 plant structures; EXPRESSED DURING: 10 growth stages; CONTAINS InterPro DOMAIN/s: Toll-Interleukin receptor (InterPro:IPR000157); BEST Arabidopsis thaliana protein match is: Toll-Interleukin…
AT5G26920	Chr5:9475681-9478751	8.58329	3.54068	-1.2775	6.22391e-13	CBP60G	protein_coding	Cam-binding protein 60-like G (CBP60G); FUNCTIONS IN: calmodulin binding; INVOLVED IN: defense response to bacterium, incompatible interaction, salicylic acid biosynthetic process, response to molecule of bacterial origin, response to bacterium; EXPRESSED IN: 15 plant structures; EXPRESSED DURING: 9 growth stages; CONTAINS InterPro DOMAIN/s: Calmodulin binding protein-like (InterPro:IPR012416); B…
AT1G24140	Chr1:8536044-8537387	3.21392	1.31549	-1.28874	9.25571e-06	AT1G24140	protein_coding	Matrixin family protein; FUNCTIONS IN: metallopeptidase activity, metalloendopeptidase activity, zinc ion binding; INVOLVED IN: proteolysis, metabolic process; LOCATED IN: anchored to membrane; EXPRESSED IN: 13 plant structures; EXPRESSED DURING: 7 growth stages; CONTAINS InterPro DOMAIN/s: Peptidase M10, metallopeptidase (InterPro:IPR001818), Peptidoglycan binding-like (InterPro:IPR002477), Pept…
AT3G02980	Chr3:670896-672215	2.80318	1.11722	-1.32715	0.00100814	MCC1	protein_coding	MEIOTIC CONTROL OF CROSSOVERS1 (MCC1); FUNCTIONS IN: N-acetyltransferase activity; INVOLVED IN: meiosis, histone H3 acetylation, metabolic process; LOCATED IN: cellular_component unknown; EXPRESSED IN: 18 plant structures; EXPRESSED DURING: 8 growth stages; CONTAINS InterPro DOMAIN/s: GCN5-related N-acetyltransferase, C-terminal (InterPro:IPR022610), GCN5-related N-acetyltransferase (InterPro:IPR…
AT3G04640	Chr3:1260905-1261683	47.874	19.0287	-1.33106	8.91245e-11	AT3G04640	protein_coding	glycine-rich protein; Has 24 Blast hits to 24 proteins in 2 species: Archae - 0; Bacteria - 0; Metazoa - 0; Fungi - 0; Plants - 24; Viruses - 0; Other Eukaryotes - 0 (source: NCBI BLink).
AT4G00380	Chr4:167958-170974	10.2136	4.02821	-1.34228	1.55431e-15	AT4G00380	protein_coding	XH/XS domain-containing protein; CONTAINS InterPro DOMAIN/s: Domain of unknown function XS (InterPro:IPR005380), Domain of unknown function XH (InterPro:IPR005379), Domain of unknown function, putative Zinc finger, XS/XH (InterPro:IPR005381); BEST Arabidopsis thaliana protein match is: XH/XS domain-containing protein (TAIR:AT1G15910.1); Has 52398 Blast hits to 32322 proteins in 2074 species: Arch…
AT3G51350	Chr3:19060321-19063510	0.574291	0.226008	-1.34541	0.00367762	AT3G51350	protein_coding	Eukaryotic aspartyl protease family protein; FUNCTIONS IN: aspartic-type endopeptidase activity; INVOLVED IN: proteolysis; LOCATED IN: anchored to membrane; CONTAINS InterPro DOMAIN/s: Peptidase aspartic, catalytic (InterPro:IPR009007), Peptidase aspartic (InterPro:IPR021109), Peptidase A1 (InterPro:IPR001461), Peptidase aspartic, active site (InterPro:IPR001969); BEST Arabidopsis thaliana protei…
AT1G01560	Chr1:202135-204335	2.22815	0.872602	-1.35245	6.81165e-05	MPK11	protein_coding	MAP kinase 11 (MPK11); FUNCTIONS IN: MAP kinase activity, kinase activity; INVOLVED IN: signal transduction, response to abscisic acid stimulus; LOCATED IN: cellular_component unknown; EXPRESSED IN: 22 plant structures; EXPRESSED DURING: 13 growth stages; CONTAINS InterPro DOMAIN/s: Protein kinase, ATP binding site (InterPro:IPR017441), Serine/threonine-protein kinase domain (InterPro:IPR002290),…
AT4G01525	Chr4:660809-661698	5.16453	2.01706	-1.35639	5.20603e-06	SADHU5-1	transposable_element_gene
AT4G25470	Chr4:13015276-13016220	3.40114	1.31487	-1.3711	4.96967e-05	FTQ4	protein_coding	C-repeat/DRE binding factor 2 (CBF2); CONTAINS InterPro DOMAIN/s: DNA-binding, integrase-type (InterPro:IPR016177), Pathogenesis-related transcriptional factor/ERF, DNA-binding (InterPro:IPR001471); BEST Arabidopsis thaliana protein match is: C-repeat/DRE binding factor 1 (TAIR:AT4G25490.1); Has 30201 Blast hits to 17322 proteins in 780 species: Archae - 12; Bacteria - 1396; Metazoa - 17338; Fung…
AT3G14210	Chr3:4729822-4731803	822.451	317.623	-1.37261	0	ESM1	protein_coding	epithiospecifier modifier 1 (ESM1); FUNCTIONS IN: hydrolase activity, acting on ester bonds, carboxylesterase activity; INVOLVED IN: glucosinolate catabolic process, response to cold, defense response to bacterium, response to insect; LOCATED IN: in 8 components; EXPRESSED IN: 21 plant structures; EXPRESSED DURING: 14 growth stages; CONTAINS InterPro DOMAIN/s: Lipase, GDSL (InterPro:IPR001087); B…
AT2G14560	Chr2:6213971-6215901	9.17292	3.53648	-1.37507	8.72181e-07	LURP1	protein_coding	LATE UPREGULATED IN RESPONSE TO HYALOPERONOSPORA PARASITICA (LURP1); CONTAINS InterPro DOMAIN/s: Protein of unknown function DUF567 (InterPro:IPR007612); BEST Arabidopsis thaliana protein match is: Protein of unknown function (DUF567) (TAIR:AT1G33840.1); Has 35333 Blast hits to 34131 proteins in 2444 species: Archae - 798; Bacteria - 22429; Metazoa - 974; Fungi - 991; Plants - 531; Viruses - 0; O…
AT2G40960	Chr2:17095521-17097454	14.6077	5.59935	-1.3834	3.4639e-14	AT2G40960	protein_coding	Single-stranded nucleic acid binding R3H protein; FUNCTIONS IN: nucleic acid binding; INVOLVED IN: biological_process unknown; LOCATED IN: cellular_component unknown; EXPRESSED IN: 21 plant structures; EXPRESSED DURING: 13 growth stages; CONTAINS InterPro DOMAIN/s: Single-stranded nucleic acid binding R3H (InterPro:IPR001374); BEST Arabidopsis thaliana protein match is: Single-stranded nucleic ac…
AT3G24230	Chr3:8774615-8777407	0.716643	0.274282	-1.3856	0.00451517	AT3G24230	protein_coding	Pectate lyase family protein; FUNCTIONS IN: lyase activity, pectate lyase activity; INVOLVED IN: biological_process unknown; LOCATED IN: endomembrane system; EXPRESSED IN: 17 plant structures; EXPRESSED DURING: 9 growth stages; CONTAINS InterPro DOMAIN/s: Pectin lyase fold/virulence factor (InterPro:IPR011050), AmbAllergen (InterPro:IPR018082), Pectate lyase/Amb allergen (InterPro:IPR002022), Pec…
AT1G48660	Chr1:17995947-17997972	1.10138	0.410192	-1.42494	0.000317042	AT1G48660	protein_coding	Auxin-responsive GH3 family protein; CONTAINS InterPro DOMAIN/s: GH3 auxin-responsive promoter (InterPro:IPR004993); BEST Arabidopsis thaliana protein match is: auxin-responsive GH3 family protein (TAIR:AT1G48670.1); Has 1415 Blast hits to 1338 proteins in 229 species: Archae - 0; Bacteria - 452; Metazoa - 52; Fungi - 2; Plants - 674; Viruses - 0; Other Eukaryotes - 235 (source: NCBI BLink).
AT1G19380	Chr1:6698057-6698824	19.0532	6.99475	-1.44569	3.18354e-11	AT1G19380	protein_coding	Protein of unknown function (DUF1195); CONTAINS InterPro DOMAIN/s: Protein of unknown function DUF1195 (InterPro:IPR010608); BEST Arabidopsis thaliana protein match is: Protein of unknown function (DUF1195) (TAIR:AT4G36660.1); Has 67 Blast hits to 67 proteins in 15 species: Archae - 0; Bacteria - 0; Metazoa - 0; Fungi - 0; Plants - 67; Viruses - 0; Other Eukaryotes - 0 (source: NCBI BLink).
AT2G46400	Chr2:19043413-19044826	7.31296	2.67612	-1.45031	4.39697e-10	WRKY46	protein_coding	WRKY DNA-binding protein 46 (WRKY46); CONTAINS InterPro DOMAIN/s: DNA-binding WRKY (InterPro:IPR003657); BEST Arabidopsis thaliana protein match is: WRKY family transcription factor (TAIR:AT4G23810.1); Has 3385 Blast hits to 2951 proteins in 185 species: Archae - 0; Bacteria - 0; Metazoa - 0; Fungi - 0; Plants - 3370; Viruses - 0; Other Eukaryotes - 15 (source: NCBI BLink).
AT4G25560	Chr4:13052554-13053618	1.16829	0.421219	-1.47175	0.00443992	AtMYB18	protein_coding	myb domain protein 18 (MYB18); CONTAINS InterPro DOMAIN/s: SANT, DNA-binding (InterPro:IPR001005), Homeodomain-like (InterPro:IPR009057), Myb, DNA-binding (InterPro:IPR014778), HTH transcriptional regulator, Myb-type, DNA-binding (InterPro:IPR017930), Homeodomain-related (InterPro:IPR012287), Myb transcription factor (InterPro:IPR015495); BEST Arabidopsis thaliana protein match is: myb domain pro…
AT4G29780	Chr4:14579703-14581700	19.807	7.05402	-1.4895	0	AT4G29780	protein_coding	unknown protein; BEST Arabidopsis thaliana protein match is: unknown protein (TAIR:AT5G12010.1); Has 945 Blast hits to 944 proteins in 87 species: Archae - 0; Bacteria - 0; Metazoa - 519; Fungi - 43; Plants - 365; Viruses - 0; Other Eukaryotes - 18 (source: NCBI BLink).
AT5G34790	Chr5:12966079-12968155	1.56056	0.550899	-1.5022	4.45561e-06	AT5G34790	transposable_element_gene	CACTA-like transposase family (Ptta/En/Spm), has a 2.9e-11 P-value blast match to At5g36655.1/81-333 CACTA-like transposase family (Ptta/En/Spm) (CACTA-element) (Arabidopsis thaliana)
AT1G66390	Chr1:24763956-24765541	3.46601	1.21936	-1.50716	7.61261e-06	ATMYB90	protein_coding	myb domain protein 90 (MYB90); CONTAINS InterPro DOMAIN/s: SANT, DNA-binding (InterPro:IPR001005), Homeodomain-like (InterPro:IPR009057), Myb, DNA-binding (InterPro:IPR014778), HTH transcriptional regulator, Myb-type, DNA-binding (InterPro:IPR017930), Homeodomain-related (InterPro:IPR012287), Myb transcription factor (InterPro:IPR015495); BEST Arabidopsis thaliana protein match is: production of …
AT2G15042	Chr2:6510164-6512637	1.60568	0.564351	-1.50852	8.71796e-06	AT2G15042	protein_coding	Leucine-rich repeat (LRR) family protein; INVOLVED IN: biological_process unknown; LOCATED IN: mitochondrion; CONTAINS InterPro DOMAIN/s: Leucine-rich repeat (InterPro:IPR001611); BEST Arabidopsis thaliana protein match is: receptor like protein 34 (TAIR:AT3G11010.1); Has 56306 Blast hits to 17936 proteins in 777 species: Archae - 23; Bacteria - 1630; Metazoa - 5114; Fungi - 406; Plants - 45797; …
AT3G48650	Chr3:18024662-18026149	0.4801	0.166833	-1.52493	0.00807479	AT3G48650	pseudogene	pseudogene, At14a-related protein, similar to At14a (GI:11994571 and GI:11994573) (Arabidopsis thaliana)
AT5G41740	Chr5:16688625-16693119	6.88246	2.37564	-1.53461	0	AT5G41740	protein_coding	Disease resistance protein (TIR-NBS-LRR class) family; FUNCTIONS IN: transmembrane receptor activity, nucleoside-triphosphatase activity, nucleotide binding, ATP binding; INVOLVED IN: signal transduction, defense response, apoptosis, innate immune response; LOCATED IN: intrinsic to membrane, chloroplast; CONTAINS InterPro DOMAIN/s: ATPase, AAA+ type, core (InterPro:IPR003593), NB-ARC (InterPro:IP…
AT1G07135	Chr1:2189927-2190659	42.0368	14.4486	-1.54072	0	AT1G07135	protein_coding	glycine-rich protein; Has 22251 Blast hits to 8348 proteins in 789 species: Archae - 21; Bacteria - 7328; Metazoa - 6126; Fungi - 1280; Plants - 3980; Viruses - 524; Other Eukaryotes - 2992 (source: NCBI BLink).
AT3G45390	Chr3:16647920-16649974	0.458813	0.15702	-1.54696	0.00426604	AT3G45390	protein_coding	Concanavalin A-like lectin protein kinase family protein; FUNCTIONS IN: kinase activity; INVOLVED IN: protein amino acid phosphorylation; LOCATED IN: endomembrane system; EXPRESSED IN: root; CONTAINS InterPro DOMAIN/s: Legume lectin, beta chain (InterPro:IPR001220), Protein kinase, ATP binding site (InterPro:IPR017441), Serine-threonine/tyrosine-protein kinase (InterPro:IPR001245), Serine/threoni…
AT4G13395	Chr4:7785686-7786113	22.8174	7.76932	-1.55427	8.98078e-09	DVL10	protein_coding	ROTUNDIFOLIA like 12 (RTFL12); CONTAINS InterPro DOMAIN/s: DVL (InterPro:IPR012552); BEST Arabidopsis thaliana protein match is: ROTUNDIFOLIA like 10 (TAIR:AT3G14362.1); Has 139 Blast hits to 139 proteins in 12 species: Archae - 0; Bacteria - 0; Metazoa - 0; Fungi - 0; Plants - 139; Viruses - 0; Other Eukaryotes - 0 (source: NCBI BLink).
AT1G66090	Chr1:24602145-24604763	6.99531	2.3045	-1.60193	3.19078e-13	AT1G66090	protein_coding	Disease resistance protein (TIR-NBS class); FUNCTIONS IN: transmembrane receptor activity, nucleoside-triphosphatase activity, nucleotide binding, ATP binding; INVOLVED IN: signal transduction, defense response, apoptosis, innate immune response; LOCATED IN: intrinsic to membrane, chloroplast; EXPRESSED IN: 22 plant structures; EXPRESSED DURING: 10 growth stages; CONTAINS InterPro DOMAIN/s: ATPas…
AT5G21150	Chr5:7192238-7198324	0.631634	0.200524	-1.65531	3.88602e-05	AGO9	protein_coding	ARGONAUTE 9 (AGO9); FUNCTIONS IN: siRNA binding; INVOLVED IN: ovule development, negative regulation of transposition; LOCATED IN: cytoplasm; EXPRESSED IN: 14 plant structures; EXPRESSED DURING: 8 growth stages; CONTAINS InterPro DOMAIN/s: Domain of unknown function DUF1785 (InterPro:IPR014811), Stem cell self-renewal protein Piwi (InterPro:IPR003165), Polynucleotidyl transferase, ribonuclease H …
AT5G56080	Chr5:22711401-22712364	1.29857	0.410224	-1.66244	0.000837569	ATNAS2	protein_coding	nicotianamine synthase 2 (NAS2); CONTAINS InterPro DOMAIN/s: Nicotianamine synthase (InterPro:IPR004298); BEST Arabidopsis thaliana protein match is: nicotianamine synthase 1 (TAIR:AT5G04950.1); Has 1807 Blast hits to 1807 proteins in 277 species: Archae - 0; Bacteria - 0; Metazoa - 736; Fungi - 347; Plants - 385; Viruses - 0; Other Eukaryotes - 339 (source: NCBI BLink).
AT4G00695	Chr4:283913-285975	1.18842	0.373643	-1.66932	0.00751015	AT4G00695	protein_coding	FUNCTIONS IN: molecular_function unknown; BEST Arabidopsis thaliana protein match is: Spc97 / Spc98 family of spindle pole body (SBP) component (TAIR:AT1G80245.3).
AT3G30122	Chr3:11758490-11760858	2.52103	0.791268	-1.67177	5.29605e-10	AT3G30122	pseudogene	expressed protein
AT1G77960	Chr1:29306956-29313571	4.52851	1.41733	-1.67586	3.5665e-11	AT1G77960	protein_coding	unknown protein; BEST Arabidopsis thaliana protein match is: unknown protein (TAIR:AT1G28630.4); Has 13187 Blast hits to 6837 proteins in 407 species: Archae - 0; Bacteria - 447; Metazoa - 4509; Fungi - 1333; Plants - 399; Viruses - 45; Other Eukaryotes - 6454 (source: NCBI BLink).
AT1G52040	Chr1:19350374-19352782	28.692	8.89268	-1.68996	0	MBP1	protein_coding	myrosinase-binding protein 1 (MBP1); INVOLVED IN: defense response; LOCATED IN: nucleus, vacuole; EXPRESSED IN: vascular tissue, fruit, flower, leaf; EXPRESSED DURING: seedling growth, seed development stages; CONTAINS InterPro DOMAIN/s: Mannose-binding lectin (InterPro:IPR001229); BEST Arabidopsis thaliana protein match is: myrosinase-binding protein 2 (TAIR:AT1G52030.1); Has 2157 Blast hits to …
AT2G24850	Chr2:10582829-10585216	1.32175	0.40595	-1.70308	1.70851e-05	TAT3	protein_coding	tyrosine aminotransferase 3 (TAT3); CONTAINS InterPro DOMAIN/s: 1-aminocyclopropane-1-carboxylate synthase (InterPro:IPR001176), Aminotransferase, class I/classII (InterPro:IPR004839), Pyridoxal phosphate-dependent transferase, major domain (InterPro:IPR015424), Tyrosine transaminase (InterPro:IPR021178), Tyrosine/nicotianamine aminotransferase (InterPro:IPR005958), Pyridoxal phosphate-dependent …
AT5G35480	Chr5:13689203-13689558	69.9094	21.0575	-1.73115	1.11022e-15	AT5G35480	protein_coding	unknown protein; Has 1807 Blast hits to 1807 proteins in 277 species: Archae - 0; Bacteria - 0; Metazoa - 736; Fungi - 347; Plants - 385; Viruses - 0; Other Eukaryotes - 339 (source: NCBI BLink).
AT3G15310	Chr3:5152098-5153642	1.26083	0.377556	-1.7396	2.83741e-05	AT3G15310	transposable_element_gene	similar to unknown protein [Arabidopsis thaliana] (TAIR:AT5G32621.1); similar to hypothetical protein 24.t00017 [Brassica oleracea] (GB:ABD64939.1); contains InterPro domain Protein of unknown function DUF635; (InterPro:IPR006912); contains InterPro domain Bacterial adhesion; (InterPro:IPR008966)
AT3G16160	Chr3:5473365-5475090	0.506749	0.150849	-1.74817	0.00849577	AT3G16160	protein_coding	Tesmin/TSO1-like CXC domain-containing protein; CONTAINS InterPro DOMAIN/s: Tesmin/TSO1-like, CXC (InterPro:IPR005172); BEST Arabidopsis thaliana protein match is: Tesmin/TSO1-like CXC domain-containing protein (TAIR:AT5G25790.1); Has 1133 Blast hits to 675 proteins in 89 species: Archae - 0; Bacteria - 0; Metazoa - 323; Fungi - 0; Plants - 372; Viruses - 0; Other Eukaryotes - 438 (source: NCBI B…
AT4G14548	Chr4:8347009-8347764	2.14026	0.635755	-1.75125	0.000218553	AT4G14548	other_rna
AT5G65070	Chr5:25992242-25996174	6.43442	1.90731	-1.75427	8.0023e-09	AGL69	protein_coding	MADS AFFECTING FLOWERING 4 (MAF4); CONTAINS InterPro DOMAIN/s: Transcription factor, MADS-box (InterPro:IPR002100), Transcription factor, K-box (InterPro:IPR002487); BEST Arabidopsis thaliana protein match is: K-box region and MADS-box transcription factor family protein (TAIR:AT5G65080.1).
AT2G15040	Chr2:6507522-6508565	1.48939	0.440685	-1.7569	0.000154866	AtRLP18	pseudogene	pseudogene, disease resistance protein-related, low similarity to disease resistance protein Cf-2.1 (Lycopersicon pimpinellifolium) GI:1184075; contains Pfam profile PF00560: Leucine Rich Repeat; blastp match of 38% identity and 4.4e-96 P-value to GP|1184075|gb|AAC15779.1||U42444 Cf-2.1 {Lycopersicon pimpinellifolium}
AT1G65390	Chr1:24292477-24294631	0.519808	0.152818	-1.76616	0.00570781	ATPP2-A5	protein_coding	phloem protein 2 A5 (PP2-A5); FUNCTIONS IN: carbohydrate binding; INVOLVED IN: signal transduction, defense response, innate immune response; LOCATED IN: intrinsic to membrane, chloroplast; EXPRESSED IN: 21 plant structures; EXPRESSED DURING: 12 growth stages; CONTAINS InterPro DOMAIN/s: Toll-Interleukin receptor (InterPro:IPR000157); BEST Arabidopsis thaliana protein match is: transmembrane rece…
AT1G80840	Chr1:30383690-30387522	33.9737	9.89655	-1.77942	0	WRKY40	protein_coding	WRKY DNA-binding protein 40 (WRKY40); CONTAINS InterPro DOMAIN/s: DNA-binding WRKY (InterPro:IPR003657); BEST Arabidopsis thaliana protein match is: WRKY DNA-binding protein 18 (TAIR:AT4G31800.2); Has 3306 Blast hits to 2859 proteins in 187 species: Archae - 0; Bacteria - 0; Metazoa - 0; Fungi - 0; Plants - 3292; Viruses - 0; Other Eukaryotes - 14 (source: NCBI BLink).
AT5G36140	Chr5:14212211-14213259	0.818073	0.23259	-1.81444	0.00271067	CYP716A2	protein_coding	cytochrome P450, family 716, subfamily A, polypeptide 2 (CYP716A2); FUNCTIONS IN: electron carrier activity, monooxygenase activity, iron ion binding, heme binding; LOCATED IN: endomembrane system; EXPRESSED IN: root; CONTAINS InterPro DOMAIN/s: Cytochrome P450 (InterPro:IPR001128); BEST Arabidopsis thaliana protein match is: cytochrome P450, family 716, subfamily A, polypeptide 1 (TAIR:AT5G36110…
AT5G03435	Chr5:853364-855693	0.406651	0.114797	-1.82471	0.000821713	AT5G03435	protein_coding	Ca2+dependent plant phosphoribosyltransferase family protein; CONTAINS InterPro DOMAIN/s: C2 membrane targeting protein (InterPro:IPR018029), C2 calcium/lipid-binding domain, CaLB (InterPro:IPR008973), Phosphoribosyltransferase C-terminal (InterPro:IPR013583), C2 calcium-dependent membrane targeting (InterPro:IPR000008); BEST Arabidopsis thaliana protein match is: Ca2+dependent plant phosphoribos…
AT5G65080	Chr5:25997503-26002465	13.1268	3.59244	-1.86948	1.37996e-09	AGL68	protein_coding	MADS AFFECTING FLOWERING 5 (MAF5); FUNCTIONS IN: sequence-specific DNA binding transcription factor activity; INVOLVED IN: negative regulation of flower development, vernalization response; LOCATED IN: nucleus; EXPRESSED IN: 11 plant structures; EXPRESSED DURING: 4 anthesis, LP.02 two leaves visible, petal differentiation and expansion stage, D bilateral stage; CONTAINS InterPro DOMAIN/s: Transcr…
AT5G60610	Chr5:24363590-24365528	1.39427	0.377536	-1.88483	8.37375e-06	AT5G60610	protein_coding	F-box/RNI-like superfamily protein; CONTAINS InterPro DOMAIN/s: F-box domain, cyclin-like (InterPro:IPR001810), FBD (InterPro:IPR013596), F-box domain, Skp2-like (InterPro:IPR022364), Leucine-rich repeat 2 (InterPro:IPR013101); BEST Arabidopsis thaliana protein match is: FBD, F-box and Leucine Rich Repeat domains containing protein (TAIR:AT2G26860.1); Has 1807 Blast hits to 1807 proteins in 277 s…
AT4G01190	Chr4:504210-506131	0.737706	0.194204	-1.92547	0.000867957	ATPIPK10	protein_coding	phosphatidylinositol phosphate kinase 10 (PIPK10); FUNCTIONS IN: 1-phosphatidylinositol-4-phosphate 5-kinase activity; INVOLVED IN: phosphatidylinositol metabolic process; LOCATED IN: cellular_component unknown; EXPRESSED IN: 24 plant structures; EXPRESSED DURING: 10 growth stages; CONTAINS InterPro DOMAIN/s: Phosphatidylinositol-4-phosphate 5-kinase, core, subgroup (InterPro:IPR016034), Phosphat…
AT2G18530	Chr2:8039669-8040780	0.884132	0.222172	-1.99259	0.006874	AT2G18530	protein_coding	Protein kinase superfamily protein; FUNCTIONS IN: protein kinase activity, kinase activity, ATP binding; INVOLVED IN: protein amino acid phosphorylation; LOCATED IN: endomembrane system; EXPRESSED IN: male gametophyte; EXPRESSED DURING: M germinated pollen stage; CONTAINS InterPro DOMAIN/s: Protein kinase, catalytic domain (InterPro:IPR000719), Serine/threonine-protein kinase-like domain (InterPr…
AT1G60095	Chr1:22160098-22162419	2.54989	0.629316	-2.01858	3.84054e-10	AT1G60095	protein_coding	Mannose-binding lectin superfamily protein; CONTAINS InterPro DOMAIN/s: Mannose-binding lectin (InterPro:IPR001229); BEST Arabidopsis thaliana protein match is: Mannose-binding lectin superfamily protein (TAIR:AT1G60110.1); Has 1880 Blast hits to 685 proteins in 36 species: Archae - 0; Bacteria - 7; Metazoa - 0; Fungi - 0; Plants - 1871; Viruses - 0; Other Eukaryotes - 2 (source: NCBI BLink).
AT4G04223	Chr4:2036510-2037816	1.37767	0.338499	-2.02501	0.00404198	AT4G04223	other_rna
AT5G26690	Chr5:9310796-9311572	1.37386	0.332289	-2.04773	0.00165307	AT5G26690	protein_coding	Heavy metal transport/detoxification superfamily protein ; FUNCTIONS IN: metal ion binding; INVOLVED IN: metal ion transport; LOCATED IN: cellular_component unknown; CONTAINS InterPro DOMAIN/s: Heavy metal transport/detoxification protein (InterPro:IPR006121); BEST Arabidopsis thaliana protein match is: Heavy metal transport/detoxification superfamily protein (TAIR:AT3G05920.1); Has 700 Blast hit…
AT4G23200	Chr4:12145379-12147934	0.74716	0.178619	-2.06454	1.9426e-05	CRK12	protein_coding	cysteine-rich RLK (RECEPTOR-like protein kinase) 12 (CRK12); FUNCTIONS IN: protein serine/threonine kinase activity, protein kinase activity, ATP binding; INVOLVED IN: protein amino acid phosphorylation; LOCATED IN: vacuole; EXPRESSED IN: 7 plant structures; EXPRESSED DURING: 8 growth stages; CONTAINS InterPro DOMAIN/s: Protein kinase, ATP binding site (InterPro:IPR017441), Serine/threonine-prote…
AT1G43310	Chr1:16345973-16346475	5.02594	1.15771	-2.11812	0.00377053	AT1G43310	protein_coding	Nucleotide-sugar transporter family protein; FUNCTIONS IN: molecular_function unknown; INVOLVED IN: biological_process unknown; LOCATED IN: chloroplast; EXPRESSED IN: male gametophyte, pollen tube; EXPRESSED DURING: L mature pollen stage, M germinated pollen stage; BEST Arabidopsis thaliana protein match is: Glucose-6-phosphate/phosphate translocator-related (TAIR:AT5G33320.1); Has 300 Blast hits…
AT4G25490	Chr4:13021779-13022725	0.687882	0.157359	-2.1281	0.00184274	CBF1	protein_coding	C-repeat/DRE binding factor 1 (CBF1); CONTAINS InterPro DOMAIN/s: DNA-binding, integrase-type (InterPro:IPR016177), Pathogenesis-related transcriptional factor/ERF, DNA-binding (InterPro:IPR001471); BEST Arabidopsis thaliana protein match is: C-repeat/DRE binding factor 2 (TAIR:AT4G25470.1); Has 30201 Blast hits to 17322 proteins in 780 species: Archae - 12; Bacteria - 1396; Metazoa - 17338; Fung…
AT4G04130	Chr4:1977182-1982785	0.253694	0.0572451	-2.14786	0.000274561	AT4G04130	transposable_element_gene	similar to Ulp1 protease family protein [Arabidopsis thaliana] (TAIR:AT3G42690.1); similar to Ulp1 protease family protein [Arabidopsis thaliana] (TAIR:AT5G20750.1); similar to Ulp1 protease family protein [Brassica oleracea] (GB:ABD65034.1); contains InterPro domain Peptidase C48, SUMO/Sentrin/Ubl1; (InterPro:IPR003653)
AT5G49150	Chr5:19924321-19929377	0.625194	0.140211	-2.15671	0.000937563	ATGEX2	protein_coding	gamete expressed 2 (GEX2); CONTAINS InterPro DOMAIN/s: Filamin/ABP280 repeat (InterPro:IPR001298), Immunoglobulin-like fold (InterPro:IPR013783), Immunoglobulin E-set (InterPro:IPR014756), Filamin/ABP280 repeat-like (InterPro:IPR017868); Has 30201 Blast hits to 17322 proteins in 780 species: Archae - 12; Bacteria - 1396; Metazoa - 17338; Fungi - 3422; Plants - 5037; Viruses - 0; Other Eukaryotes …
AT2G14610	Chr2:6241703-6242463	6.99618	1.54009	-2.18355	6.469e-11	PR1	protein_coding	pathogenesis-related gene 1 (PR1); FUNCTIONS IN: molecular_function unknown; INVOLVED IN: response to vitamin B1, response to jasmonic acid stimulus, systemic acquired resistance, defense response; LOCATED IN: extracellular region, cell wall; EXPRESSED IN: 17 plant structures; EXPRESSED DURING: 9 growth stages; CONTAINS InterPro DOMAIN/s: Allergen V5/Tpx-1 related, conserved site (InterPro:IPR018…
AT1G50750	Chr1:18809183-18812290	2.20775	0.485077	-2.18629	1.36335e-13	AT1G50750	protein_coding	Plant mobile domain protein family; CONTAINS InterPro DOMAIN/s: Aminotransferase-like, plant mobile domain (InterPro:IPR019557); BEST Arabidopsis thaliana protein match is: Plant mobile domain protein family (TAIR:AT1G50790.1); Has 1370 Blast hits to 1171 proteins in 144 species: Archae - 2; Bacteria - 53; Metazoa - 236; Fungi - 44; Plants - 477; Viruses - 0; Other Eukaryotes - 558 (source: NCBI …
AT4G31940	Chr4:15451987-15454160	1.81756	0.39711	-2.19439	3.08794e-09	CYP82C4	protein_coding	cytochrome P450, family 82, subfamily C, polypeptide 4 (CYP82C4); FUNCTIONS IN: electron carrier activity, monooxygenase activity, iron ion binding, oxygen binding, heme binding; INVOLVED IN: oxidation reduction; LOCATED IN: endomembrane system; EXPRESSED IN: root; CONTAINS InterPro DOMAIN/s: Cytochrome P450 (InterPro:IPR001128), Cytochrome P450, E-class, group I (InterPro:IPR002401), Cytochrome …
AT1G34460	Chr1:12595109-12599628	3.16703	0.677391	-2.22507	1.12218e-07	CYCB1;5	protein_coding	CYCLIN B1;5 (CYCB1;5); FUNCTIONS IN: cyclin-dependent protein kinase regulator activity; INVOLVED IN: regulation of cell cycle; LOCATED IN: endomembrane system; EXPRESSED IN: male gametophyte, pollen tube; EXPRESSED DURING: L mature pollen stage, M germinated pollen stage; CONTAINS InterPro DOMAIN/s: Cyclin-like (InterPro:IPR011028), Cyclin-related (InterPro:IPR013763), Cyclin, N-terminal (InterP…
AT5G26270	Chr5:9206374-9208136	5.51973	1.10904	-2.31528	2.42283e-10	AT5G26270	protein_coding	unknown protein; FUNCTIONS IN: molecular_function unknown; INVOLVED IN: biological_process unknown; LOCATED IN: cellular_component unknown; EXPRESSED IN: 24 plant structures; EXPRESSED DURING: 15 growth stages.
AT4G22390	Chr4:11813424-11815133	1.88563	0.371723	-2.34275	1.90598e-08	AT4G22390	protein_coding	F-box associated ubiquitination effector family protein; CONTAINS InterPro DOMAIN/s: F-box associated interaction domain (InterPro:IPR017451); BEST Arabidopsis thaliana protein match is: F-box and associated interaction domains-containing protein (TAIR:AT4G12560.2); Has 30201 Blast hits to 17322 proteins in 780 species: Archae - 12; Bacteria - 1396; Metazoa - 17338; Fungi - 3422; Plants - 5037; V…
AT1G25430	Chr1:8927731-8933058	0.0824416	0.0151922	-2.44004	0.00217541	AT1G25430	transposable_element_gene	non-LTR retrotransposon family (LINE), has a 8.0e-45 P-value blast match to GB:NP_038607 L1 repeat, Tf subfamily, member 9 (LINE-element) (Mus musculus)
AT3G26742	Chr3:9831035-9831858	1.42172	0.251511	-2.49894	3.50088e-05	AT3G26742	protein_coding	unknown protein; FUNCTIONS IN: molecular_function unknown; INVOLVED IN: biological_process unknown; LOCATED IN: endomembrane system; Has 30201 Blast hits to 17322 proteins in 780 species: Archae - 12; Bacteria - 1396; Metazoa - 17338; Fungi - 3422; Plants - 5037; Viruses - 0; Other Eukaryotes - 2996 (source: NCBI BLink).
AT1G67626	Chr1:25343436-25344066	2.18997	0.365491	-2.583	1.72584e-05	AT1G67626	transposable_element_gene	pseudogene, hypothetical protein
AT5G34795	Chr5:12969405-12970836	1.34827	0.222024	-2.60232	1.14362e-07	AT5G34795	pseudogene	pseudogene, hypothetical protein
AT4G20920	Chr4:11193596-11197577	0.187808	0.0307634	-2.60997	0.000941123	AT4G20920	protein_coding	double-stranded RNA-binding domain (DsRBD)-containing protein; FUNCTIONS IN: double-stranded RNA binding; LOCATED IN: intracellular; CONTAINS InterPro DOMAIN/s: RNA-binding protein Lupus La (InterPro:IPR006630), Double-stranded RNA-binding (InterPro:IPR001159); BEST Arabidopsis thaliana protein match is: double-stranded RNA binding protein-related / DsRBD protein-related (TAIR:AT4G20910.2); Has 1…
AT5G10140	Chr5:3173496-3179448	6.9379	1.11359	-2.63928	9.54792e-15	FLF	protein_coding	FLOWERING LOCUS C (FLC); CONTAINS InterPro DOMAIN/s: Transcription factor, MADS-box (InterPro:IPR002100), Transcription factor, K-box (InterPro:IPR002487); BEST Arabidopsis thaliana protein match is: AGAMOUS-like 31 (TAIR:AT5G65050.1).
AT5G34800	Chr5:12971143-12973180	1.87219	0.297234	-2.65506	3.82783e-12	AT5G34800	transposable_element_gene	pseudogene, hypothetical protein, predicted proteins - Arabidopsis thaliana
AT1G12610	Chr1:4289943-4291017	0.445054	0.0671021	-2.72955	0.00238648	DDF1	protein_coding	DWARF AND DELAYED FLOWERING 1 (DDF1); CONTAINS InterPro DOMAIN/s: DNA-binding, integrase-type (InterPro:IPR016177), Pathogenesis-related transcriptional factor/ERF, DNA-binding (InterPro:IPR001471); BEST Arabidopsis thaliana protein match is: Integrase-type DNA-binding superfamily protein (TAIR:AT1G63030.2); Has 5207 Blast hits to 5205 proteins in 224 species: Archae - 0; Bacteria - 0; Metazoa - …
AT1G64240	Chr1:23837560-23839897	0.371275	0.0547342	-2.76197	2.78326e-05	AT1G64240	transposable_element_gene	Mutator-like transposase family, has a 1.1e-18 P-value blast match to GB:AAA21566 mudrA of transposon="MuDR" (MuDr-element) (Zea mays)
AT3G30720	Chr3:12349046-12349832	5.71405	0.815206	-2.80928	1.26714e-09	QQS	protein_coding	QUA-QUINE STARCH (QQS); Has 1 Blast hits to 1 proteins in 1 species: Archae - 0; Bacteria - 0; Metazoa - 0; Fungi - 0; Plants - 1; Viruses - 0; Other Eukaryotes - 0 (source: NCBI BLink).
AT4G04140	Chr4:1984438-1988845	0.0669919	0.00925885	-2.85508	0.00845029	AT4G04140	transposable_element_gene	Mutator-like transposase family, has a 1.3e-78 P-value blast match to Q9ZQM3 /24-192 Pfam PF03108 MuDR family transposase (MuDr-element domain)
AT5G34825	Chr5:12979611-12981477	0.360022	0.0468311	-2.94254	0.000152372	AT5G34825	transposable_element_gene	Mutator-like transposase family, has a 4.7e-76 P-value blast match to Q9ZQM3 /24-192 Pfam PF03108 MuDR family transposase (MuDr-element domain)
AT4G01490	Chr4:631135-636899	0.652006	0.080489	-3.01802	6.68354e-14	AT4G01490	transposable_element_gene	non-LTR retrotransposon family (LINE), has a 2.4e-44 P-value blast match to GB:AAB41224 ORF2 (LINE-element) (Rattus norvegicus)
AT3G27940	Chr3:10373250-10376461	1.51057	0.181542	-3.05672	1.10313e-05	LBD26	protein_coding	LOB domain-containing protein 26 (LBD26); INVOLVED IN: biological_process unknown; LOCATED IN: cellular_component unknown; EXPRESSED IN: leaf; CONTAINS InterPro DOMAIN/s: Lateral organ boundaries, LOB (InterPro:IPR004883); BEST Arabidopsis thaliana protein match is: LOB domain-containing protein 10 (TAIR:AT2G23660.2); Has 711 Blast hits to 709 proteins in 20 species: Archae - 0; Bacteria - 0; Met…
AT5G27345	Chr5:9641504-9643917	0.151367	0.017617	-3.10301	0.00386916	AT5G27345	transposable_element_gene	Mutator-like transposase family, has a 4.0e-48 P-value blast match to GB:AAA21566 mudrA of transposon="MuDR" (MuDr-element) (Zea mays)
AT5G28080	Chr5:10090069-10092402	0.62686	0.055358	-3.50128	7.6933e-05	WNK9	protein_coding	WNK9; CONTAINS InterPro DOMAIN/s: Protein kinase, catalytic domain (InterPro:IPR000719), Serine/threonine-protein kinase domain (InterPro:IPR002290), Tyrosine-protein kinase, catalytic domain (InterPro:IPR020635), Serine/threonine-protein kinase-like domain (InterPro:IPR017442), Serine/threonine-protein kinase, active site (InterPro:IPR008271), Protein kinase-like domain (InterPro:IPR011009); BES…
AT1G53490	Chr1:19963046-19969757	14.5136	1.04511	-3.79568	5.973e-13	AT1G53490	protein_coding	RING/U-box superfamily protein; Has 175 Blast hits to 173 proteins in 83 species: Archae - 2; Bacteria - 14; Metazoa - 69; Fungi - 24; Plants - 38; Viruses - 0; Other Eukaryotes - 28 (source: NCBI BLink).
AT1G43590	Chr1:16414120-16414627	2.03351	0.128479	-3.98436	0.000141999	AT1G43590	transposable_element_gene	similar to unknown protein [Arabidopsis thaliana] (TAIR:AT5G34838.1); similar to hypothetical protein 24.t00017 [Brassica oleracea] (GB:ABD64939.1); contains InterPro domain Protein of unknown function DUF635; (InterPro:IPR006912)
AT3G44790	Chr3:16328791-16330265	0.456555	0.0252399	-4.17701	0.00428506	AT3G44790	protein_coding	TRAF-like family protein; CONTAINS InterPro DOMAIN/s: TRAF-like (InterPro:IPR008974), MATH (InterPro:IPR002083); BEST Arabidopsis thaliana protein match is: Meprin and TRAF (MATH) homology domain-containing protein (TAIR:AT3G44800.1); Has 1098 Blast hits to 995 proteins in 133 species: Archae - 10; Bacteria - 75; Metazoa - 209; Fungi - 22; Plants - 634; Viruses - 0; Other Eukaryotes - 148 (source…
AT5G37950	Chr5:15115882-15117617	0.695368	0.0372414	-4.2228	0.00259982	AT5G37950	protein_coding	UDP-Glycosyltransferase superfamily protein; FUNCTIONS IN: transferase activity, transferring hexosyl groups; INVOLVED IN: metabolic process; CONTAINS InterPro DOMAIN/s: UDP-glucuronosyl/UDP-glucosyltransferase (InterPro:IPR002213); BEST Arabidopsis thaliana protein match is: UDP-Glycosyltransferase superfamily protein (TAIR:AT5G38010.1); Has 30201 Blast hits to 17322 proteins in 780 species: Arc…
AT1G14880	Chr1:5132534-5133716	2.25898	0.06938	-5.02501	9.7569e-07	PCR1	protein_coding	PLANT CADMIUM RESISTANCE 1 (PCR1); FUNCTIONS IN: molecular_function unknown; INVOLVED IN: biological_process unknown; LOCATED IN: vacuole; CONTAINS InterPro DOMAIN/s: Protein of unknown function Cys-rich (InterPro:IPR006461); BEST Arabidopsis thaliana protein match is: PLANT CADMIUM RESISTANCE 2 (TAIR:AT1G14870.1); Has 778 Blast hits to 777 proteins in 111 species: Archae - 0; Bacteria - 0; Metaz…
AT5G48120	Chr5:19507901-19514854	10.0077	0.227701	-5.45782	0	AT5G48120	protein_coding	ARM repeat superfamily protein; FUNCTIONS IN: binding; LOCATED IN: cellular_component unknown; EXPRESSED IN: 22 plant structures; EXPRESSED DURING: 13 growth stages; CONTAINS InterPro DOMAIN/s: Armadillo-type fold (InterPro:IPR016024); Has 594 Blast hits to 356 proteins in 168 species: Archae - 0; Bacteria - 0; Metazoa - 252; Fungi - 233; Plants - 48; Viruses - 0; Other Eukaryotes - 61 (source: N…
AT1G52615	Chr1:19600530-19602345	0.126713	0	-1.79769e+30	0.00489636	AT1G52615	other_rna
AT1G55030	Chr1:20530416-20531768	0.148728	0	-1.79769e+30	0.00315486	AT1G55030	protein_coding	RNI-like superfamily protein; CONTAINS InterPro DOMAIN/s: FBD (InterPro:IPR013596), F-box domain, cyclin-like (InterPro:IPR001810), FBD-like (InterPro:IPR006566), Leucine-rich repeat 2 (InterPro:IPR013101); BEST Arabidopsis thaliana protein match is: F-box/RNI-like/FBD-like domains-containing protein (TAIR:AT3G52680.2); Has 1671 Blast hits to 1640 proteins in 29 species: Archae - 0; Bacteria - 0;…
AT2G11280	Chr2:4486265-4487577	0.0953033	0	-1.79769e+30	0.00888994	AT2G11280	pseudogene	pseudogene, hypothetical protein
AT2G24660	Chr2:10488139-10492243	0.0270738	0	-1.79769e+30	0.00888994	AT2G24660	transposable_element_gene	copia-like retrotransposon family, has a 1.7e-166 P-value blast match to GB:BAA78424 polyprotein (Ty1_Copia-element) (Arabidopsis thaliana)gi|4996363|dbj|BAA78424.1| polyprotein (AtRE2) (Arabidopsis thaliana) (Ty1_Copia-element)
AT2G36710	Chr2:15389465-15391251	0.245436	0	-1.79769e+30	0.00030352	AT2G36710	protein_coding	Pectin lyase-like superfamily protein; FUNCTIONS IN: pectinesterase activity; INVOLVED IN: cell wall modification; LOCATED IN: endomembrane system, cell wall, plant-type cell wall; EXPRESSED IN: flower; CONTAINS InterPro DOMAIN/s: Pectinesterase, active site (InterPro:IPR018040), Pectin lyase fold/virulence factor (InterPro:IPR011050), Pectinesterase, catalytic (InterPro:IPR000070), Pectin lyase …
AT2G41470	Chr2:17289951-17293749	0.101438	0	-1.79769e+30	0.00888994	AT2G41470	protein_coding	unknown protein; FUNCTIONS IN: molecular_function unknown; INVOLVED IN: biological_process unknown; LOCATED IN: vacuole; BEST Arabidopsis thaliana protein match is: unknown protein (TAIR:AT2G41440.1); Has 1066 Blast hits to 825 proteins in 144 species: Archae - 7; Bacteria - 46; Metazoa - 465; Fungi - 36; Plants - 67; Viruses - 4; Other Eukaryotes - 441 (source: NCBI BLink).
AT2G41580	Chr2:17339803-17343088	0.0456946	0	-1.79769e+30	0.00439728	AT2G41580	transposable_element_gene	non-LTR retrotransposon family (LINE), has a 4.7e-42 P-value blast match to GB:NP_038602 L1 repeat, Tf subfamily, member 18 (LINE-element) (Mus musculus)
AT2G42090	Chr2:17556743-17558369	0.117724	0	-1.79769e+30	0.00888994	ACT9	protein_coding	actin 9 (ACT9); FUNCTIONS IN: structural constituent of cytoskeleton, ATP binding; CONTAINS InterPro DOMAIN/s: Actin, conserved site (InterPro:IPR004001), Actin/actin-like (InterPro:IPR004000), Actin/actin-like conserved site (InterPro:IPR020902); BEST Arabidopsis thaliana protein match is: actin-11 (TAIR:AT3G12110.1); Has 13583 Blast hits to 13117 proteins in 2659 species: Archae - 4; Bacteria -…
AT2G44170	Chr2:18265430-18267426	0.0687446	0	-1.79769e+30	0.00620653	ATNMT2	pseudogene	pseudogene, myristoyl-CoA:protein N-myristoyltransferase (NMT), putative, similar to N-myristoyltransferase 1 (NMT1) (Arabidopsis thaliana) GI:7339834; contains Pfam profiles PF01233: Myristoyl-CoA:protein N-myristoyltransferase N-terminal domain, PF02799: Myristoyl-CoA:protein N-myristoyltransferase C-terminal domain; gene contains a frameshift. This could be a pseudogene or a sequencing error.;…
AT3G01630	Chr3:237238-239113	0.0842547	0	-1.79769e+30	0.00439728	AT3G01630	protein_coding	Major facilitator superfamily protein; CONTAINS InterPro DOMAIN/s: Nodulin-like (InterPro:IPR010658), Major facilitator superfamily, general substrate transporter (InterPro:IPR016196); BEST Arabidopsis thaliana protein match is: Major facilitator superfamily protein (TAIR:AT1G31470.1); Has 1265 Blast hits to 1241 proteins in 287 species: Archae - 34; Bacteria - 317; Metazoa - 7; Fungi - 163; Plan…
AT3G13260	Chr3:4284052-4285300	0.230524	0	-1.79769e+30	0.000810967	AT3G13260	transposable_element_gene	similar to replication protein-related [Arabidopsis thaliana] (TAIR:AT5G35260.1); contains InterPro domain Nucleic acid-binding, OB-fold, subgroup; (InterPro:IPR012340); contains InterPro domain Nucleic acid-binding, OB-fold; (InterPro:IPR008994)
AT3G28915	Chr3:10917550-10922630	0.0324817	0	-1.79769e+30	0.00315486	AT3G28915	transposable_element_gene	non-LTR retrotransposon family (LINE), has a 7.3e-24 P-value blast match to GB:NP_038605 L1 repeat, Tf subfamily, member 30 (LINE-element) (Mus musculus)
AT3G30330	Chr3:11936236-11941273	0.0218472	0	-1.79769e+30	0.00888994	AT3G30330	transposable_element_gene	CACTA-like transposase family (Ptta/En/Spm), has a 1.7e-83 P-value blast match to At1g36190.1/92-340 CACTA-like transposase family (Ptta/En/Spm) (CACTA-element) (Arabidopsis thaliana)
AT3G33528	Chr3:14082794-14084346	0.53337	0	-1.79769e+30	0.00030352	AT3G33528	protein_coding	unknown protein; FUNCTIONS IN: molecular_function unknown; INVOLVED IN: biological_process unknown; LOCATED IN: cellular_component unknown; BEST Arabidopsis thaliana protein match is: unknown protein (TAIR:AT4G07526.3); Has 57 Blast hits to 57 proteins in 2 species: Archae - 0; Bacteria - 0; Metazoa - 0; Fungi - 0; Plants - 57; Viruses - 0; Other Eukaryotes - 0 (source: NCBI BLink).
AT3G42658	Chr3:14749399-14750294	0.534892	0	-1.79769e+30	0.000109003	SADHU3-2	transposable_element_gene
AT3G43715	Chr3:15606865-15607606	1.17998	0	-1.79769e+30	3.92246e-06	AT3G43715	transposable_element_gene	pseudogene, hypothetical protein, similar to putative non-LTR retroelement reverse transcriptase
AT5G05300	Chr5:1570101-1570410	1.30512	0	-1.79769e+30	0.00439728	AT5G05300	protein_coding	unknown protein; FUNCTIONS IN: molecular_function unknown; INVOLVED IN: biological_process unknown; LOCATED IN: endomembrane system; EXPRESSED IN: 10 plant structures; EXPRESSED DURING: 8 growth stages; Has 1807 Blast hits to 1807 proteins in 277 species: Archae - 0; Bacteria - 0; Metazoa - 736; Fungi - 347; Plants - 385; Viruses - 0; Other Eukaryotes - 339 (source: NCBI BLink).
AT5G34820	Chr5:12976649-12977309	0.347409	0	-1.79769e+30	0.00315486	AT5G34820	transposable_element_gene	similar to unknown protein [Arabidopsis thaliana] (TAIR:AT5G20770.1); similar to hypothetical protein 40.t00047 [Brassica oleracea] (GB:ABD65162.1)
AT5G39150	Chr5:15669897-15670808	0.268036	0	-1.79769e+30	0.00315486	AT5G39150	protein_coding	RmlC-like cupins superfamily protein; FUNCTIONS IN: manganese ion binding, nutrient reservoir activity; INVOLVED IN: biological_process unknown; LOCATED IN: endomembrane system, apoplast; CONTAINS InterPro DOMAIN/s: Cupin, RmlC-type (InterPro:IPR011051), Cupin 1 (InterPro:IPR006045), RmlC-like jelly roll fold (InterPro:IPR014710), Germin (InterPro:IPR001929), Germin, manganese binding site (Inter…
