# Supplementary material for: The Cytosolic Iron-Sulfur Cluster Assembly Protein MMS19 Regulates Transcriptional Gene Silencing, DNA Repair, and Flowering Time in Arabidopsis
Source: PLoS One. 2015 Jun 8;10(6):e0129137. doi: 10.1371/journal.pone.0129137 (PMC4459967; doi:10.1371/journal.pone.0129137)
Supplement: S2 Table — (XLSX) [file pone.0129137.s006.xlsx]

## Sheet: Sheet1
S2 Table. Differentially expressed genes in abo4 identified by RNA-seq.
Gene	Locus	WT	abo4	log2(fold_change)	p_value	Gene name	Gene catalog	Gene description
AT1G22240	Chr1:7853083-7854963	0	0.179696	1.79769e+30	0.00398006	APUM8	protein_coding	pumilio 8 (PUM8); FUNCTIONS IN: RNA binding, binding; LOCATED IN: cytoplasm; EXPRESSED IN: 14 plant structures; EXPRESSED DURING: 8 growth stages; CONTAINS InterPro DOMAIN/s: Pumilio RNA-binding repeat (InterPro:IPR001313), Armadillo-like helical (InterPro:IPR011989), Armadillo-type fold (InterPro:IPR016024); BEST Arabidopsis thaliana protein match is: pumilio 7 (TAIR:AT1G78160.1); Has 2896 Blast…
AT1G38360	Chr1:14437602-14445999	0	0.105621	1.79769e+30	5.17078e-05	AT1G38360	transposable_element_gene	gypsy-like retrotransposon family (Athila), has a 9.0e-98 P-value blast match to gb|AAL06419.1|AF378075_1 reverse transcriptase (Athila4) (Arabidopsis thaliana) (Gypsy_Ty3-family)
AT1G40310	Chr1:15415947-15417870	0	0.128785	1.79769e+30	0.00486811	AT1G40310	transposable_element_gene	hypothetical protein
AT1G52696	Chr1:19624921-19625777	0	0.519534	1.79769e+30	0.00941392	AT1G52696	pseudogene
AT1G60500	Chr1:22291581-22293964	0	0.516565	1.79769e+30	2.38567e-05	DRP4C	protein_coding	Dynamin related protein 4C (DRP4C); FUNCTIONS IN: GTP binding, GTPase activity; INVOLVED IN: biological_process unknown; LOCATED IN: cellular_component unknown; EXPRESSED IN: egg cell; CONTAINS InterPro DOMAIN/s: Dynamin GTPase effector (InterPro:IPR003130), Dynamin, GTPase domain (InterPro:IPR001401), GTPase effector domain, GED (InterPro:IPR020850), Dynamin central region (InterPro:IPR000375), …
AT1G78360	Chr1:29482069-29482966	0	0.432889	1.79769e+30	0.00600475	GSTU21	protein_coding	glutathione S-transferase TAU 21 (GSTU21); CONTAINS InterPro DOMAIN/s: Thioredoxin fold (InterPro:IPR012335), Glutathione S-transferase, C-terminal (InterPro:IPR004046), Glutathione S-transferase, C-terminal-like (InterPro:IPR010987), Glutathione S-transferase/chloride channel, C-terminal (InterPro:IPR017933), Glutathione S-transferase, N-terminal (InterPro:IPR004045), Thioredoxin-like fold (Inte…
AT2G04070	Chr2:1353754-1355790	0	0.22693	1.79769e+30	0.00190487	AT2G04070	protein_coding	MATE efflux family protein; FUNCTIONS IN: antiporter activity, drug transmembrane transporter activity, transporter activity; INVOLVED IN: transport, drug transmembrane transport, transmembrane transport; LOCATED IN: membrane; EXPRESSED IN: 10 plant structures; EXPRESSED DURING: 7 growth stages; CONTAINS InterPro DOMAIN/s: MATE family transporter related protein (InterPro:IPR015521), Multi antimi…
AT2G04190	Chr2:1427480-1430342	0	0.352246	1.79769e+30	0.0007346	AT2G04190	protein_coding	TRAF-like family protein; CONTAINS InterPro DOMAIN/s: TRAF-like (InterPro:IPR008974), MATH (InterPro:IPR002083); BEST Arabidopsis thaliana protein match is: TRAF-like family protein (TAIR:AT2G04170.2); Has 35333 Blast hits to 34131 proteins in 2444 species: Archae - 798; Bacteria - 22429; Metazoa - 974; Fungi - 991; Plants - 531; Viruses - 0; Other Eukaryotes - 9610 (source: NCBI BLink).
AT2G05040	Chr2:1783118-1786463	0	0.0897004	1.79769e+30	0.00271935	AT2G05040	transposable_element_gene	gypsy-like retrotransposon family, has a 6.6e-200 P-value blast match to GB:AAD22153 polyprotein (Gypsy_Ty3-element) (Sorghum bicolor)
AT2G06180	Chr2:2419318-2422450	0	0.185579	1.79769e+30	0.000366644	AT2G06180	transposable_element_gene	pseudogene, hypothetical protein
AT2G07130	Chr2:2955676-2956900	0	0.157855	1.79769e+30	0.00941392	AT2G07130	pseudogene	pseudogene, hypothetical protein
AT2G07400	Chr2:3073732-3078367	0	0.336093	1.79769e+30	2.20985e-06	AT2G07400	transposable_element_gene	copia-like retrotransposon family, has a 6.9e-53 P-value blast match to GB:CAA32025 ORF (Ty1_Copia-element) (Nicotiana tabacum)GB:CAA32025 ORF (Ty1_Copia-element) (Nicotiana tabacum)
AT2G10180	Chr2:3866572-3872675	0	0.0409382	1.79769e+30	0.00398006	AT2G10180	transposable_element_gene	gypsy-like retrotransposon family (Athila), has a 1.2e-294 P-value blast match to GB:CAA57397 Athila ORF 1 (Arabidopsis thaliana)
AT2G10250	Chr2:3920935-3925848	0	0.0384629	1.79769e+30	0.00747765	AT2G10250	transposable_element_gene	gypsy-like retrotransposon family (Athila), has a 2.0e-157 P-value blast match to GB:CAA57397 Athila ORF 1 (Arabidopsis thaliana)
AT2G10280	Chr2:3945968-3953199	0	0.0257749	1.79769e+30	0.00747765	AT2G10280	transposable_element_gene	gypsy-like retrotransposon family (Athila), has a 5.3e-53 P-value blast match to GB:CAA57397 Athila ORF 1 (Arabidopsis thaliana)
AT2G10285	Chr2:3954997-3955674	0	0.553235	1.79769e+30	0.00327867	AT2G10285	transposable_element_gene	similar to unknown protein [Arabidopsis thaliana] (TAIR:AT5G31838.1)
AT2G10490	Chr2:4041163-4043622	0	0.0713977	1.79769e+30	0.00941392	AT2G10490	transposable_element_gene	CACTA-like transposase family (Ptta/En/Spm), has a 2.0e-43 P-value blast match to At5g29026.1/8-244 CACTA-like transposase family (Ptta/En/Spm) (CACTA-element) (Arabidopsis thaliana)
AT2G12540	Chr2:5108872-5110827	0	0.103444	1.79769e+30	0.00747765	AT2G12540	transposable_element_gene	pseudogene, hypothetical protein
AT2G18190	Chr2:7914304-7915872	0	0.172823	1.79769e+30	0.00486811	AT2G18190	protein_coding	P-loop containing nucleoside triphosphate hydrolases superfamily protein; FUNCTIONS IN: nucleoside-triphosphatase activity, ATPase activity, nucleotide binding, ATP binding; INVOLVED IN: response to salt stress; LOCATED IN: endomembrane system; EXPRESSED IN: leaf whorl, sepal, flower, egg cell, stamen; EXPRESSED DURING: 4 anthesis, petal differentiation and expansion stage; CONTAINS InterPro DOMA…
AT2G24696	Chr2:10509067-10510902	0	0.19604	1.79769e+30	0.00747765	AT2G24696	protein_coding	transcriptional factor B3 family protein; FUNCTIONS IN: DNA binding; INVOLVED IN: regulation of transcription, DNA-dependent; LOCATED IN: cellular_component unknown; CONTAINS InterPro DOMAIN/s: Transcriptional factor B3 (InterPro:IPR003340); BEST Arabidopsis thaliana protein match is: transcriptional factor B3 family protein (TAIR:AT2G24680.1); Has 351 Blast hits to 123 proteins in 5 species: Arc…
AT2G24710	Chr2:10516879-10520549	0	0.113427	1.79769e+30	0.00271935	GLR2.3	protein_coding	glutamate receptor 2.3 (GLR2.3); FUNCTIONS IN: intracellular ligand-gated ion channel activity; INVOLVED IN: cellular calcium ion homeostasis, response to light stimulus; LOCATED IN: endomembrane system, membrane; CONTAINS InterPro DOMAIN/s: Extracellular solute-binding protein, family 3 (InterPro:IPR001638), Ionotropic glutamate receptor (InterPro:IPR001320), Extracellular ligand-binding recepto…
AT2G31780	Chr2:13515198-13517413	0	0.115087	1.79769e+30	0.00941392	ATARI11	protein_coding	ARIADNE 11 (ARI11); FUNCTIONS IN: zinc ion binding; CONTAINS InterPro DOMAIN/s: Zinc finger, RING-type, conserved site (InterPro:IPR017907), Zinc finger, C6HC-type (InterPro:IPR002867), Zinc finger, RING-type (InterPro:IPR001841); BEST Arabidopsis thaliana protein match is: RING/U-box superfamily protein (TAIR:AT2G31760.1); Has 3062 Blast hits to 3040 proteins in 224 species: Archae - 0; Bacteria…
AT2G32370	Chr2:13740877-13746286	0	0.0681179	1.79769e+30	0.00747765	HDG3	protein_coding	homeodomain GLABROUS 3 (HDG3); FUNCTIONS IN: DNA binding, sequence-specific DNA binding transcription factor activity; INVOLVED IN: regulation of transcription, DNA-dependent, cotyledon development; LOCATED IN: nucleus; EXPRESSED IN: fruit; EXPRESSED DURING: seedling growth; CONTAINS InterPro DOMAIN/s: Homeobox, conserved site (InterPro:IPR017970), Homeobox (InterPro:IPR001356), Homeodomain-like …
AT2G46960	Chr2:19292048-19294260	0	0.134171	1.79769e+30	0.00544818	CYP709B1	protein_coding	cytochrome P450, family 709, subfamily B, polypeptide 1 (CYP709B1); FUNCTIONS IN: electron carrier activity, monooxygenase activity, iron ion binding, oxygen binding, heme binding; INVOLVED IN: oxidation reduction; LOCATED IN: endomembrane system; EXPRESSED IN: embryo; EXPRESSED DURING: C globular stage; CONTAINS InterPro DOMAIN/s: Cytochrome P450 (InterPro:IPR001128), Cytochrome P450, E-class, g…
AT3G08560	Chr3:2600129-2601907	0	0.319507	1.79769e+30	0.00941392	VHA-E2	protein_coding	vacuolar H+-ATPase subunit E isoform 2 (VHA-E2); FUNCTIONS IN: hydrogen-exporting ATPase activity, phosphorylative mechanism, proton-transporting ATPase activity, rotational mechanism; INVOLVED IN: ATP synthesis coupled proton transport; LOCATED IN: vacuole, mitochondrial proton-transporting ATP synthase complex; EXPRESSED IN: petal, leaf whorl, male gametophyte, flower, vegetative cell; EXPRESSE…
AT3G29340	Chr3:11259586-11262440	0	0.115069	1.79769e+30	0.00600475	AT3G29340	protein_coding	zinc finger (C2H2 type) family protein; FUNCTIONS IN: sequence-specific DNA binding transcription factor activity, zinc ion binding, nucleic acid binding; INVOLVED IN: regulation of transcription; LOCATED IN: intracellular; CONTAINS InterPro DOMAIN/s: Zinc finger, C2H2-like (InterPro:IPR015880), Zinc finger, C2H2-type (InterPro:IPR007087); BEST Arabidopsis thaliana protein match is: C2H2 and C2HC…
AT3G29730	Chr3:11561513-11564092	0	0.06779	1.79769e+30	0.00941392	AT3G29730	transposable_element_gene	CACTA-like transposase family (Ptta/En/Spm), has a 6.3e-42 P-value blast match to At5g29026.1/8-244 CACTA-like transposase family (Ptta/En/Spm) (CACTA-element) (Arabidopsis thaliana)
AT3G33067	Chr3:13649580-13651310	0	0.118697	1.79769e+30	0.00747765	AT3G33067	transposable_element_gene	Athila retroelement ORF2 -related, temporary automated functional assignment
AT3G33072	Chr3:13631492-13634029	0	0.0948894	1.79769e+30	0.00486811	AT3G33072	transposable_element_gene	pseudogene, hypothetical protein
AT3G42431	Chr3:14546387-14553611	0	0.0401343	1.79769e+30	0.00271935	AT3G42431	transposable_element_gene	gypsy-like retrotransposon family (Athila), has a 1.5e-78 P-value blast match to GB:CAA57397 Athila ORF 1 (Arabidopsis thaliana)
AT3G42716	Chr3:14799889-14801814	0	0.1988	1.79769e+30	0.00160723	AT3G42716	transposable_element_gene	Athila retroelement ORF2 -related, temporary automated functional assignment
AT3G42927	Chr3:14994905-14997452	0	1.33137	1.79769e+30	4.83689e-09	AT3G42927	transposable_element_gene	gypsy-like retrotransposon family, has a 3.2e-94 P-value blast match to F18P9 reverse transcriptase (from Dan Voytas http://www.public.iastate.edu/~voytas) (Gypsy_Ty3-family)
AT3G43867	Chr3:15721997-15726638	0	0.113391	1.79769e+30	0.000479919	AT3G43867	transposable_element_gene	copia-like retrotransposon family, has a 8.2e-284 P-value blast match to GB:CAA31653 polyprotein (Ty1_Copia-element) (Arabidopsis thaliana)
AT3G44215	Chr3:15919238-15923690	0	0.0378997	1.79769e+30	0.00941392	AT3G44215	transposable_element_gene	copia-like retrotransposon family, has a 1.8e-150 P-value blast match to GB:CAA72989 open reading frame 1 (Ty1_Copia-element) (Brassica oleracea)
AT3G46487	Chr3:17111428-17114136	0	0.0803719	1.79769e+30	0.00600475	AT3G46487	transposable_element_gene	CACTA-like transposase family (Ptta/En/Spm), has a 1.1e-38 P-value blast match to At5g29026.1/8-244 CACTA-like transposase family (Ptta/En/Spm) (CACTA-element) (Arabidopsis thaliana)
AT3G55300	Chr3:20504035-20504901	0	0.364854	1.79769e+30	0.00398006	AT3G55300	transposable_element_gene	copia-like retrotransposon family, has a 4.5e-28 P-value blast match to GB:CAA37924 orf 2 (Ty1_Copia-element) (Arabidopsis thaliana)
AT4G03790	Chr4:1688257-1694030	0	0.0325231	1.79769e+30	0.00747765	AT4G03790	transposable_element_gene	gypsy-like retrotransposon family (Athila), has a 2.2e-286 P-value blast match to GB:CAA57397 Athila ORF 1 (Arabidopsis thaliana)
AT4G06485	Chr4:3090239-3095924	0	0.0587472	1.79769e+30	0.00190487	AT4G06485	transposable_element_gene	gypsy-like retrotransposon family (Athila), has a 1.0e-252 P-value blast match to GB:CAA57397 Athila ORF 1 (Arabidopsis thaliana)
AT4G06505	Chr4:3174259-3174880	0	0.675825	1.79769e+30	0.00271935	AT4G06505	transposable_element_gene	pseudogene, hypothetical protein
AT4G06544	Chr4:3384112-3385926	0	0.100003	1.79769e+30	0.00941392	AT4G06544	transposable_element_gene	pseudogene, hypothetical protein
AT4G06566	Chr4:3503597-3508199	0	0.0777899	1.79769e+30	0.00160723	AT4G06566	transposable_element_gene	gypsy-like retrotransposon family, has a 9.9e-101 P-value blast match to GB:AAD19359 polyprotein (gypsy_Ty3-element) (Sorghum bicolor)
AT4G06570	Chr4:3518687-3520916	0	0.089446	1.79769e+30	0.00747765	AT4G06570	transposable_element_gene	CACTA-like transposase family (Ptta/En/Spm), has a 4.3e-26 P-value blast match to At5g29026.1/8-244 CACTA-like transposase family (Ptta/En/Spm) (CACTA-element) (Arabidopsis thaliana)
AT4G06578	Chr4:3550655-3554459	0	0.0782632	1.79769e+30	0.00271935	AT4G06578	transposable_element_gene	gypsy-like retrotransposon family (Athila), has a 2.2e-127 P-value blast match to gb|AAL06421.1|AF378079_1 reverse transcriptase (Athila4) (Arabidopsis thaliana) (Gypsy_Ty3-family)
AT4G06587	Chr4:3594143-3597062	0	0.096363	1.79769e+30	0.00327867	AT4G06587	transposable_element_gene	gypsy-like retrotransposon family (Athila), has a 4.4e-06 P-value blast match to GB:CAA57397 Athila ORF 1 (Arabidopsis thaliana)
AT4G06607	Chr4:3701838-3703218	0	0.188255	1.79769e+30	0.00486811	AT4G06607	transposable_element_gene	pseudogene, hypothetical protein
AT4G06720	Chr4:4019625-4021476	0	0.195513	1.79769e+30	0.00190487	AT4G06720	transposable_element_gene	pseudogene, hypothetical protein
AT4G07942	Chr4:4773563-4776647	0	0.153733	1.79769e+30	0.0007346	AT4G07942	transposable_element_gene	pseudogene, hypothetical protein, similar to Athila retroelement ORF2, putative
AT4G08050	Chr4:4895658-4901632	0	0.0558047	1.79769e+30	0.00190487	AT4G08050	transposable_element_gene	gypsy-like retrotransposon family (Athila), has a 0. P-value blast match to GB:CAA57397 Athila ORF 1 (Arabidopsis thaliana)
AT4G25330	Chr4:12957833-12958714	0	3.19258	1.79769e+30	1.0779e-06	AT4G25330	protein_coding	unknown protein; Has 21 Blast hits to 21 proteins in 10 species: Archae - 0; Bacteria - 0; Metazoa - 0; Fungi - 0; Plants - 21; Viruses - 0; Other Eukaryotes - 0 (source: NCBI BLink).
AT4G25380	Chr4:12975935-12976328	0	1.0648	1.79769e+30	0.00600475	SAP10	protein_coding	stress-associated protein 10 (SAP10); FUNCTIONS IN: DNA binding, zinc ion binding; INVOLVED IN: biological_process unknown; LOCATED IN: cellular_component unknown; EXPRESSED IN: 6 plant structures; EXPRESSED DURING: 4 anthesis, petal differentiation and expansion stage; CONTAINS InterPro DOMAIN/s: Zinc finger, AN1-type (InterPro:IPR000058), Zinc finger, A20-type (InterPro:IPR002653); BEST Arabido…
AT4G26260	Chr4:13297697-13300387	0	0.163362	1.79769e+30	0.00794394	MIOX4	protein_coding	myo-inositol oxygenase 4 (MIOX4); FUNCTIONS IN: inositol oxygenase activity; INVOLVED IN: L-ascorbic acid biosynthetic process, syncytium formation; LOCATED IN: cytoplasm; EXPRESSED IN: 19 plant structures; EXPRESSED DURING: 8 growth stages; CONTAINS InterPro DOMAIN/s: Protein of unknown function DUF706 (InterPro:IPR007828); BEST Arabidopsis thaliana protein match is: myo-inositol oxygenase 5 (TA…
AT5G09910	Chr5:3093271-3095156	0	0.260822	1.79769e+30	0.00398006	AT5G09910	protein_coding	Ras-related small GTP-binding family protein; FUNCTIONS IN: GTP binding, transcription factor binding, ATP binding; INVOLVED IN: protein transport, small GTPase mediated signal transduction, regulation of transcription, DNA-dependent; LOCATED IN: intracellular; CONTAINS InterPro DOMAIN/s: Ras GTPase (InterPro:IPR001806), Small GTPase (InterPro:IPR020851), Ras (InterPro:IPR013753), Ras small GTPas…
AT5G15380	Chr5:4991346-4994826	0	0.289057	1.79769e+30	0.000551325	DRM1	protein_coding	domains rearranged methylase 1 (DRM1); CONTAINS InterPro DOMAIN/s: Ubiquitin-associated/translation elongation factor EF1B, N-terminal, eukaryote (InterPro:IPR015940), DNA methylase, C-5 cytosine-specific (InterPro:IPR001525); BEST Arabidopsis thaliana protein match is: domains rearranged methyltransferase 2 (TAIR:AT5G14620.1); Has 662 Blast hits to 554 proteins in 116 species: Archae - 0; Bacter…
AT5G25290	Chr5:8778591-8779785	0	0.243959	1.79769e+30	0.00398006	AT5G25290	protein_coding	CONTAINS InterPro DOMAIN/s: F-box domain, cyclin-like (InterPro:IPR001810), F-box domain, Skp2-like (InterPro:IPR022364), Protein of unknown function DUF295 (InterPro:IPR005174); BEST Arabidopsis thaliana protein match is: Protein of unknown function (DUF295) (TAIR:AT1G27540.1); Has 1807 Blast hits to 1807 proteins in 277 species: Archae - 0; Bacteria - 0; Metazoa - 736; Fungi - 347; Plants - 385…
AT5G28937	Chr5:10981813-10984144	0	0.0756945	1.79769e+30	0.00941392	AT5G28937	transposable_element_gene	pseudogene, hypothetical protein
AT5G29975	Chr5:11323980-11329884	0	0.0423675	1.79769e+30	0.00398006	AT5G29975	transposable_element_gene	gypsy-like retrotransposon family (Athila), has a 1.4e-306 P-value blast match to GB:CAA57397 Athila ORF 1 (Arabidopsis thaliana)
AT5G32035	Chr5:11797903-11798515	0	0.444046	1.79769e+30	0.00747765	AT5G32035	transposable_element_gene	pseudogene, hypothetical protein
AT5G32516	Chr5:12165299-12167168	0	0.145049	1.79769e+30	0.00398006	AT5G32516	transposable_element_gene	pseudogene, hypothetical protein
AT5G33050	Chr5:12402097-12408478	0	0.0260638	1.79769e+30	0.00941392	AT5G33050	transposable_element_gene	gypsy-like retrotransposon family (Athila), has a 6.2e-129 P-value blast match to gb|AAL06421.1|AF378079_1 reverse transcriptase (Athila4) (Arabidopsis thaliana) (Gypsy_Ty3-family)
AT5G33251	Chr5:12499071-12500433	0	0.173802	1.79769e+30	0.00600475	AT5G33251	pseudogene	expressed protein
AT5G33389	Chr5:12645571-12647476	0	0.165643	1.79769e+30	0.00271935	AT5G33389	transposable_element_gene	pseudogene, hypothetical protein, similar to Athila retroelement ORF2, putative
AT5G34835	Chr5:12996227-12997214	0	0.205642	1.79769e+30	0.00941392	AT5G34835	transposable_element_gene	pseudogene, hypothetical protein
AT5G35057	Chr5:13320516-13326651	0	0.0407174	1.79769e+30	0.00398006	AT5G35057	transposable_element_gene	gypsy-like retrotransposon family (Athila), has a 8.7e-292 P-value blast match to GB:CAA57397 Athila ORF 1 (Arabidopsis thaliana)
AT5G39130	Chr5:15665501-15666444	0	0.318481	1.79769e+30	0.00600475	AT5G39130	protein_coding	RmlC-like cupins superfamily protein; FUNCTIONS IN: manganese ion binding, nutrient reservoir activity; INVOLVED IN: biological_process unknown; LOCATED IN: endomembrane system, apoplast; CONTAINS InterPro DOMAIN/s: Cupin, RmlC-type (InterPro:IPR011051), Cupin 1 (InterPro:IPR006045), RmlC-like jelly roll fold (InterPro:IPR014710), Germin (InterPro:IPR001929), Germin, manganese binding site (Inter…
AT5G44630	Chr5:18003254-18005616	0	0.215393	1.79769e+30	0.00190487	AT5G44630	protein_coding	Terpenoid cyclases/Protein prenyltransferases superfamily protein; FUNCTIONS IN: lyase activity, magnesium ion binding; INVOLVED IN: sesquiterpene biosynthetic process, sesquiterpenoid biosynthetic process; LOCATED IN: cellular_component unknown; EXPRESSED IN: 13 plant structures; EXPRESSED DURING: 6 growth stages; CONTAINS InterPro DOMAIN/s: Terpene synthase, metal-binding domain (InterPro:IPR00…
AT5G58595	Chr5:23682879-23682963	0	238.171	1.79769e+30	0.00747765	AT5G58595	small_nucleolar_rna	snoRNA
AT1G20750	Chr1:7203301-7208998	0.00551628	1.02773	7.54156	5.79133e-07	AT1G20750	protein_coding	RAD3-like DNA-binding helicase protein; FUNCTIONS IN: in 6 functions; INVOLVED IN: nucleobase, nucleoside, nucleotide and nucleic acid metabolic process; LOCATED IN: chloroplast; EXPRESSED IN: sperm cell; CONTAINS InterPro DOMAIN/s: DEAD2 (InterPro:IPR010614), Helicase, superfamily 1/2, ATP-binding domain, DinG/Rad3-type (InterPro:IPR014013), Helicase-like, DEXD box c2 type (InterPro:IPR006554), …
AT3G02310	Chr3:464278-467074	0.0147186	2.21039	7.23052	1.72402e-06	AGL4	protein_coding	SEPALLATA 2 (SEP2); FUNCTIONS IN: protein binding, DNA binding, sequence-specific DNA binding transcription factor activity; INVOLVED IN: flower development, ovule development; LOCATED IN: nucleus; EXPRESSED IN: 12 plant structures; EXPRESSED DURING: 7 growth stages; CONTAINS InterPro DOMAIN/s: Transcription factor, MADS-box (InterPro:IPR002100), Transcription factor, K-box (InterPro:IPR002487); …
AT4G29200	Chr4:14398053-14400198	0.0152344	1.58257	6.6988	1.01013e-05	AT4G29200	protein_coding	Beta-galactosidase related protein; FUNCTIONS IN: hydrolase activity, hydrolyzing O-glycosyl compounds; INVOLVED IN: carbohydrate metabolic process; EXPRESSED IN: leaf; CONTAINS InterPro DOMAIN/s: Glycoside hydrolase, family 35 (InterPro:IPR001944); BEST Arabidopsis thaliana protein match is: Beta-galactosidase related protein (TAIR:AT5G49250.1); Has 65 Blast hits to 65 proteins in 2 species: Arc…
AT1G36630	Chr1:13840144-13847625	0.00244919	0.240598	6.61818	1.30651e-05	AT1G36630	transposable_element_gene	CACTA-like transposase family (Tnp1/En/Spm), has a 2.5e-213 P-value blast match to ref|NP_189784.1| TNP1-related protein (Arabidopsis thaliana) (CACTA-element)
AT3G32195	Chr3:13165570-13170335	0.00390768	0.260328	6.05788	7.21244e-05	AT3G32195	transposable_element_gene	gypsy-like retrotransposon family, has a 8.8e-102 P-value blast match to GB:AAD27547 polyprotein (Gypsy_Ty3-element) (Oryza sativa subsp. indica)
AT1G30170	Chr1:10607887-10609618	0.0152867	0.914828	5.90315	0.000112767	AT1G30170	protein_coding	Protein of unknown function (DUF295); CONTAINS InterPro DOMAIN/s: Protein of unknown function DUF295 (InterPro:IPR005174); BEST Arabidopsis thaliana protein match is: Protein of unknown function (DUF295) (TAIR:AT1G30160.2); Has 234 Blast hits to 226 proteins in 7 species: Archae - 0; Bacteria - 0; Metazoa - 0; Fungi - 0; Plants - 234; Viruses - 0; Other Eukaryotes - 0 (source: NCBI BLink).
AT1G40101	Chr1:15063542-15076496	0.00139785	0.078919	5.81909	0.000143106	AT1G40101	transposable_element_gene	gypsy-like retrotransposon family (Athila), has a 5.6e-152 P-value blast match to GB:CAA57397 Athila ORF 1 (Arabidopsis thaliana)
AT1G59920	Chr1:22059423-22059822	0.0914162	5.16111	5.81909	0.000143106	AT1G59920	protein_coding	MADS-box family protein; BEST Arabidopsis thaliana protein match is: MADS-box family protein (TAIR:AT1G59930.1); Has 225 Blast hits to 221 proteins in 10 species: Archae - 0; Bacteria - 0; Metazoa - 0; Fungi - 0; Plants - 225; Viruses - 0; Other Eukaryotes - 0 (source: NCBI BLink).
AT2G25330	Chr2:10788945-10791331	0.00949072	0.503672	5.72982	0.000183655	AT2G25330	protein_coding	TRAF-like family protein; FUNCTIONS IN: molecular_function unknown; INVOLVED IN: biological_process unknown; LOCATED IN: chloroplast; CONTAINS InterPro DOMAIN/s: TRAF-like (InterPro:IPR008974), MATH (InterPro:IPR002083); BEST Arabidopsis thaliana protein match is: TRAF-like family protein (TAIR:AT2G25320.1); Has 1667 Blast hits to 814 proteins in 121 species: Archae - 0; Bacteria - 0; Metazoa - 1…
AT1G40077	Chr1:14899837-14906596	0.00271896	0.141225	5.6988	0.000200118	AT1G40077	transposable_element_gene	gypsy-like retrotransposon family (Athila), has a 1.5e-256 P-value blast match to GB:CAA57397 Athila ORF 1 (Arabidopsis thaliana)
AT5G14490	Chr5:4670778-4672072	0.0209952	0.971975	5.53279	0.000314418	anac085	protein_coding	NAC domain containing protein 85 (NAC085); FUNCTIONS IN: sequence-specific DNA binding transcription factor activity; INVOLVED IN: multicellular organismal development, regulation of transcription; CONTAINS InterPro DOMAIN/s: No apical meristem (NAM) protein (InterPro:IPR003441); BEST Arabidopsis thaliana protein match is: NAC domain containing protein 44 (TAIR:AT3G01600.1); Has 2068 Blast hits t…
AT4G04170	Chr4:2013696-2018328	0.00402505	0.16816	5.38469	0.000465449	AT4G04170	transposable_element_gene	CACTA-like transposase family (Ptta/En/Spm), has a 2.3e-87 P-value blast match to At5g36655.1/81-333 CACTA-like transposase family (Ptta/En/Spm) (CACTA-element) (Arabidopsis thaliana)
AT4G05475	Chr4:2765961-2767957	0.0245529	0.942609	5.2627	0.000638062	AT4G05475	protein_coding	RNI-like superfamily protein; CONTAINS InterPro DOMAIN/s: F-box domain, cyclin-like (InterPro:IPR001810); BEST Arabidopsis thaliana protein match is: RNI-like superfamily protein (TAIR:AT4G05470.1).
AT4G06718	Chr4:4017247-4018366	0.0194806	0.703888	5.17523	0.000796548	AT4G06718	transposable_element_gene	pseudogene, expressed protein
AT4G06506	Chr4:3176646-3182340	0.00324642	0.113636	5.12943	0.000893398	AT4G06506	transposable_element_gene	gypsy-like retrotransposon family (Athila), has a 3.1e-255 P-value blast match to GB:CAA57397 Athila ORF 1 (Arabidopsis thaliana)
AT3G27630	Chr3:10231115-10231418	3.30626	97.2612	4.87859	0	AT3G27630	protein_coding	unknown protein; BEST Arabidopsis thaliana protein match is: unknown protein (TAIR:AT5G40460.1); Has 36 Blast hits to 36 proteins in 6 species: Archae - 0; Bacteria - 0; Metazoa - 0; Fungi - 0; Plants - 36; Viruses - 0; Other Eukaryotes - 0 (source: NCBI BLink).
AT2G11340	Chr2:4514860-4520662	0.00955135	0.266027	4.79972	1.56117e-07	AT2G11340	transposable_element_gene	gypsy-like retrotransposon family (Athila), has a 4.5e-221 P-value blast match to GB:CAA57397 Athila ORF 1 (Arabidopsis thaliana)
AT2G18193	Chr2:7917504-7919277	1.74299	47.6386	4.7725	0	AT2G18193	protein_coding	P-loop containing nucleoside triphosphate hydrolases superfamily protein; FUNCTIONS IN: nucleoside-triphosphatase activity, ATPase activity, nucleotide binding, ATP binding; LOCATED IN: endomembrane system; EXPRESSED IN: callus; CONTAINS InterPro DOMAIN/s: ATPase, AAA-type, core (InterPro:IPR003959), ATPase, AAA+ type, core (InterPro:IPR003593), ATPase, AAA-type, conserved site (InterPro:IPR00396…
AT4G07850	Chr4:4671636-4675725	0.00458764	0.124323	4.7602	0.00217297	AT4G07850	transposable_element_gene	gypsy-like retrotransposon family, has a 3.2e-135 P-value blast match to GB:AAD22153 polyprotein (Gypsy_Ty3-element) (Sorghum bicolor)
AT1G40072	Chr1:14867446-14869477	0.0195113	0.495701	4.66709	2.8204e-05	AT1G40072	transposable_element_gene	pseudogene, hypothetical protein
AT2G11780	Chr2:4729677-4732966	0.0231094	0.58059	4.65097	2.41893e-08	AT2G11780	transposable_element_gene	pseudogene, hypothetical protein
AT1G36540	Chr1:13788722-13792563	0.00490047	0.121734	4.63466	0.002898	AT1G36540	transposable_element_gene	gypsy-like retrotransposon family (Athila), has a 2.7e-301 P-value blast match to GB:CAA57397 Athila ORF 1 (Arabidopsis thaliana)
AT3G30418	Chr3:12050701-12056135	0.00340781	0.0846542	4.63466	0.002898	AT3G30418	transposable_element_gene	gypsy-like retrotransposon family (Athila), has a 6.5e-204 P-value blast match to GB:CAA57397 Athila ORF 1 (Arabidopsis thaliana)
AT1G66320	Chr1:24726811-24728614	0.0127405	0.302104	4.56755	0.00337042	AT1G66320	protein_coding	F-box/RNI-like superfamily protein; CONTAINS InterPro DOMAIN/s: F-box domain, cyclin-like (InterPro:IPR001810), FBD (InterPro:IPR013596), F-box domain, Skp2-like (InterPro:IPR022364), FBD-like (InterPro:IPR006566), Leucine-rich repeat 2 (InterPro:IPR013101); BEST Arabidopsis thaliana protein match is: RNI-like superfamily protein (TAIR:AT1G66640.1); Has 1761 Blast hits to 1715 proteins in 25 spec…
AT5G32143	Chr5:11820825-11821563	0.0333828	0.791577	4.56755	0.00337042	AT5G32143	transposable_element_gene	pseudogene, hypothetical protein
AT4G06615	Chr4:3283783-3284823	0.0639653	1.44452	4.49716	1.08875e-06	AT4G06615	transposable_element_gene	pseudogene, hypothetical protein
AT5G61850	Chr5:24844294-24846933	0.0168314	0.380103	4.49716	0.00394021	LFY	protein_coding	LEAFY (LFY); CONTAINS InterPro DOMAIN/s: Floricaula/leafy protein (InterPro:IPR002910); Has 1807 Blast hits to 1807 proteins in 277 species: Archae - 0; Bacteria - 0; Metazoa - 736; Fungi - 347; Plants - 385; Viruses - 0; Other Eukaryotes - 339 (source: NCBI BLink).
AT3G28500	Chr3:10682096-10682731	0.454992	9.34095	4.35966	2.9059e-12	AT3G28500	protein_coding	60S acidic ribosomal protein family; FUNCTIONS IN: structural constituent of ribosome; INVOLVED IN: translational elongation; LOCATED IN: cytosol, cytosolic ribosome, ribosome, plasma membrane; EXPRESSED IN: 20 plant structures; EXPRESSED DURING: 11 growth stages; CONTAINS InterPro DOMAIN/s: Ribosomal protein 60S (InterPro:IPR001813); BEST Arabidopsis thaliana protein match is: 60S acidic ribosom…
AT2G29370	Chr2:12606058-12607618	0.020775	0.398786	4.2627	0.00652266	AT2G29370	protein_coding	NAD(P)-binding Rossmann-fold superfamily protein; FUNCTIONS IN: oxidoreductase activity, binding, catalytic activity; INVOLVED IN: oxidation reduction, metabolic process; LOCATED IN: cellular_component unknown; EXPRESSED IN: 21 plant structures; EXPRESSED DURING: 13 growth stages; CONTAINS InterPro DOMAIN/s: Short-chain dehydrogenase/reductase, conserved site (InterPro:IPR020904), NAD(P)-binding …
AT5G27925	Chr5:9949685-9954107	0.00422545	0.0811096	4.2627	0.00652266	AT5G27925	transposable_element_gene	copia-like retrotransposon family, has a 9.0e-249 P-value blast match to GB:AAC02666 polyprotein (Ty1_Copia-element) (Arabidopsis thaliana)
AT1G59930	Chr1:22061082-22061481	0.822745	15.6898	4.25324	1.58273e-10	AT1G59930	protein_coding	MADS-box family protein; BEST Arabidopsis thaliana protein match is: MADS-box family protein (TAIR:AT1G59920.1); Has 225 Blast hits to 221 proteins in 10 species: Archae - 0; Bacteria - 0; Metazoa - 0; Fungi - 0; Plants - 225; Viruses - 0; Other Eukaryotes - 0 (source: NCBI BLink).
AT5G15800	Chr5:5148743-5154154	0.133778	2.45657	4.19873	0.00706872	AGL2	protein_coding	SEPALLATA1 (SEP1); FUNCTIONS IN: DNA binding, sequence-specific DNA binding transcription factor activity; INVOLVED IN: flower development, ovule development; LOCATED IN: nucleus; EXPRESSED IN: 12 plant structures; EXPRESSED DURING: 6 growth stages; CONTAINS InterPro DOMAIN/s: Transcription factor, MADS-box (InterPro:IPR002100), Transcription factor, K-box (InterPro:IPR002487); BEST Arabidopsis t…
AT1G03710	Chr1:923425-924726	0.264585	4.76891	4.17186	1.16612e-08	AT1G03710	protein_coding	Cystatin/monellin superfamily protein; FUNCTIONS IN: cysteine-type endopeptidase inhibitor activity; INVOLVED IN: biological_process unknown; LOCATED IN: cellular_component unknown; EXPRESSED IN: 10 plant structures; EXPRESSED DURING: 8 growth stages; CONTAINS InterPro DOMAIN/s: Proteinase inhibitor I25, cystatin (InterPro:IPR000010), Proteinase inhibitor I25, cystatin, conserved region (InterPro…
AT4G22960	Chr4:12030019-12033137	0.580698	10.0227	4.10935	0	AT4G22960	protein_coding	Protein of unknown function (DUF544) ; CONTAINS InterPro DOMAIN/s: Protein of unknown function DUF544 (InterPro:IPR007518); BEST Arabidopsis thaliana protein match is: Protein of unknown function (DUF544) (TAIR:AT4G11860.1); Has 737 Blast hits to 425 proteins in 174 species: Archae - 0; Bacteria - 23; Metazoa - 282; Fungi - 261; Plants - 75; Viruses - 0; Other Eukaryotes - 96 (source: NCBI BLink).
AT3G43862	Chr3:15714895-15716641	0.0231178	0.391551	4.08212	0.000307495	AT3G43862	transposable_element_gene	Athila retroelement ORF2 -related, temporary automated functional assignment
AT2G09870	Chr2:3733171-3738079	0.0113666	0.188241	4.0497	1.49139e-05	AT2G09870	transposable_element_gene	gypsy-like retrotransposon family (Athila), has a 5.6e-224 P-value blast match to GB:CAA57397 Athila ORF 1 (Arabidopsis thaliana)
AT1G41680	Chr1:15482851-15484057	0.035578	0.582505	4.03321	0.000369675	AT1G41680	transposable_element_gene	pseudogene, hypothetical protein
AT4G34410	Chr4:16451875-16454633	0.256573	4.09	3.99466	0.000244151	RRTF1	protein_coding	redox responsive transcription factor 1 (RRTF1); CONTAINS InterPro DOMAIN/s: DNA-binding, integrase-type (InterPro:IPR016177), Pathogenesis-related transcriptional factor/ERF, DNA-binding (InterPro:IPR001471); BEST Arabidopsis thaliana protein match is: Integrase-type DNA-binding superfamily protein (TAIR:AT5G61890.1); Has 6148 Blast hits to 5821 proteins in 258 species: Archae - 0; Bacteria - 2;…
AT2G24255	Chr2:10315514-10317353	0.0272748	0.431161	3.98259	0.000446175	AT2G24255	protein_coding	unknown protein; CONTAINS InterPro DOMAIN/s: Protein of unknown function DUF295 (InterPro:IPR005174); BEST Arabidopsis thaliana protein match is: Protein of unknown function (DUF295) (TAIR:AT1G64840.1); Has 124 Blast hits to 121 proteins in 7 species: Archae - 0; Bacteria - 0; Metazoa - 0; Fungi - 0; Plants - 124; Viruses - 0; Other Eukaryotes - 0 (source: NCBI BLink).
AT1G42050	Chr1:15707076-15710285	0.0237247	0.341555	3.84766	6.80246e-06	AT1G42050	transposable_element_gene	pseudogene, hypothetical protein
AT5G01900	Chr5:351007-352069	0.138538	1.98144	3.8382	4.45214e-07	WRKY62	protein_coding	WRKY DNA-binding protein 62 (WRKY62); CONTAINS InterPro DOMAIN/s: DNA-binding WRKY (InterPro:IPR003657); BEST Arabidopsis thaliana protein match is: WRKY DNA-binding protein 38 (TAIR:AT5G22570.1); Has 3146 Blast hits to 2717 proteins in 131 species: Archae - 0; Bacteria - 0; Metazoa - 0; Fungi - 0; Plants - 3132; Viruses - 0; Other Eukaryotes - 14 (source: NCBI BLink).
AT5G33395	Chr5:12664505-12666192	0.0240376	0.339275	3.81909	0.000804777	AT5G33395	transposable_element_gene	CACTA-like transposase family (Ptta/En/Spm), has a 7.1e-27 P-value blast match to At5g59620.1/14-257 CACTA-like transposase family (Ptta/En/Spm) (CACTA-element) (Arabidopsis thaliana)
AT4G17710	Chr4:9856295-9859288	0.0546455	0.761001	3.79972	6.00778e-07	HDG4	protein_coding	homeodomain GLABROUS 4 (HDG4); FUNCTIONS IN: DNA binding, sequence-specific DNA binding transcription factor activity; INVOLVED IN: regulation of transcription, DNA-dependent, regulation of transcription; LOCATED IN: nucleus; EXPRESSED IN: flower; CONTAINS InterPro DOMAIN/s: Homeobox, conserved site (InterPro:IPR017970), Homeobox (InterPro:IPR001356), Homeodomain-like (InterPro:IPR009057), Lipid-…
AT1G04580	Chr1:1252121-1257510	0.01371	0.185767	3.7602	6.88058e-05	AAO4	protein_coding	aldehyde oxidase 4 (AO4); CONTAINS InterPro DOMAIN/s: Aldehyde oxidase/xanthine dehydrogenase (InterPro:IPR016208), Ferredoxin (InterPro:IPR001041), Molybdopterin dehydrogenase, FAD-binding (InterPro:IPR002346), Beta-grasp fold, ferredoxin-type (InterPro:IPR012675), [2Fe-2S]-binding (InterPro:IPR002888), FAD-binding, type 2 (InterPro:IPR016166), CO dehydrogenase flavoprotein, C-terminal (InterPro…
AT1G12610	Chr1:4289943-4291017	0.450744	5.80673	3.68735	1.21969e-12	DDF1	protein_coding	DWARF AND DELAYED FLOWERING 1 (DDF1); CONTAINS InterPro DOMAIN/s: DNA-binding, integrase-type (InterPro:IPR016177), Pathogenesis-related transcriptional factor/ERF, DNA-binding (InterPro:IPR001471); BEST Arabidopsis thaliana protein match is: Integrase-type DNA-binding superfamily protein (TAIR:AT1G63030.2); Has 5207 Blast hits to 5205 proteins in 224 species: Archae - 0; Bacteria - 0; Metazoa - …
AT4G11460	Chr4:6964467-6967093	0.0375431	0.476906	3.66709	2.04701e-05	CRK30	protein_coding	cysteine-rich RLK (RECEPTOR-like protein kinase) 30 (CRK30); FUNCTIONS IN: kinase activity; INVOLVED IN: protein amino acid phosphorylation; LOCATED IN: endomembrane system; EXPRESSED IN: 13 plant structures; EXPRESSED DURING: 7 growth stages; CONTAINS InterPro DOMAIN/s: Protein kinase, ATP binding site (InterPro:IPR017441), Protein kinase, catalytic domain (InterPro:IPR000719), Protein of unknow…
AT1G63030	Chr1:23367406-23368410	0.143989	1.81552	3.65634	1.01248e-05	ddf2	protein_coding	DWARF AND DELAYED FLOWERING 2 (ddf2); CONTAINS InterPro DOMAIN/s: DNA-binding, integrase-type (InterPro:IPR016177), Pathogenesis-related transcriptional factor/ERF, DNA-binding (InterPro:IPR001471); BEST Arabidopsis thaliana protein match is: Integrase-type DNA-binding superfamily protein (TAIR:AT1G12610.1); Has 5240 Blast hits to 5238 proteins in 236 species: Archae - 0; Bacteria - 0; Metazoa - …
AT5G17090	Chr5:5621248-5622476	0.049653	0.588688	3.56755	0.00189678	AT5G17090	protein_coding	Cystatin/monellin superfamily protein; CONTAINS InterPro DOMAIN/s: Cystatin-related, plant (InterPro:IPR006525); BEST Arabidopsis thaliana protein match is: Cystatin/monellin superfamily protein (TAIR:AT5G17120.1); Has 1807 Blast hits to 1807 proteins in 277 species: Archae - 0; Bacteria - 0; Metazoa - 736; Fungi - 347; Plants - 385; Viruses - 0; Other Eukaryotes - 339 (source: NCBI BLink).
AT3G18330	Chr3:6291126-6292257	0.0576853	0.673063	3.54447	0.000197601	AT3G18330	protein_coding	F-box family protein; CONTAINS InterPro DOMAIN/s: F-box domain, cyclin-like (InterPro:IPR001810), F-box domain, Skp2-like (InterPro:IPR022364), F-box associated domain, type 1 (InterPro:IPR006527), F-box associated interaction domain (InterPro:IPR017451); BEST Arabidopsis thaliana protein match is: F-box and associated interaction domains-containing protein (TAIR:AT2G07140.2); Has 1095 Blast hits…
AT5G60250	Chr5:24252157-24254849	1.7091	19.2677	3.49487	0	AT5G60250	protein_coding	zinc finger (C3HC4-type RING finger) family protein; FUNCTIONS IN: zinc ion binding, nucleic acid binding; EXPRESSED IN: 14 plant structures; EXPRESSED DURING: 8 growth stages; CONTAINS InterPro DOMAIN/s: Zinc finger, RING-type, conserved site (InterPro:IPR017907), Zinc finger, C6HC-type (InterPro:IPR002867), Zinc finger, RING-type (InterPro:IPR001841), Polynucleotidyl transferase, ribonuclease H…
AT4G18960	Chr4:10382855-10388539	0.16106	1.71253	3.41045	1.36262e-07	AG	protein_coding	AGAMOUS (AG); FUNCTIONS IN: DNA binding, sequence-specific DNA binding transcription factor activity; INVOLVED IN: stamen development, maintenance of floral organ identity, leaf development, carpel development; LOCATED IN: endomembrane system, nucleus; EXPRESSED IN: 13 plant structures; EXPRESSED DURING: 6 growth stages; CONTAINS InterPro DOMAIN/s: Transcription factor, K-box (InterPro:IPR002487)…
AT5G49310	Chr5:19992015-19994516	0.0394337	0.41558	3.39763	0.00038886	IMPA-5	protein_coding	importin alpha isoform 5 (IMPA-5); FUNCTIONS IN: protein transporter activity, binding; INVOLVED IN: intracellular protein transport, protein import into nucleus; LOCATED IN: nucleus, nuclear pore, cytoplasm; EXPRESSED IN: sperm cell; CONTAINS InterPro DOMAIN/s: Importin-alpha-like, importin-beta-binding domain (InterPro:IPR002652), Armadillo-like helical (InterPro:IPR011989), Armadillo (InterPro…
AT3G13900	Chr3:4586150-4590681	0.0101038	0.102678	3.34516	0.00384971	AT3G13900	protein_coding	ATPase E1-E2 type family protein / haloacid dehalogenase-like hydrolase family protein; FUNCTIONS IN: ATPase activity, coupled to transmembrane movement of ions, phosphorylative mechanism; INVOLVED IN: ATP biosynthetic process, phospholipid transport; LOCATED IN: integral to membrane, membrane; EXPRESSED IN: 16 plant structures; EXPRESSED DURING: 7 growth stages; CONTAINS InterPro DOMAIN/s: ATPas…
AT4G19570	Chr4:10665293-10667318	0.0527953	0.536523	3.34516	4.30686e-05	AT4G19570	protein_coding	Chaperone DnaJ-domain superfamily protein; FUNCTIONS IN: unfolded protein binding, heat shock protein binding; INVOLVED IN: protein folding; LOCATED IN: cellular_component unknown; CONTAINS InterPro DOMAIN/s: Molecular chaperone, heat shock protein, Hsp40, DnaJ (InterPro:IPR015609), Heat shock protein DnaJ, N-terminal (InterPro:IPR001623), Heat shock protein DnaJ (InterPro:IPR003095), Heat shock …
AT1G65480	Chr1:24331427-24333934	0.273821	2.75173	3.32904	5.69244e-07	FT	protein_coding	FLOWERING LOCUS T (FT); FUNCTIONS IN: phosphatidylethanolamine binding, protein binding; INVOLVED IN: photoperiodism, flowering, positive regulation of flower development, regulation of flower development; LOCATED IN: nucleus, cytoplasm; EXPRESSED IN: 14 plant structures; EXPRESSED DURING: 7 growth stages; CONTAINS InterPro DOMAIN/s: Phosphatidylethanolamine-binding, conserved site (InterPro:IPR0…
AT3G01600	Chr3:229170-231105	0.743356	6.7696	3.18695	8.65974e-14	anac044	protein_coding	NAC domain containing protein 44 (NAC044); FUNCTIONS IN: sequence-specific DNA binding transcription factor activity; INVOLVED IN: multicellular organismal development, regulation of transcription; CONTAINS InterPro DOMAIN/s: No apical meristem (NAM) protein (InterPro:IPR003441); BEST Arabidopsis thaliana protein match is: NAC domain containing protein 85 (TAIR:AT5G14490.1); Has 1967 Blast hits t…
AT1G67460	Chr1:25269625-25271861	0.0251751	0.227411	3.17523	0.00640549	AT1G67460	protein_coding	Minichromosome maintenance (MCM2/3/5) family protein; FUNCTIONS IN: GTP binding, GTPase activity; INVOLVED IN: biological_process unknown; EXPRESSED IN: petal, hypocotyl, flower, leaf; EXPRESSED DURING: 4 anthesis, LP.10 ten leaves visible, petal differentiation and expansion stage, LP.08 eight leaves visible; CONTAINS InterPro DOMAIN/s: EngC GTPase (InterPro:IPR010914), Nucleic acid-binding, OB-…
AT1G69120	Chr1:25982329-25986313	0.104441	0.884466	3.08212	8.50304e-05	AP1	protein_coding	APETALA1 (AP1); CONTAINS InterPro DOMAIN/s: Transcription factor, MADS-box (InterPro:IPR002100), Transcription factor, K-box (InterPro:IPR002487); BEST Arabidopsis thaliana protein match is: K-box region and MADS-box transcription factor family protein (TAIR:AT1G26310.1); Has 8031 Blast hits to 8015 proteins in 981 species: Archae - 10; Bacteria - 56; Metazoa - 785; Fungi - 329; Plants - 6623; Vi…
AT2G45650	Chr2:18804349-18806522	0.0802018	0.679197	3.08212	0.000476857	AGL6	protein_coding	AGAMOUS-like 6 (AGL6); FUNCTIONS IN: DNA binding, sequence-specific DNA binding transcription factor activity; INVOLVED IN: vegetative to reproductive phase transition of meristem, floral organ development; LOCATED IN: nucleus; EXPRESSED IN: 8 plant structures; EXPRESSED DURING: C globular stage, F mature embryo stage, petal differentiation and expansion stage, E expanded cotyledon stage; CONTAIN…
AT3G30695	Chr3:12247334-12253398	0.00608287	0.0515134	3.08212	0.00836903	AT3G30695	transposable_element_gene	gypsy-like retrotransposon family (Athila), has a 1.4e-308 P-value blast match to GB:CAA57397 Athila ORF 1 (Arabidopsis thaliana)
AT3G22231	Chr3:7845822-7846605	3.08473	25.7396	3.06077	1.77636e-14	PCC1	protein_coding	PATHOGEN AND CIRCADIAN CONTROLLED 1 (PCC1); FUNCTIONS IN: molecular_function unknown; INVOLVED IN: response to fungus, response to bacterium; LOCATED IN: plasma membrane; EXPRESSED IN: 20 plant structures; EXPRESSED DURING: 13 growth stages; BEST Arabidopsis thaliana protein match is: unknown protein (TAIR:AT3G22235.2); Has 49 Blast hits to 49 proteins in 2 species: Archae - 0; Bacteria - 0; Meta…
AT4G39500	Chr4:18366949-18368359	0.118237	0.984613	3.05788	2.20075e-05	CYP96A11	protein_coding	cytochrome P450, family 96, subfamily A, polypeptide 11 (CYP96A11); FUNCTIONS IN: electron carrier activity, monooxygenase activity, iron ion binding, oxygen binding, heme binding; INVOLVED IN: oxidation reduction; LOCATED IN: endomembrane system; CONTAINS InterPro DOMAIN/s: Cytochrome P450 (InterPro:IPR001128), Cytochrome P450, E-class, group I (InterPro:IPR002401), Cytochrome P450, conserved si…
AT1G17540	Chr1:6029276-6032754	0.0225612	0.178324	2.98259	0.00221334	AT1G17540	protein_coding	Protein kinase protein with adenine nucleotide alpha hydrolases-like domain; FUNCTIONS IN: kinase activity; INVOLVED IN: protein amino acid phosphorylation, response to stress; LOCATED IN: cellular_component unknown; EXPRESSED IN: 9 plant structures; EXPRESSED DURING: L mature pollen stage, M germinated pollen stage, 4 anthesis, C globular stage, petal differentiation and expansion stage; CONTAIN…
AT1G77150	Chr1:28992875-28993170	1.07929	8.53077	2.98259	0.00221334	AT1G77150	protein_coding	Pentatricopeptide repeat (PPR) superfamily protein; CONTAINS InterPro DOMAIN/s: Pentatricopeptide repeat (InterPro:IPR002885); BEST Arabidopsis thaliana protein match is: Tetratricopeptide repeat (TPR)-like superfamily protein (TAIR:AT1G77170.1); Has 4376 Blast hits to 4365 proteins in 43 species: Archae - 0; Bacteria - 0; Metazoa - 0; Fungi - 0; Plants - 4376; Viruses - 0; Other Eukaryotes - 0 (…
AT3G21320	Chr3:7497289-7501841	0.0643735	0.50881	2.98259	0.00333948	AT3G21320	protein_coding	BEST Arabidopsis thaliana protein match is: hydroxyproline-rich glycoprotein family protein (TAIR:AT2G25930.1); Has 63 Blast hits to 58 proteins in 21 species: Archae - 0; Bacteria - 0; Metazoa - 3; Fungi - 0; Plants - 58; Viruses - 0; Other Eukaryotes - 2 (source: NCBI BLink).
AT5G62730	Chr5:25197493-25200033	0.0910539	0.706841	2.95659	4.44289e-05	AT5G62730	protein_coding	Major facilitator superfamily protein; FUNCTIONS IN: transporter activity; INVOLVED IN: oligopeptide transport; LOCATED IN: membrane; EXPRESSED IN: 19 plant structures; EXPRESSED DURING: 12 growth stages; CONTAINS InterPro DOMAIN/s: Oligopeptide transporter (InterPro:IPR000109), Major facilitator superfamily, general substrate transporter (InterPro:IPR016196); BEST Arabidopsis thaliana protein ma…
AT3G28570	Chr3:10710533-10711889	0.0464174	0.349414	2.9122	0.00290042	AT3G28570	protein_coding	P-loop containing nucleoside triphosphate hydrolases superfamily protein; FUNCTIONS IN: nucleoside-triphosphatase activity, ATPase activity, nucleotide binding, ATP binding; INVOLVED IN: biological_process unknown; LOCATED IN: cellular_component unknown; CONTAINS InterPro DOMAIN/s: ATPase, AAA+ type, core (InterPro:IPR003593), ATPase, AAA-type, core (InterPro:IPR003959), ATPase, AAA-type, conserv…
AT1G11070	Chr1:3690211-3693648	0.74199	5.56486	2.90687	0	AT1G11070	protein_coding	BEST Arabidopsis thaliana protein match is: Hydroxyproline-rich glycoprotein family protein (TAIR:AT1G61080.1); Has 579 Blast hits to 567 proteins in 152 species: Archae - 0; Bacteria - 68; Metazoa - 159; Fungi - 113; Plants - 172; Viruses - 0; Other Eukaryotes - 67 (source: NCBI BLink).
AT3G55515	Chr3:20590922-20591162	1.38207	10.1437	2.87567	0.00124472	DVL8	protein_coding	ROTUNDIFOLIA like 7 (RTFL7); CONTAINS InterPro DOMAIN/s: DVL (InterPro:IPR012552); BEST Arabidopsis thaliana protein match is: ROTUNDIFOLIA like 8 (TAIR:AT2G39705.1); Has 170 Blast hits to 170 proteins in 12 species: Archae - 0; Bacteria - 0; Metazoa - 0; Fungi - 0; Plants - 170; Viruses - 0; Other Eukaryotes - 0 (source: NCBI BLink).
AT1G08090	Chr1:2524075-2526164	0.0735648	0.533992	2.85973	0.000159058	ATNRT2.1	protein_coding	nitrate transporter 2:1 (NRT2:1); CONTAINS InterPro DOMAIN/s: Major facilitator superfamily MFS-1 (InterPro:IPR011701), Major facilitator superfamily, general substrate transporter (InterPro:IPR016196); BEST Arabidopsis thaliana protein match is: nitrate transporter 2.2 (TAIR:AT1G08100.1); Has 5150 Blast hits to 5022 proteins in 1376 species: Archae - 45; Bacteria - 4402; Metazoa - 22; Fungi - 27…
AT1G14540	Chr1:4974066-4975705	0.175611	1.26906	2.85331	2.74611e-05	AT1G14540	protein_coding	Peroxidase superfamily protein; FUNCTIONS IN: peroxidase activity, heme binding; INVOLVED IN: response to oxidative stress, oxidation reduction; LOCATED IN: endomembrane system; EXPRESSED IN: leaf apex, sepal, root, stamen; EXPRESSED DURING: 4 anthesis; CONTAINS InterPro DOMAIN/s: Haem peroxidase (InterPro:IPR010255), Plant peroxidase (InterPro:IPR000823), Peroxidases heam-ligand binding site (In…
AT1G20350	Chr1:7043712-7044592	0.369169	2.64995	2.84361	3.7368e-06	ATTIM17-1	protein_coding	translocase inner membrane subunit 17-1 (TIM17-1); FUNCTIONS IN: protein transporter activity, P-P-bond-hydrolysis-driven protein transmembrane transporter activity; INVOLVED IN: protein transport; LOCATED IN: mitochondrial inner membrane presequence translocase complex; EXPRESSED IN: 11 plant structures; EXPRESSED DURING: 9 growth stages; CONTAINS InterPro DOMAIN/s: Mitochondrial inner membrane …
AT1G19210	Chr1:6626821-6627530	0.105901	0.717467	2.7602	0.00507666	AT1G19210	protein_coding	Integrase-type DNA-binding superfamily protein; FUNCTIONS IN: DNA binding, sequence-specific DNA binding transcription factor activity; INVOLVED IN: regulation of transcription, DNA-dependent; LOCATED IN: nucleus; EXPRESSED IN: 12 plant structures; EXPRESSED DURING: 4 anthesis, LP.10 ten leaves visible, C globular stage, LP.02 two leaves visible, petal differentiation and expansion stage; CONTAIN…
AT4G27980	Chr4:13921676-13923570	0.0421863	0.285807	2.7602	0.00205936	AT4G27980	protein_coding	CONTAINS InterPro DOMAIN/s: Molecular chaperone, heat shock protein, Hsp40, DnaJ (InterPro:IPR015609); BEST Arabidopsis thaliana protein match is: Domain of unknown function (DUF3444) (TAIR:AT3G04960.1); Has 76225 Blast hits to 44081 proteins in 2453 species: Archae - 1073; Bacteria - 11388; Metazoa - 35898; Fungi - 5511; Plants - 3905; Viruses - 204; Other Eukaryotes - 18246 (source: NCBI BLink).
AT1G24260	Chr1:8593636-8596105	1.93132	12.6029	2.7061	1.49953e-11	SEP3	protein_coding	SEPALLATA3 (SEP3); CONTAINS InterPro DOMAIN/s: Transcription factor, MADS-box (InterPro:IPR002100), Transcription factor, K-box (InterPro:IPR002487); BEST Arabidopsis thaliana protein match is: K-box region and MADS-box transcription factor family protein (TAIR:AT3G02310.1).
AT2G40330	Chr2:16844863-16845934	0.28783	1.85716	2.68981	1.41728e-05	PYL6	protein_coding	PYR1-like 6 (PYL6); CONTAINS InterPro DOMAIN/s: Polyketide cyclase/dehydrase (InterPro:IPR019587); BEST Arabidopsis thaliana protein match is: Polyketide cyclase/dehydrase and lipid transport superfamily protein (TAIR:AT5G05440.1); Has 471 Blast hits to 471 proteins in 38 species: Archae - 0; Bacteria - 8; Metazoa - 0; Fungi - 2; Plants - 458; Viruses - 0; Other Eukaryotes - 3 (source: NCBI BLink…
AT2G14560	Chr2:6213971-6215901	9.2902	59.5034	2.67919	0	LURP1	protein_coding	LATE UPREGULATED IN RESPONSE TO HYALOPERONOSPORA PARASITICA (LURP1); CONTAINS InterPro DOMAIN/s: Protein of unknown function DUF567 (InterPro:IPR007612); BEST Arabidopsis thaliana protein match is: Protein of unknown function (DUF567) (TAIR:AT1G33840.1); Has 35333 Blast hits to 34131 proteins in 2444 species: Archae - 798; Bacteria - 22429; Metazoa - 974; Fungi - 991; Plants - 531; Viruses - 0; O…
AT5G44420	Chr5:17907068-17907598	0.22861	1.46276	2.67773	0.00678488	PDF1.2	protein_coding	plant defensin 1.2 (PDF1.2); FUNCTIONS IN: molecular_function unknown; INVOLVED IN: response to ethylene stimulus, response to jasmonic acid stimulus, jasmonic acid and ethylene-dependent systemic resistance, defense response, response to insect; LOCATED IN: endomembrane system, cell wall; EXPRESSED IN: 13 plant structures; EXPRESSED DURING: 8 growth stages; CONTAINS InterPro DOMAIN/s: Gamma thio…
AT1G26250	Chr1:9083837-9085464	0.0876793	0.551587	2.65328	0.000526376	AT1G26250	protein_coding	Proline-rich extensin-like family protein; FUNCTIONS IN: structural constituent of cell wall; INVOLVED IN: plant-type cell wall organization; LOCATED IN: endomembrane system; CONTAINS InterPro DOMAIN/s: Extensin-like repeat (InterPro:IPR006706); BEST Arabidopsis thaliana protein match is: Proline-rich extensin-like family protein (TAIR:AT4G08370.1); Has 289174 Blast hits to 44674 proteins in 1767…
AT5G22520	Chr5:7478929-7479527	0.407235	2.5546	2.64916	0.00019008	AT5G22520	protein_coding	unknown protein; BEST Arabidopsis thaliana protein match is: unknown protein (TAIR:AT5G22530.1); Has 14 Blast hits to 14 proteins in 2 species: Archae - 0; Bacteria - 0; Metazoa - 0; Fungi - 0; Plants - 14; Viruses - 0; Other Eukaryotes - 0 (source: NCBI BLink).
AT2G14610	Chr2:6241703-6242463	7.08563	43.7324	2.62574	0	PR1	protein_coding	pathogenesis-related gene 1 (PR1); FUNCTIONS IN: molecular_function unknown; INVOLVED IN: response to vitamin B1, response to jasmonic acid stimulus, systemic acquired resistance, defense response; LOCATED IN: extracellular region, cell wall; EXPRESSED IN: 17 plant structures; EXPRESSED DURING: 9 growth stages; CONTAINS InterPro DOMAIN/s: Allergen V5/Tpx-1 related, conserved site (InterPro:IPR018…
AT3G21000	Chr3:7363920-7365138	0.0878922	0.535914	2.60819	0.00206943	AT3G21000	protein_coding	Gag-Pol-related retrotransposon family protein; BEST Arabidopsis thaliana protein match is: Gag-Pol-related retrotransposon family protein (TAIR:AT3G20980.1); Has 830 Blast hits to 808 proteins in 47 species: Archae - 0; Bacteria - 0; Metazoa - 29; Fungi - 57; Plants - 743; Viruses - 0; Other Eukaryotes - 1 (source: NCBI BLink).
AT3G58270	Chr3:21575886-21577845	3.24419	19.7527	2.60612	2.22045e-16	AT3G58270	protein_coding	Arabidopsis phospholipase-like protein (PEARLI 4) with TRAF-like domain; CONTAINS InterPro DOMAIN/s: TRAF-like (InterPro:IPR008974), MATH (InterPro:IPR002083), Phospholipase-like, arabidopsis (InterPro:IPR007942); BEST Arabidopsis thaliana protein match is: RESTRICTED TEV MOVEMENT 3 (TAIR:AT3G58350.1); Has 35333 Blast hits to 34131 proteins in 2444 species: Archae - 798; Bacteria - 22429; Metazoa…
AT1G09950	Chr1:3240605-3241632	0.563124	3.42381	2.60408	4.7605e-07	RAS1	protein_coding	RESPONSE TO ABA AND SALT 1 (RAS1); FUNCTIONS IN: molecular_function unknown; INVOLVED IN: biological_process unknown; LOCATED IN: endomembrane system; EXPRESSED IN: leaf apex, root, flower, leaf; EXPRESSED DURING: petal differentiation and expansion stage; BEST Arabidopsis thaliana protein match is: transcription factor-related (TAIR:AT1G58330.1); Has 520 Blast hits to 520 proteins in 34 species:…
AT4G32510	Chr4:15685902-15688811	0.205883	1.25092	2.60309	2.29889e-06	AT4G32510	protein_coding	HCO3- transporter family; FUNCTIONS IN: anion exchanger activity; INVOLVED IN: anion transport; LOCATED IN: integral to membrane, membrane; CONTAINS InterPro DOMAIN/s: Bicarbonate transporter, C-terminal (InterPro:IPR011531), Bicarbonate transporter, eukaryotic (InterPro:IPR003020); BEST Arabidopsis thaliana protein match is: HCO3- transporter family (TAIR:AT5G25430.1); Has 2374 Blast hits to 139…
AT4G35180	Chr4:16736756-16740465	0.179315	1.07985	2.59027	3.47892e-05	LHT7	protein_coding	LYS/HIS transporter 7 (LHT7); CONTAINS InterPro DOMAIN/s: Amino acid transporter, transmembrane (InterPro:IPR013057); BEST Arabidopsis thaliana protein match is: Transmembrane amino acid transporter family protein (TAIR:AT1G47670.1); Has 1572 Blast hits to 1571 proteins in 189 species: Archae - 0; Bacteria - 36; Metazoa - 144; Fungi - 199; Plants - 1047; Viruses - 0; Other Eukaryotes - 146 (sourc…
AT5G59305	Chr5:23923200-23923910	0.802034	4.73706	2.56226	5.92289e-05	AT5G59305	protein_coding	unknown protein; FUNCTIONS IN: molecular_function unknown; INVOLVED IN: biological_process unknown; LOCATED IN: endomembrane system; EXPRESSED IN: 8 plant structures; EXPRESSED DURING: F mature embryo stage, petal differentiation and expansion stage, E expanded cotyledon stage, D bilateral stage; Has 30201 Blast hits to 17322 proteins in 780 species: Archae - 12; Bacteria - 1396; Metazoa - 17338;…
AT4G22710	Chr4:11934968-11936755	0.123854	0.724677	2.54869	0.000148043	CYP706A2	protein_coding	cytochrome P450, family 706, subfamily A, polypeptide 2 (CYP706A2); FUNCTIONS IN: electron carrier activity, monooxygenase activity, iron ion binding, oxygen binding, heme binding; INVOLVED IN: oxidation reduction, N-terminal protein myristoylation; LOCATED IN: plasma membrane; EXPRESSED IN: flower, cultured cell, leaf; CONTAINS InterPro DOMAIN/s: Cytochrome P450 (InterPro:IPR001128), Cytochrome …
AT4G15370	Chr4:8773785-8779685	0.0515129	0.300523	2.54447	0.00158743	BARS1	protein_coding	baruol synthase 1 (BARS1); CONTAINS InterPro DOMAIN/s: Terpene synthase, conserved site (InterPro:IPR002365), Terpenoid cylases/protein prenyltransferase alpha-alpha toroid (InterPro:IPR008930), Squalene cyclase (InterPro:IPR018333), Prenyltransferase/squalene oxidase (InterPro:IPR001330); BEST Arabidopsis thaliana protein match is: pentacyclic triterpene synthase 1 (TAIR:AT4G15340.1); Has 1967 B…
AT3G27620	Chr3:10229044-10230702	0.501652	2.903	2.53279	2.16475e-07	AOX1C	protein_coding	alternative oxidase 1C (AOX1C); CONTAINS InterPro DOMAIN/s: Alternative oxidase (InterPro:IPR002680); BEST Arabidopsis thaliana protein match is: alternative oxidase 1B (TAIR:AT3G22360.1); Has 1310 Blast hits to 1304 proteins in 245 species: Archae - 0; Bacteria - 111; Metazoa - 12; Fungi - 192; Plants - 384; Viruses - 0; Other Eukaryotes - 611 (source: NCBI BLink).
AT1G07500	Chr1:2304765-2305031	9.80912	56.3428	2.52204	2.81937e-06	AT1G07500	protein_coding	unknown protein; Has 4 Blast hits to 4 proteins in 3 species: Archae - 0; Bacteria - 0; Metazoa - 0; Fungi - 0; Plants - 4; Viruses - 0; Other Eukaryotes - 0 (source: NCBI BLink).
AT1G67260	Chr1:25167461-25169307	0.223828	1.28536	2.52171	0.000143205	TCP1	protein_coding	TCP1; FUNCTIONS IN: DNA binding, sequence-specific DNA binding transcription factor activity; INVOLVED IN: flower development; LOCATED IN: cellular_component unknown; EXPRESSED IN: floral meristem; EXPRESSED DURING: 1 floral meristem visible, 2 floral meristem notched; CONTAINS InterPro DOMAIN/s: Transcription factor, TCP (InterPro:IPR005333), CYC/TB1, R domain (InterPro:IPR017888), Transcription…
AT5G24280	Chr5:8251377-8262154	2.61829	14.8388	2.50268	0	GMI1	protein_coding	GAMMA-IRRADIATION AND MITOMYCIN C INDUCED 1 (GMI1); BEST Arabidopsis thaliana protein match is: defective in meristem silencing 3 (TAIR:AT3G49250.1); Has 114 Blast hits to 102 proteins in 24 species: Archae - 0; Bacteria - 7; Metazoa - 8; Fungi - 4; Plants - 91; Viruses - 0; Other Eukaryotes - 4 (source: NCBI BLink).
AT2G33880	Chr2:14341429-14343778	0.0538898	0.304248	2.49716	0.00595642	WOX9	protein_coding	homeobox-3 (HB-3); CONTAINS InterPro DOMAIN/s: Homeobox (InterPro:IPR001356), Homeodomain-like (InterPro:IPR009057); BEST Arabidopsis thaliana protein match is: WUSCHEL related homeobox 8 (TAIR:AT5G45980.1); Has 671 Blast hits to 615 proteins in 76 species: Archae - 0; Bacteria - 0; Metazoa - 25; Fungi - 22; Plants - 589; Viruses - 0; Other Eukaryotes - 35 (source: NCBI BLink).
AT3G18720	Chr3:6444366-6445759	0.0703832	0.397365	2.49716	0.00595642	AT3G18720	protein_coding	F-box family protein; CONTAINS InterPro DOMAIN/s: F-box domain, cyclin-like (InterPro:IPR001810), F-box domain, Skp2-like (InterPro:IPR022364); BEST Arabidopsis thaliana protein match is: F-box family protein (TAIR:AT3G56470.1); Has 303 Blast hits to 299 proteins in 13 species: Archae - 0; Bacteria - 0; Metazoa - 0; Fungi - 0; Plants - 303; Viruses - 0; Other Eukaryotes - 0 (source: NCBI BLink).
AT3G60140	Chr3:22216671-22220824	1.26057	7.11686	2.49716	5.55112e-14	DIN2	protein_coding	DARK INDUCIBLE 2 (DIN2); FUNCTIONS IN: cation binding, hydrolase activity, hydrolyzing O-glycosyl compounds, catalytic activity; INVOLVED IN: aging, response to light stimulus, response to sucrose stimulus; LOCATED IN: endomembrane system; EXPRESSED IN: 10 plant structures; EXPRESSED DURING: LP.04 four leaves visible, 4 anthesis, 4 leaf senescence stage; CONTAINS InterPro DOMAIN/s: Glycoside hydr…
AT5G48390	Chr5:19612061-19615383	0.141615	0.79952	2.49716	6.56571e-06	ATZIP4	protein_coding	ATZIP4; FUNCTIONS IN: binding; INVOLVED IN: female meiosis, resolution of meiotic recombination intermediates, male meiosis; LOCATED IN: chloroplast; CONTAINS InterPro DOMAIN/s: Tetratricopeptide-like helical (InterPro:IPR011990), Meiosis specific protein SPO22 (InterPro:IPR013940), Tetratricopeptide repeat-containing (InterPro:IPR013026), Tetratricopeptide repeat (InterPro:IPR019734); Has 30201 …
AT5G62360	Chr5:25040648-25041462	1.08125	6.07143	2.48934	1.12315e-07	AT5G62360	protein_coding	Plant invertase/pectin methylesterase inhibitor superfamily protein; FUNCTIONS IN: enzyme inhibitor activity, pectinesterase inhibitor activity, pectinesterase activity; INVOLVED IN: biological_process unknown; LOCATED IN: cellular_component unknown; EXPRESSED IN: 22 plant structures; EXPRESSED DURING: 13 growth stages; CONTAINS InterPro DOMAIN/s: Pectinesterase inhibitor (InterPro:IPR006501); BE…
AT1G65390	Chr1:24292477-24294631	0.526454	2.95524	2.48889	2.05151e-07	ATPP2-A5	protein_coding	phloem protein 2 A5 (PP2-A5); FUNCTIONS IN: carbohydrate binding; INVOLVED IN: signal transduction, defense response, innate immune response; LOCATED IN: intrinsic to membrane, chloroplast; EXPRESSED IN: 21 plant structures; EXPRESSED DURING: 12 growth stages; CONTAINS InterPro DOMAIN/s: Toll-Interleukin receptor (InterPro:IPR000157); BEST Arabidopsis thaliana protein match is: transmembrane rece…
AT3G27060	Chr3:9979865-9981295	61.4767	344.517	2.48646	0	TSO2	protein_coding	TSO MEANING 'UGLY' IN CHINESE 2 (TSO2); FUNCTIONS IN: oxidoreductase activity, transition metal ion binding, ribonucleoside-diphosphate reductase activity; INVOLVED IN: in 6 processes; LOCATED IN: cellular_component unknown; EXPRESSED IN: 25 plant structures; EXPRESSED DURING: 15 growth stages; CONTAINS InterPro DOMAIN/s: Ribonucleotide reductase-related (InterPro:IPR012348), Ribonucleotide reduc…
AT1G32570	Chr1:11776764-11777557	0.539871	2.98057	2.4649	0.0069293	AT1G32570	protein_coding	unknown protein; FUNCTIONS IN: molecular_function unknown; INVOLVED IN: biological_process unknown; LOCATED IN: cellular_component unknown; Has 30201 Blast hits to 17322 proteins in 780 species: Archae - 12; Bacteria - 1396; Metazoa - 17338; Fungi - 3422; Plants - 5037; Viruses - 0; Other Eukaryotes - 2996 (source: NCBI BLink).
AT5G55490	Chr5:22478711-22481148	0.585706	3.21552	2.4568	2.37822e-09	GEX1	protein_coding	gamete expressed protein 1 (GEX1); Has 7985 Blast hits to 6093 proteins in 809 species: Archae - 118; Bacteria - 1642; Metazoa - 3258; Fungi - 589; Plants - 254; Viruses - 18; Other Eukaryotes - 2106 (source: NCBI BLink).
AT2G17690	Chr2:7682382-7684083	0.371338	2.02939	2.45024	3.38518e-06	SDC	protein_coding	SUPPRESSOR OF DRM1 DRM2 CMT3 (SDC); CONTAINS InterPro DOMAIN/s: F-box domain, Skp2-like (InterPro:IPR022364), Protein of unknown function DUF295 (InterPro:IPR005174); BEST Arabidopsis thaliana protein match is: Protein of unknown function (DUF295) (TAIR:AT1G65760.1); Has 234 Blast hits to 215 proteins in 11 species: Archae - 0; Bacteria - 0; Metazoa - 0; Fungi - 0; Plants - 234; Viruses - 0; Othe…
AT3G22235	Chr3:7854418-7855814	1.81737	9.91709	2.44807	0.00200231	AT3G22235	protein_coding	FUNCTIONS IN: molecular_function unknown; INVOLVED IN: biological_process unknown; BEST Arabidopsis thaliana protein match is: pathogen and circadian controlled 1 (TAIR:AT3G22231.1); Has 122 Blast hits to 122 proteins in 11 species: Archae - 0; Bacteria - 0; Metazoa - 0; Fungi - 0; Plants - 122; Viruses - 0; Other Eukaryotes - 0 (source: NCBI BLink).
AT5G42380	Chr5:16942575-16943366	0.819939	4.45771	2.44271	2.18076e-06	CML39	protein_coding	calmodulin like 37 (CML37); FUNCTIONS IN: calcium ion binding; INVOLVED IN: response to ozone; LOCATED IN: chloroplast; EXPRESSED IN: 12 plant structures; EXPRESSED DURING: 8 growth stages; CONTAINS InterPro DOMAIN/s: EF-Hand 1, calcium-binding site (InterPro:IPR018247), EF-HAND 2 (InterPro:IPR018249), EF-hand-like domain (InterPro:IPR011992), Calcium-binding EF-hand (InterPro:IPR002048), EF-hand…
AT1G43640	Chr1:16439434-16441844	0.064115	0.347497	2.43827	0.00432089	AtTLP5	protein_coding	tubby like protein 5 (TLP5); CONTAINS InterPro DOMAIN/s: F-box domain, cyclin-like (InterPro:IPR001810), Tubby, C-terminal, conserved site (InterPro:IPR018066), Tubby, C-terminal (InterPro:IPR000007); BEST Arabidopsis thaliana protein match is: tubby like protein 1 (TAIR:AT1G76900.2); Has 930 Blast hits to 929 proteins in 116 species: Archae - 0; Bacteria - 0; Metazoa - 348; Fungi - 19; Plants - …
AT4G23140	Chr4:12121382-12124205	0.169069	0.914332	2.43511	2.81587e-05	CRK6	protein_coding	cysteine-rich RLK (RECEPTOR-like protein kinase) 6 (CRK6); FUNCTIONS IN: kinase activity; INVOLVED IN: protein amino acid phosphorylation; LOCATED IN: plasma membrane; CONTAINS InterPro DOMAIN/s: Protein kinase, ATP binding site (InterPro:IPR017441), Protein kinase, catalytic domain (InterPro:IPR000719), Protein of unknown function DUF26 (InterPro:IPR002902), Serine-threonine/tyrosine-protein kin…
AT4G14780	Chr4:8492831-8494591	0.199927	1.07664	2.42899	0.000157664	AT4G14780	protein_coding	Protein kinase superfamily protein; FUNCTIONS IN: protein serine/threonine/tyrosine kinase activity, kinase activity; INVOLVED IN: protein amino acid phosphorylation; LOCATED IN: cellular_component unknown; EXPRESSED IN: 7 plant structures; EXPRESSED DURING: L mature pollen stage, M germinated pollen stage, 4 anthesis, petal differentiation and expansion stage; CONTAINS InterPro DOMAIN/s: Protein…
AT4G27654	Chr4:13811644-13812126	0.769646	4.12796	2.42316	0.000235173	AT4G27654	protein_coding	unknown protein; FUNCTIONS IN: molecular_function unknown; INVOLVED IN: biological_process unknown; LOCATED IN: endomembrane system; EXPRESSED IN: 17 plant structures; EXPRESSED DURING: 9 growth stages; Has 30201 Blast hits to 17322 proteins in 780 species: Archae - 12; Bacteria - 1396; Metazoa - 17338; Fungi - 3422; Plants - 5037; Viruses - 0; Other Eukaryotes - 2996 (source: NCBI BLink).
AT5G45220	Chr5:18298925-18301069	0.0992285	0.532207	2.42316	0.00113788	AT5G45220	protein_coding	Disease resistance protein (TIR-NBS-LRR class) family; FUNCTIONS IN: transmembrane receptor activity; INVOLVED IN: signal transduction, defense response, innate immune response; LOCATED IN: intrinsic to membrane; EXPRESSED IN: root; CONTAINS InterPro DOMAIN/s: Toll-Interleukin receptor (InterPro:IPR000157); BEST Arabidopsis thaliana protein match is: Disease resistance protein (TIR-NBS-LRR class)…
AT4G34510	Chr4:16491795-16493418	0.904386	4.83645	2.41894	4.07581e-10	KCS17	protein_coding	3-ketoacyl-CoA synthase 17 (KCS17); FUNCTIONS IN: transferase activity, transferring acyl groups other than amino-acyl groups, catalytic activity, acyltransferase activity; INVOLVED IN: fatty acid elongation, very long-chain fatty acid metabolic process; LOCATED IN: membrane; EXPRESSED IN: 6 plant structures; EXPRESSED DURING: 4 anthesis, petal differentiation and expansion stage; CONTAINS InterP…
AT2G42830	Chr2:17820254-17824842	0.13402	0.708839	2.40301	0.00621831	SHP2	protein_coding	SHATTERPROOF 2 (SHP2); FUNCTIONS IN: protein binding, sequence-specific DNA binding transcription factor activity; INVOLVED IN: regulation of transcription, DNA-dependent, ovule development, carpel development; LOCATED IN: nucleus; EXPRESSED IN: 11 plant structures; EXPRESSED DURING: 7 growth stages; CONTAINS InterPro DOMAIN/s: Transcription factor, MADS-box (InterPro:IPR002100), Transcription fa…
AT5G53230	Chr5:21598865-21599942	0.20418	1.06052	2.37687	0.000662597	AT5G53230	protein_coding	Protein of unknown function (DUF295); CONTAINS InterPro DOMAIN/s: Protein of unknown function DUF295 (InterPro:IPR005174); BEST Arabidopsis thaliana protein match is: Protein of unknown function (DUF295) (TAIR:AT5G55270.1); Has 1807 Blast hits to 1807 proteins in 277 species: Archae - 0; Bacteria - 0; Metazoa - 736; Fungi - 347; Plants - 385; Viruses - 0; Other Eukaryotes - 339 (source: NCBI BLin…
AT3G07800	Chr3:2489386-2491087	10.079	51.7811	2.36108	0	AT3G07800	protein_coding	Thymidine kinase; FUNCTIONS IN: thymidine kinase activity, ATP binding; INVOLVED IN: pyrimidine deoxyribonucleoside interconversion, anaerobic respiration; LOCATED IN: cellular_component unknown; EXPRESSED IN: 23 plant structures; EXPRESSED DURING: 13 growth stages; CONTAINS InterPro DOMAIN/s: Thymidine kinase (InterPro:IPR001267), Thymidine kinase, conserved site (InterPro:IPR020633); BEST Arabi…
AT1G32960	Chr1:11945306-11948650	0.111628	0.571403	2.35581	0.000138218	SBT3.3	protein_coding	SBT3.3; FUNCTIONS IN: identical protein binding, serine-type endopeptidase activity; INVOLVED IN: proteolysis, negative regulation of catalytic activity; LOCATED IN: apoplast, plant-type cell wall; EXPRESSED IN: 7 plant structures; EXPRESSED DURING: 4 anthesis; CONTAINS InterPro DOMAIN/s: Protease-associated PA (InterPro:IPR003137), Proteinase inhibitor, propeptide (InterPro:IPR009020), Peptidase…
AT2G17660	Chr2:7673281-7673712	2.98504	15.2562	2.35357	5.16169e-07	AT2G17660	protein_coding	RPM1-interacting protein 4 (RIN4) family protein; CONTAINS InterPro DOMAIN/s: RPM1-interacting protein 4, defence response (InterPro:IPR008700); BEST Arabidopsis thaliana protein match is: RPM1-interacting protein 4 (RIN4) family protein (TAIR:AT4G35655.1); Has 277 Blast hits to 276 proteins in 36 species: Archae - 0; Bacteria - 0; Metazoa - 0; Fungi - 0; Plants - 275; Viruses - 0; Other Eukaryot…
AT4G15210	Chr4:8666337-8669470	4.42129	22.5386	2.34986	0	BMY1	protein_coding	ARABIDOPSIS THALIANA BETA-AMYLASE (ATBETA-AMY); FUNCTIONS IN: beta-amylase activity; INVOLVED IN: response to herbivore, starch catabolic process; LOCATED IN: endomembrane system; EXPRESSED IN: 19 plant structures; EXPRESSED DURING: 14 growth stages; CONTAINS InterPro DOMAIN/s: Glycoside hydrolase, family 14, conserved site (InterPro:IPR018238), Glycoside hydrolase, family 14 (InterPro:IPR001554)…
AT3G28510	Chr3:10685523-10687364	0.44641	2.22525	2.31753	4.5098e-07	AT3G28510	protein_coding	P-loop containing nucleoside triphosphate hydrolases superfamily protein; FUNCTIONS IN: nucleoside-triphosphatase activity, ATPase activity, nucleotide binding, ATP binding; EXPRESSED IN: 7 plant structures; EXPRESSED DURING: LP.06 six leaves visible, LP.04 four leaves visible, 4 anthesis, 4 leaf senescence stage; CONTAINS InterPro DOMAIN/s: ATPase, AAA-type, core (InterPro:IPR003959), ATPase, AA…
AT4G21070	Chr4:11248077-11252724	4.28924	21.3716	2.3169	0	ATBRCA1	protein_coding	breast cancer susceptibility1 (BRCA1); FUNCTIONS IN: ubiquitin-protein ligase activity; INVOLVED IN: DNA repair, response to gamma radiation; LOCATED IN: intracellular, nucleus; EXPRESSED IN: 9 plant structures; EXPRESSED DURING: 4 anthesis, F mature embryo stage, petal differentiation and expansion stage, E expanded cotyledon stage, D bilateral stage; CONTAINS InterPro DOMAIN/s: Zinc finger, RIN…
AT3G59190	Chr3:21884526-21886776	0.144438	0.717601	2.31274	0.000189822	AT3G59190	protein_coding	F-box/RNI-like superfamily protein; CONTAINS InterPro DOMAIN/s: F-box domain, cyclin-like (InterPro:IPR001810), F-box domain, Skp2-like (InterPro:IPR022364), Leucine-rich repeat 2 (InterPro:IPR013101); BEST Arabidopsis thaliana protein match is: F-box/RNI-like superfamily protein (TAIR:AT4G14103.2); Has 1982 Blast hits to 1934 proteins in 26 species: Archae - 0; Bacteria - 0; Metazoa - 0; Fungi -…
AT5G20240	Chr5:6829041-6831515	0.660179	3.27542	2.31075	2.39488e-06	PI	protein_coding	PISTILLATA (PI); FUNCTIONS IN: DNA binding, sequence-specific DNA binding transcription factor activity; INVOLVED IN: regulation of transcription, DNA-dependent; LOCATED IN: nucleus, cytoplasm; EXPRESSED IN: 20 plant structures; EXPRESSED DURING: 8 growth stages; CONTAINS InterPro DOMAIN/s: Transcription factor, MADS-box (InterPro:IPR002100), Transcription factor, K-box (InterPro:IPR002487); BEST…
AT5G61070	Chr5:24571170-24574372	1.13036	5.57507	2.30221	4.49374e-12	HDA18	protein_coding	histone deacetylase of the RPD3/HDA1 superfamily 18 (HDA18); CONTAINS InterPro DOMAIN/s: Histone deacetylase superfamily (InterPro:IPR000286); BEST Arabidopsis thaliana protein match is: histone deacetylase 5 (TAIR:AT5G61060.1); Has 30201 Blast hits to 17322 proteins in 780 species: Archae - 12; Bacteria - 1396; Metazoa - 17338; Fungi - 3422; Plants - 5037; Viruses - 0; Other Eukaryotes - 2996 (s…
AT5G40040	Chr5:16029751-16030313	0.2988	1.46202	2.29071	0.00504825	AT5G40040	protein_coding	60S acidic ribosomal protein family; FUNCTIONS IN: structural constituent of ribosome; INVOLVED IN: translational elongation; LOCATED IN: cytosolic ribosome, ribosome; EXPRESSED IN: 7 plant structures; EXPRESSED DURING: 4 anthesis, F mature embryo stage, petal differentiation and expansion stage, D bilateral stage; CONTAINS InterPro DOMAIN/s: Ribosomal protein 60S (InterPro:IPR001813); BEST Arabi…
AT3G01830	Chr3:296053-299263	0.872577	4.25463	2.28568	0.00206232	AT3G01830	protein_coding	Calcium-binding EF-hand family protein; FUNCTIONS IN: calcium ion binding; INVOLVED IN: biological_process unknown; LOCATED IN: cellular_component unknown; EXPRESSED IN: 18 plant structures; EXPRESSED DURING: 9 growth stages; CONTAINS InterPro DOMAIN/s: EF-hand-like domain (InterPro:IPR011992); BEST Arabidopsis thaliana protein match is: calmodulin like 37 (TAIR:AT5G42380.1); Has 35333 Blast hits…
AT5G20850	Chr5:7070585-7072951	1.96593	9.50823	2.27397	1.46667e-11	ATRAD51	protein_coding	RAS associated with diabetes protein 51 (RAD51); FUNCTIONS IN: in 6 functions; INVOLVED IN: DNA repair, double-strand break repair, response to gamma radiation, response to radiation, DNA metabolic process; LOCATED IN: nucleus; EXPRESSED IN: 10 plant structures; EXPRESSED DURING: 7 growth stages; CONTAINS InterPro DOMAIN/s: DNA recombination/repair protein RecA/RadB, ATP-binding domain (InterPro:…
AT5G24110	Chr5:8153114-8154709	0.344989	1.65092	2.25865	5.77578e-05	WRKY30	protein_coding	WRKY DNA-binding protein 30 (WRKY30); FUNCTIONS IN: sequence-specific DNA binding transcription factor activity; INVOLVED IN: regulation of transcription, DNA-dependent, regulation of transcription; EXPRESSED IN: stem, stamen; EXPRESSED DURING: 4 anthesis; CONTAINS InterPro DOMAIN/s: DNA-binding WRKY (InterPro:IPR003657); BEST Arabidopsis thaliana protein match is: WRKY family transcription facto…
AT5G64060	Chr5:25633535-25635781	1.17682	5.59204	2.24848	3.77976e-10	anac103	protein_coding	NAC domain containing protein 103 (NAC103); FUNCTIONS IN: sequence-specific DNA binding transcription factor activity; INVOLVED IN: multicellular organismal development, regulation of transcription; LOCATED IN: cellular_component unknown; EXPRESSED IN: 9 plant structures; EXPRESSED DURING: 6 growth stages; CONTAINS InterPro DOMAIN/s: No apical meristem (NAM) protein (InterPro:IPR003441); BEST Ara…
AT4G10950	Chr4:6711385-6713512	0.0799298	0.379061	2.24562	0.00932254	AT4G10950	protein_coding	SGNH hydrolase-type esterase superfamily protein; FUNCTIONS IN: hydrolase activity, acting on ester bonds, carboxylesterase activity; INVOLVED IN: lipid metabolic process; LOCATED IN: cellular_component unknown; EXPRESSED IN: 9 plant structures; EXPRESSED DURING: 4 anthesis, petal differentiation and expansion stage, E expanded cotyledon stage; CONTAINS InterPro DOMAIN/s: Lipase, GDSL (InterPro:I…
AT1G70640	Chr1:26636254-26637127	0.190655	0.89699	2.23413	0.00641267	AT1G70640	protein_coding	octicosapeptide/Phox/Bem1p (PB1) domain-containing protein; CONTAINS InterPro DOMAIN/s: Octicosapeptide/Phox/Bem1p (InterPro:IPR000270); BEST Arabidopsis thaliana protein match is: Octicosapeptide/Phox/Bem1p family protein (TAIR:AT3G26510.4); Has 386 Blast hits to 386 proteins in 18 species: Archae - 0; Bacteria - 0; Metazoa - 0; Fungi - 2; Plants - 384; Viruses - 0; Other Eukaryotes - 0 (source:…
AT3G46800	Chr3:17234493-17236542	0.0579629	0.272703	2.23413	0.00641267	AT3G46800	protein_coding	Cysteine/Histidine-rich C1 domain family protein; FUNCTIONS IN: zinc ion binding; INVOLVED IN: intracellular signaling pathway; LOCATED IN: cellular_component unknown; EXPRESSED IN: root; CONTAINS InterPro DOMAIN/s: Protein kinase C-like, phorbol ester/diacylglycerol binding (InterPro:IPR002219), DC1 (InterPro:IPR004146), Zinc finger, PHD-type (InterPro:IPR001965), C1-like (InterPro:IPR011424); B…
AT4G12735	Chr4:7493715-7494234	0.339604	1.59776	2.23413	0.00641267	AT4G12735	protein_coding	unknown protein; FUNCTIONS IN: molecular_function unknown; INVOLVED IN: biological_process unknown; LOCATED IN: plasma membrane; EXPRESSED IN: rosette leaf, cultured cell; BEST Arabidopsis thaliana protein match is: unknown protein (TAIR:AT4G12731.1); Has 35333 Blast hits to 34131 proteins in 2444 species: Archae - 798; Bacteria - 22429; Metazoa - 974; Fungi - 991; Plants - 531; Viruses - 0; Othe…
AT5G61090	Chr5:24574901-24577714	0.0750861	0.349731	2.21963	0.0032212	AT5G61090	protein_coding	Polynucleotidyl transferase, ribonuclease H-like superfamily protein; FUNCTIONS IN: nucleic acid binding; INVOLVED IN: biological_process unknown; LOCATED IN: chloroplast; EXPRESSED IN: 19 plant structures; EXPRESSED DURING: 11 growth stages; CONTAINS InterPro DOMAIN/s: Polynucleotidyl transferase, ribonuclease H fold (InterPro:IPR012337); BEST Arabidopsis thaliana protein match is: unknown prote…
AT5G07610	Chr5:2406067-2407330	3.23163	14.995	2.21415	1.16129e-13	AT5G07610	protein_coding	F-box family protein; CONTAINS InterPro DOMAIN/s: F-box domain, cyclin-like (InterPro:IPR001810), F-box domain, Skp2-like (InterPro:IPR022364), F-box associated interaction domain (InterPro:IPR017451); BEST Arabidopsis thaliana protein match is: F-box family protein (TAIR:AT5G49610.1); Has 1807 Blast hits to 1807 proteins in 277 species: Archae - 0; Bacteria - 0; Metazoa - 736; Fungi - 347; Plant…
AT3G25250	Chr3:9195502-9197124	1.06944	4.92313	2.20271	8.13805e-09	AGC2	protein_coding	AGC2-1; FUNCTIONS IN: kinase activity; INVOLVED IN: protein amino acid phosphorylation; LOCATED IN: cellular_component unknown; EXPRESSED IN: hypocotyl, root, stamen, pollen tube; EXPRESSED DURING: 4 anthesis, petal differentiation and expansion stage; CONTAINS InterPro DOMAIN/s: Protein kinase, catalytic domain (InterPro:IPR000719), Serine/threonine-protein kinase domain (InterPro:IPR002290), Se…
AT1G51090	Chr1:18932936-18933950	1.36151	6.25662	2.20018	1.38088e-06	AT1G51090	protein_coding	Heavy metal transport/detoxification superfamily protein ; FUNCTIONS IN: metal ion binding; INVOLVED IN: defense response to fungus; LOCATED IN: cellular_component unknown; EXPRESSED IN: 15 plant structures; EXPRESSED DURING: 9 growth stages; CONTAINS InterPro DOMAIN/s: Heavy metal transport/detoxification protein (InterPro:IPR006121); BEST Arabidopsis thaliana protein match is: Heavy metal trans…
AT1G68200	Chr1:25562117-25563948	0.813607	3.73041	2.19693	8.82685e-06	AT1G68200	protein_coding	Zinc finger C-x8-C-x5-C-x3-H type family protein; CONTAINS InterPro DOMAIN/s: Zinc finger, CCCH-type (InterPro:IPR000571); BEST Arabidopsis thaliana protein match is: Zinc finger C-x8-C-x5-C-x3-H type family protein (TAIR:AT1G66810.1); Has 1170 Blast hits to 1062 proteins in 230 species: Archae - 0; Bacteria - 0; Metazoa - 455; Fungi - 97; Plants - 305; Viruses - 0; Other Eukaryotes - 313 (source…
AT3G48520	Chr3:17974976-17976670	1.42352	6.49698	2.19031	1.02672e-10	CYP94B3	protein_coding	cytochrome P450, family 94, subfamily B, polypeptide 3 (CYP94B3); FUNCTIONS IN: electron carrier activity, monooxygenase activity, iron ion binding, oxygen binding, heme binding; INVOLVED IN: oxidation reduction; LOCATED IN: endomembrane system; EXPRESSED IN: 14 plant structures; EXPRESSED DURING: 7 growth stages; CONTAINS InterPro DOMAIN/s: Cytochrome P450 (InterPro:IPR001128), Cytochrome P450, …
AT3G08885	Chr3:2705469-2706278	0.353573	1.59694	2.17523	0.00114088	AT3G08885	pseudogene	pseudogene, ferritin, similar to ferritin GB:S71265 (Arabidopsis thaliana); blastp match of 48% identity and 2.0e-29 P-value to SP|Q96540|FRI1_BRANA Ferritin 1, chloroplast precursor. (Rape) {Brassica napus}
AT4G12490	Chr4:7409620-7410406	0.275661	1.24505	2.17523	0.00285853	AT4G12490	protein_coding	Bifunctional inhibitor/lipid-transfer protein/seed storage 2S albumin superfamily protein; CONTAINS InterPro DOMAIN/s: Bifunctional inhibitor/plant lipid transfer protein/seed storage (InterPro:IPR016140), Plant lipid transfer protein/seed storage/trypsin-alpha amylase inhibitor (InterPro:IPR003612), Plant lipid transfer protein/hydrophobic protein, helical domain (InterPro:IPR013770); BEST Arabi…
AT4G31610	Chr4:15317498-15320020	0.0695072	0.313935	2.17523	0.00565018	REM1	protein_coding	REPRODUCTIVE MERISTEM 1 (REM1); FUNCTIONS IN: DNA binding, sequence-specific DNA binding transcription factor activity; INVOLVED IN: regulation of transcription, DNA-dependent; LOCATED IN: cellular_component unknown; EXPRESSED IN: 8 plant structures; EXPRESSED DURING: 6 growth stages; CONTAINS InterPro DOMAIN/s: Transcriptional factor B3 (InterPro:IPR003340); BEST Arabidopsis thaliana protein mat…
AT5G48720	Chr5:19758880-19761721	13.7507	61.8153	2.16846	2.09255e-12	XRI	protein_coding	X-RAY INDUCED TRANSCRIPT 1 (XRI1); FUNCTIONS IN: molecular_function unknown; INVOLVED IN: DNA repair, female meiosis, response to X-ray, pollen development, male meiosis; LOCATED IN: nucleus; EXPRESSED IN: 21 plant structures; EXPRESSED DURING: 11 growth stages; BEST Arabidopsis thaliana protein match is: unknown protein (TAIR:AT2G01990.1); Has 123 Blast hits to 123 proteins in 15 species: Archae…
AT1G21220	Chr1:7428111-7428930	0.347823	1.53824	2.14486	0.00136564	AT1G21220	transposable_element_gene	copia-like retrotransposon family, has a 3.9e-26 P-value blast match to GB:CAA72989 open reading frame 1 (Ty1_Copia-element) (Brassica oleracea)
AT2G15810	Chr2:6882820-6886775	0.118788	0.520423	2.13129	7.26946e-05	AT2G15810	transposable_element_gene	Mutator-like transposase family, has a 1.5e-12 P-value blast match to GB:AAA21566 mudrA of transposon="MuDR" (MuDr-element) (Zea mays)
AT1G57630	Chr1:21345638-21346157	0.452806	1.98123	2.12943	0.00494051	AT1G57630	protein_coding	Toll-Interleukin-Resistance (TIR) domain family protein; FUNCTIONS IN: transmembrane receptor activity; INVOLVED IN: signal transduction, defense response, innate immune response; LOCATED IN: intrinsic to membrane; EXPRESSED IN: 7 plant structures; EXPRESSED DURING: 9 growth stages; CONTAINS InterPro DOMAIN/s: Toll-Interleukin receptor (InterPro:IPR000157); BEST Arabidopsis thaliana protein match…
AT4G11890	Chr4:7147864-7149921	0.50782	2.21745	2.12651	0.000159468	AT4G11890	protein_coding	Protein kinase superfamily protein; FUNCTIONS IN: protein serine/threonine kinase activity, protein kinase activity, kinase activity, ATP binding; INVOLVED IN: protein amino acid phosphorylation; LOCATED IN: endomembrane system; EXPRESSED IN: 22 plant structures; EXPRESSED DURING: 11 growth stages; CONTAINS InterPro DOMAIN/s: Protein kinase, catalytic domain (InterPro:IPR000719), Serine/threonine…
AT5G12960	Chr5:4097700-4101668	0.101615	0.443654	2.12632	0.00069234	AT5G12960	protein_coding	FUNCTIONS IN: catalytic activity; LOCATED IN: endomembrane system; CONTAINS InterPro DOMAIN/s: Protein of unknown function DUF1680 (InterPro:IPR012878), Six-hairpin glycosidase-like (InterPro:IPR008928); BEST Arabidopsis thaliana protein match is: Putative glycosyl hydrolase of unknown function (DUF1680) (TAIR:AT5G12950.1); Has 1236 Blast hits to 1216 proteins in 340 species: Archae - 6; Bacteria…
AT3G14140	Chr3:4688545-4690404	0.102438	0.446146	2.12277	0.00709597	AT3G14140	protein_coding	2-oxoglutarate-dependent dioxygenase family protein; BEST Arabidopsis thaliana protein match is: 2-oxoglutarate-dependent dioxygenase family protein (TAIR:AT3G14160.1); Has 1214 Blast hits to 1208 proteins in 570 species: Archae - 0; Bacteria - 917; Metazoa - 90; Fungi - 24; Plants - 86; Viruses - 0; Other Eukaryotes - 97 (source: NCBI BLink).
AT3G05660	Chr3:1648842-1652001	0.364123	1.58079	2.11815	4.23916e-07	RLP33	protein_coding	receptor like protein 33 (RLP33); FUNCTIONS IN: kinase activity; INVOLVED IN: signal transduction, defense response; LOCATED IN: chloroplast; EXPRESSED IN: 10 plant structures; EXPRESSED DURING: 10 growth stages; CONTAINS InterPro DOMAIN/s: Leucine-rich repeat, typical subtype (InterPro:IPR003591), Leucine-rich repeat-containing N-terminal domain, type 2 (InterPro:IPR013210), Leucine-rich repeat …
AT2G31250	Chr2:13319620-13321526	0.29461	1.27519	2.11383	0.00010314	HEMA3	protein_coding	HEMA3; FUNCTIONS IN: glutamyl-tRNA reductase activity, NADP or NADPH binding, binding, shikimate 5-dehydrogenase activity, catalytic activity; INVOLVED IN: porphyrin biosynthetic process; LOCATED IN: chloroplast, cytoplasm; EXPRESSED IN: flower, pollen tube; EXPRESSED DURING: 4 anthesis; CONTAINS InterPro DOMAIN/s: Quinate/shikimate 5-dehydrogenase/glutamyl-tRNA reductase (InterPro:IPR006151), Te…
AT1G03660	Chr1:911435-911759	1.60977	6.94019	2.10812	0.00222724	AT1G03660	protein_coding	Ankyrin-repeat containing protein; BEST Arabidopsis thaliana protein match is: ankyrin repeat family protein (TAIR:AT1G03670.1); Has 105 Blast hits to 104 proteins in 3 species: Archae - 0; Bacteria - 0; Metazoa - 0; Fungi - 0; Plants - 105; Viruses - 0; Other Eukaryotes - 0 (source: NCBI BLink).
AT3G02670	Chr3:573779-574626	0.277228	1.18952	2.10123	0.00307236	AT3G02670	protein_coding	Glycine-rich protein family; FUNCTIONS IN: molecular_function unknown; LOCATED IN: endomembrane system; EXPRESSED IN: embryo; EXPRESSED DURING: C globular stage; Has 51820 Blast hits to 16186 proteins in 847 species: Archae - 9; Bacteria - 3831; Metazoa - 39595; Fungi - 2015; Plants - 2474; Viruses - 707; Other Eukaryotes - 3189 (source: NCBI BLink).
AT3G20520	Chr3:7162827-7165859	0.117702	0.493639	2.06832	0.00128263	SVL3	protein_coding	SHV3-like 3 (SVL3); FUNCTIONS IN: phosphoric diester hydrolase activity, glycerophosphodiester phosphodiesterase activity; INVOLVED IN: glycerol metabolic process, lipid metabolic process; LOCATED IN: anchored to membrane; EXPRESSED IN: 10 plant structures; EXPRESSED DURING: 4 anthesis, C globular stage, petal differentiation and expansion stage; CONTAINS InterPro DOMAIN/s: PLC-like phosphodieste…
AT1G30135	Chr1:10596491-10597239	0.594279	2.46044	2.0497	0.00235393	JAZ8	protein_coding	jasmonate-zim-domain protein 8 (JAZ8); CONTAINS InterPro DOMAIN/s: Tify (InterPro:IPR010399), CCT domain-like (InterPro:IPR018467); BEST Arabidopsis thaliana protein match is: jasmonate-zim-domain protein 7 (TAIR:AT2G34600.1); Has 89 Blast hits to 89 proteins in 12 species: Archae - 0; Bacteria - 0; Metazoa - 0; Fungi - 0; Plants - 89; Viruses - 0; Other Eukaryotes - 0 (source: NCBI BLink).
AT5G05390	Chr5:1594752-1597042	0.286327	1.18545	2.0497	0.000176682	LAC12	protein_coding	laccase 12 (LAC12); FUNCTIONS IN: laccase activity; INVOLVED IN: oxidation reduction, lignin catabolic process; LOCATED IN: endomembrane system, apoplast; EXPRESSED IN: 7 plant structures; EXPRESSED DURING: petal differentiation and expansion stage; CONTAINS InterPro DOMAIN/s: Multicopper oxidase, type 3 (InterPro:IPR011707), Laccase (InterPro:IPR017761), Multicopper oxidase, type 2 (InterPro:IPR…
AT3G23250	Chr3:8309208-8310826	0.453824	1.87303	2.04517	8.78488e-05	ATMYB15	protein_coding	myb domain protein 15 (MYB15); CONTAINS InterPro DOMAIN/s: SANT, DNA-binding (InterPro:IPR001005), Homeodomain-like (InterPro:IPR009057), Myb, DNA-binding (InterPro:IPR014778), HTH transcriptional regulator, Myb-type, DNA-binding (InterPro:IPR017930), Homeodomain-related (InterPro:IPR012287), Myb transcription factor (InterPro:IPR015495); BEST Arabidopsis thaliana protein match is: myb domain pro…
AT1G77860	Chr1:29282642-29284458	0.271977	1.11029	2.02938	0.00206098	KOM	protein_coding	KOMPEITO (KOM); FUNCTIONS IN: serine-type endopeptidase activity; INVOLVED IN: biological_process unknown; LOCATED IN: integral to membrane; EXPRESSED IN: flower; EXPRESSED DURING: petal differentiation and expansion stage; CONTAINS InterPro DOMAIN/s: Peptidase S54, rhomboid (InterPro:IPR002610); BEST Arabidopsis thaliana protein match is: RHOMBOID-like 1 (TAIR:AT2G29050.1); Has 4976 Blast hits t…
AT4G02390	Chr4:1049956-1054065	7.63087	30.9779	2.02132	0	ATPARP1	protein_coding	poly(ADP-ribose) polymerase (PP); FUNCTIONS IN: NAD+ ADP-ribosyltransferase activity, nucleic acid binding; INVOLVED IN: protein amino acid ADP-ribosylation; LOCATED IN: nucleus; EXPRESSED IN: 18 plant structures; EXPRESSED DURING: 13 growth stages; CONTAINS InterPro DOMAIN/s: DNA-binding SAP (InterPro:IPR003034), WGR (InterPro:IPR008893), Poly(ADP-ribose) polymerase, regulatory domain (InterPro:…
AT1G66050	Chr1:24589486-24592747	0.260692	1.05751	2.02026	0.000132919	ORTH5	protein_coding	VARIANT IN METHYLATION 2 (VIM2); CONTAINS InterPro DOMAIN/s: Zinc finger, RING-type, conserved site (InterPro:IPR017907), Zinc finger, PHD-type, conserved site (InterPro:IPR019786), Zinc finger, RING-type (InterPro:IPR001841), Zinc finger, PHD-type (InterPro:IPR001965), SRA-YDG (InterPro:IPR003105), Zinc finger, C3HC4 RING-type (InterPro:IPR018957), Zinc finger, FYVE/PHD-type (InterPro:IPR011011)…
AT2G20142	Chr2:8695373-8696643	0.581251	2.35788	2.02026	0.000132919	AT2G20142	protein_coding	Toll-Interleukin-Resistance (TIR) domain family protein; FUNCTIONS IN: transmembrane receptor activity; INVOLVED IN: signal transduction, innate immune response; LOCATED IN: intrinsic to membrane; EXPRESSED IN: 13 plant structures; EXPRESSED DURING: 9 growth stages; CONTAINS InterPro DOMAIN/s: Toll-Interleukin receptor (InterPro:IPR000157); BEST Arabidopsis thaliana protein match is: Disease resi…
AT1G05700	Chr1:1709795-1713245	0.105956	0.427286	2.01173	0.00180607	AT1G05700	protein_coding	Leucine-rich repeat transmembrane protein kinase protein; FUNCTIONS IN: kinase activity; INVOLVED IN: protein amino acid phosphorylation; LOCATED IN: endomembrane system; EXPRESSED IN: shoot, stem, hypocotyl, root; CONTAINS InterPro DOMAIN/s: Protein kinase, ATP binding site (InterPro:IPR017441), Protein kinase, catalytic domain (InterPro:IPR000719), Leucine-rich repeat (InterPro:IPR001611), Seri…
AT5G65600	Chr5:26216125-26218153	0.0879454	0.353079	2.00531	0.00651065	AT5G65600	protein_coding	Concanavalin A-like lectin protein kinase family protein; FUNCTIONS IN: kinase activity; INVOLVED IN: protein amino acid phosphorylation; LOCATED IN: endomembrane system; EXPRESSED IN: stem; CONTAINS InterPro DOMAIN/s: Legume lectin, beta chain (InterPro:IPR001220), Protein kinase, ATP binding site (InterPro:IPR017441), Serine/threonine-protein kinase-like domain (InterPro:IPR017442), Concanavali…
AT1G64940	Chr1:24123788-24125324	0.107051	0.423068	1.98259	0.00949764	CYP89A6	protein_coding	cytochrome P450, family 87, subfamily A, polypeptide 6 (CYP89A6); FUNCTIONS IN: electron carrier activity, monooxygenase activity, iron ion binding, oxygen binding, heme binding; INVOLVED IN: oxidation reduction; LOCATED IN: endomembrane system; CONTAINS InterPro DOMAIN/s: Cytochrome P450 (InterPro:IPR001128), Cytochrome P450, conserved site (InterPro:IPR017972), Cytochrome P450, E-class, group I…
AT4G25433	Chr4:13001197-13001870	0.760213	3.00437	1.98259	0.000627416	AT4G25433	protein_coding	peptidoglycan-binding LysM domain-containing protein; FUNCTIONS IN: molecular_function unknown; INVOLVED IN: cell wall macromolecule catabolic process; LOCATED IN: endomembrane system; CONTAINS InterPro DOMAIN/s: Peptidoglycan-binding lysin domain (InterPro:IPR018392); BEST Arabidopsis thaliana protein match is: peptidoglycan-binding LysM domain-containing protein (TAIR:AT5G62150.1); Has 63 Blast…
AT4G25580	Chr4:13056183-13058802	0.191161	0.750334	1.97274	0.000559226	AT4G25580	protein_coding	CAP160 protein; CONTAINS InterPro DOMAIN/s: CAP160 (InterPro:IPR012418); BEST Arabidopsis thaliana protein match is: CAP160 protein (TAIR:AT5G52300.1); Has 292 Blast hits to 249 proteins in 85 species: Archae - 0; Bacteria - 26; Metazoa - 66; Fungi - 33; Plants - 116; Viruses - 9; Other Eukaryotes - 42 (source: NCBI BLink).
AT3G46090	Chr3:16926215-16926850	1.24089	4.81059	1.95484	0.000145744	ZAT7	protein_coding	ZAT7; FUNCTIONS IN: sequence-specific DNA binding transcription factor activity, zinc ion binding, nucleic acid binding; INVOLVED IN: response to chitin, regulation of transcription; LOCATED IN: intracellular; CONTAINS InterPro DOMAIN/s: Zinc finger, C2H2-like (InterPro:IPR015880), Zinc finger, C2H2-type (InterPro:IPR007087); BEST Arabidopsis thaliana protein match is: C2H2-type zinc finger famil…
AT5G22570	Chr5:7495538-7496784	0.570753	2.20605	1.95053	0.000281508	WRKY38	protein_coding	WRKY DNA-binding protein 38 (WRKY38); CONTAINS InterPro DOMAIN/s: DNA-binding WRKY (InterPro:IPR003657); BEST Arabidopsis thaliana protein match is: WRKY DNA-binding protein 62 (TAIR:AT5G01900.1); Has 3118 Blast hits to 2692 proteins in 112 species: Archae - 0; Bacteria - 0; Metazoa - 0; Fungi - 0; Plants - 3102; Viruses - 0; Other Eukaryotes - 16 (source: NCBI BLink).
AT1G49860	Chr1:18458665-18459906	3.46918	13.3752	1.9469	1.27921e-09	GSTF14	protein_coding	glutathione S-transferase (class phi) 14 (GSTF14); CONTAINS InterPro DOMAIN/s: Thioredoxin fold (InterPro:IPR012335), Glutathione S-transferase, C-terminal (InterPro:IPR004046), Glutathione S-transferase, C-terminal-like (InterPro:IPR010987), Glutathione S-transferase/chloride channel, C-terminal (InterPro:IPR017933), Glutathione S-transferase, N-terminal (InterPro:IPR004045), Thioredoxin-like fo…
AT5G61160	Chr5:24608723-24610304	0.478931	1.82697	1.93156	6.65619e-05	AACT1	protein_coding	anthocyanin 5-aromatic acyltransferase 1 (AACT1); FUNCTIONS IN: transferase activity, transferring acyl groups other than amino-acyl groups, transferase activity; INVOLVED IN: biological_process unknown; LOCATED IN: cellular_component unknown; EXPRESSED IN: stem, leaf; EXPRESSED DURING: LP.04 four leaves visible; CONTAINS InterPro DOMAIN/s: Transferase (InterPro:IPR003480); BEST Arabidopsis thali…
AT1G43590	Chr1:16414120-16414627	2.05951	7.84023	1.92859	9.00641e-05	AT1G43590	transposable_element_gene	similar to unknown protein [Arabidopsis thaliana] (TAIR:AT5G34838.1); similar to hypothetical protein 24.t00017 [Brassica oleracea] (GB:ABD64939.1); contains InterPro domain Protein of unknown function DUF635; (InterPro:IPR006912)
AT1G19560	Chr1:6768813-6770752	0.113003	0.42919	1.92526	0.00577238	AT1G19560	pseudogene	pseudogene, putative CHP-rich zinc finger protein
AT5G18730	Chr5:6246762-6249405	0.0971744	0.365747	1.9122	0.00491871	AT5G18730	protein_coding	CONTAINS InterPro DOMAIN/s: Molecular chaperone, heat shock protein, Hsp40, DnaJ (InterPro:IPR015609); BEST Arabidopsis thaliana protein match is: Domain of unknown function (DUF3444) (TAIR:AT5G18740.1); Has 30201 Blast hits to 17322 proteins in 780 species: Archae - 12; Bacteria - 1396; Metazoa - 17338; Fungi - 3422; Plants - 5037; Viruses - 0; Other Eukaryotes - 2996 (source: NCBI BLink).
AT5G31909	Chr5:11765719-11765950	4.6923	17.661	1.9122	0.00491871	AT5G31909	pseudogene	pseudogene, hypothetical protein
AT3G61920	Chr3:22932495-22933362	0.5915	2.21618	1.90563	0.000764589	AT3G61920	protein_coding	unknown protein; FUNCTIONS IN: molecular_function unknown; INVOLVED IN: N-terminal protein myristoylation; LOCATED IN: cellular_component unknown; EXPRESSED IN: shoot, hypocotyl, root, egg cell; BEST Arabidopsis thaliana protein match is: unknown protein (TAIR:AT1G64700.1); Has 77 Blast hits to 77 proteins in 8 species: Archae - 0; Bacteria - 0; Metazoa - 0; Fungi - 0; Plants - 77; Viruses - 0; O…
AT3G54340	Chr3:20119172-20121170	0.213986	0.79735	1.8977	0.00830874	AP3	protein_coding	APETALA 3 (AP3); CONTAINS InterPro DOMAIN/s: Transcription factor, MADS-box (InterPro:IPR002100), Transcription factor, K-box (InterPro:IPR002487); BEST Arabidopsis thaliana protein match is: AGAMOUS-like 71 (TAIR:AT5G51870.1); Has 6838 Blast hits to 6837 proteins in 855 species: Archae - 0; Bacteria - 0; Metazoa - 626; Fungi - 302; Plants - 5820; Viruses - 0; Other Eukaryotes - 90 (source: NCBI …
AT4G18250	Chr4:10087342-10091963	0.181408	0.674253	1.89405	0.000602168	AT4G18250	protein_coding	receptor serine/threonine kinase, putative; FUNCTIONS IN: transmembrane receptor protein serine/threonine kinase activity, kinase activity; INVOLVED IN: protein amino acid phosphorylation; EXPRESSED IN: 8 plant structures; EXPRESSED DURING: LP.06 six leaves visible, LP.04 four leaves visible, LP.10 ten leaves visible, LP.02 two leaves visible, LP.08 eight leaves visible; CONTAINS InterPro DOMAIN/…
AT4G19130	Chr4:10466476-10469092	1.84299	6.84889	1.89382	4.27065e-11	AT4G19130	protein_coding	Replication factor-A protein 1-related; FUNCTIONS IN: DNA binding, zinc ion binding, nucleic acid binding; INVOLVED IN: DNA replication; LOCATED IN: nucleus; EXPRESSED IN: sperm cell, flower; EXPRESSED DURING: petal differentiation and expansion stage; CONTAINS InterPro DOMAIN/s: Replication factor-a protein 1 Rpa1 (InterPro:IPR004591), Nucleic acid-binding, OB-fold (InterPro:IPR012340), Nucleic …
AT1G02400	Chr1:486800-489577	1.91592	7.09296	1.88835	3.26124e-08	ATGA2OX4	protein_coding	gibberellin 2-oxidase 6 (GA2OX6); CONTAINS InterPro DOMAIN/s: Oxoglutarate/iron-dependent oxygenase (InterPro:IPR005123); BEST Arabidopsis thaliana protein match is: gibberellin 2-oxidase 4 (TAIR:AT1G47990.1); Has 8143 Blast hits to 8109 proteins in 973 species: Archae - 0; Bacteria - 1087; Metazoa - 68; Fungi - 840; Plants - 4773; Viruses - 0; Other Eukaryotes - 1375 (source: NCBI BLink).
AT2G30750	Chr2:13099335-13101413	0.469049	1.72468	1.87852	8.60061e-05	CYP71A12	protein_coding	cytochrome P450, family 71, subfamily A, polypeptide 12 (CYP71A12); FUNCTIONS IN: electron carrier activity, monooxygenase activity, iron ion binding, oxygen binding, heme binding; INVOLVED IN: response to bacterium; LOCATED IN: endomembrane system; EXPRESSED IN: stem, stamen; EXPRESSED DURING: 4 anthesis; CONTAINS InterPro DOMAIN/s: Cytochrome P450 (InterPro:IPR001128), Cytochrome P450, conserve…
AT3G21310	Chr3:7497289-7501841	0.477889	1.75008	1.87267	0.000266368	AT3G21310	protein_coding	Core-2/I-branching beta-1,6-N-acetylglucosaminyltransferase family protein; CONTAINS InterPro DOMAIN/s: Core-2/I-Branching enzyme (InterPro:IPR021141); BEST Arabidopsis thaliana protein match is: Core-2/I-branching beta-1,6-N-acetylglucosaminyltransferase family protein (TAIR:AT1G51770.1); Has 585 Blast hits to 585 proteins in 19 species: Archae - 0; Bacteria - 1; Metazoa - 0; Fungi - 0; Plants -…
AT3G06630	Chr3:2070387-2073800	0.499179	1.80146	1.85154	2.81053e-05	AT3G06630	protein_coding	protein kinase family protein; FUNCTIONS IN: two-component sensor activity, protein serine/threonine kinase activity, protein kinase activity, signal transducer activity, ATP binding; INVOLVED IN: signal transduction, protein amino acid phosphorylation, regulation of transcription, DNA-dependent, two-component signal transduction system (phosphorelay); EXPRESSED IN: sperm cell; CONTAINS InterPro …
AT2G18600	Chr2:8073199-8074982	7.0248	25.1756	1.8415	8.16196e-11	AT2G18600	protein_coding	Ubiquitin-conjugating enzyme family protein; FUNCTIONS IN: ubiquitin-protein ligase activity, small conjugating protein ligase activity, acid-amino acid ligase activity, ATP binding; INVOLVED IN: regulation of protein metabolic process, protein modification process, post-translational protein modification; LOCATED IN: cellular_component unknown; EXPRESSED IN: 21 plant structures; EXPRESSED DURING…
AT4G31800	Chr4:15383200-15385029	4.87991	17.2844	1.82455	4.52258e-11	WRKY18	protein_coding	WRKY DNA-binding protein 18 (WRKY18); FUNCTIONS IN: protein binding, sequence-specific DNA binding transcription factor activity; INVOLVED IN: in 7 processes; LOCATED IN: nucleus; EXPRESSED IN: 24 plant structures; EXPRESSED DURING: 13 growth stages; CONTAINS InterPro DOMAIN/s: DNA-binding WRKY (InterPro:IPR003657); BEST Arabidopsis thaliana protein match is: WRKY DNA-binding protein 60 (TAIR:AT2…
AT3G23120	Chr3:8227221-8229576	0.232011	0.813993	1.81082	0.000638128	RLP38	protein_coding	receptor like protein 38 (RLP38); FUNCTIONS IN: kinase activity; INVOLVED IN: signal transduction, defense response; LOCATED IN: endomembrane system; CONTAINS InterPro DOMAIN/s: Leucine-rich repeat-containing N-terminal domain, type 2 (InterPro:IPR013210), Leucine-rich repeat (InterPro:IPR001611); BEST Arabidopsis thaliana protein match is: receptor like protein 37 (TAIR:AT3G23110.1); Has 120242 …
AT3G55500	Chr3:20574830-20576182	4.13472	14.3189	1.79205	1.71339e-09	EXPA16	protein_coding	expansin A16 (EXPA16); INVOLVED IN: plant-type cell wall modification involved in multidimensional cell growth, syncytium formation, unidimensional cell growth, plant-type cell wall loosening; LOCATED IN: endomembrane system, extracellular region; EXPRESSED IN: 19 plant structures; EXPRESSED DURING: 10 growth stages; CONTAINS InterPro DOMAIN/s: Barwin-related endoglucanase (InterPro:IPR009009), P…
AT1G66700	Chr1:24873290-24874758	0.830177	2.84894	1.77893	6.34757e-05	PXMT1	protein_coding	PXMT1; CONTAINS InterPro DOMAIN/s: SAM dependent carboxyl methyltransferase (InterPro:IPR005299); BEST Arabidopsis thaliana protein match is: S-adenosyl-L-methionine-dependent methyltransferases superfamily protein (TAIR:AT1G66690.1); Has 35333 Blast hits to 34131 proteins in 2444 species: Archae - 798; Bacteria - 22429; Metazoa - 974; Fungi - 991; Plants - 531; Viruses - 0; Other Eukaryotes - 96…
AT4G23210	Chr4:12148713-12151479	0.173296	0.590005	1.76749	0.00781957	CRK13	protein_coding	cysteine-rich RLK (RECEPTOR-like protein kinase) 13 (CRK13); FUNCTIONS IN: kinase activity; INVOLVED IN: defense response to bacterium, response to molecule of bacterial origin, plant-type hypersensitive response; LOCATED IN: endomembrane system; EXPRESSED IN: 10 plant structures; EXPRESSED DURING: 8 growth stages; CONTAINS InterPro DOMAIN/s: Protein kinase, ATP binding site (InterPro:IPR017441),…
AT1G25430	Chr1:8927731-8933058	0.0834957	0.282837	1.7602	0.00158128	AT1G25430	transposable_element_gene	non-LTR retrotransposon family (LINE), has a 8.0e-45 P-value blast match to GB:NP_038607 L1 repeat, Tf subfamily, member 9 (LINE-element) (Mus musculus)
AT5G44620	Chr5:17997778-17999558	0.237019	0.802889	1.7602	0.00278314	CYP706A3	protein_coding	cytochrome P450, family 706, subfamily A, polypeptide 3 (CYP706A3); FUNCTIONS IN: electron carrier activity, monooxygenase activity, iron ion binding, oxygen binding, heme binding; INVOLVED IN: oxidation reduction; LOCATED IN: cellular_component unknown; EXPRESSED IN: 13 plant structures; EXPRESSED DURING: 7 growth stages; CONTAINS InterPro DOMAIN/s: Cytochrome P450 (InterPro:IPR001128), Cytochro…
AT5G11410	Chr5:3638430-3639883	1.3032	4.38956	1.75202	3.8766e-05	AT5G11410	protein_coding	Protein kinase superfamily protein; FUNCTIONS IN: protein kinase activity, kinase activity, ATP binding; INVOLVED IN: protein amino acid phosphorylation; EXPRESSED IN: 12 plant structures; EXPRESSED DURING: 8 growth stages; CONTAINS InterPro DOMAIN/s: Protein kinase, catalytic domain (InterPro:IPR000719), Serine/threonine-protein kinase-like domain (InterPro:IPR017442), Protein kinase-like domain…
AT2G44910	Chr2:18517886-18519525	11.5521	38.4371	1.73434	2.66032e-12	ATHB-4	protein_coding	homeobox-leucine zipper protein 4 (HB4); FUNCTIONS IN: DNA binding, sequence-specific DNA binding transcription factor activity; INVOLVED IN: response to hormone stimulus, shade avoidance, regulation of transcription, DNA-dependent, response to far red light, regulation of gene-specific transcription; LOCATED IN: nucleus; EXPRESSED IN: 8 plant structures; EXPRESSED DURING: 4 anthesis, F mature em…
AT1G04180	Chr1:1104622-1105988	5.67294	18.7998	1.72855	9.18812e-11	YUC9	protein_coding	YUCCA 9 (YUC9); FUNCTIONS IN: NADP or NADPH binding, oxidoreductase activity, monooxygenase activity, FAD binding, flavin-containing monooxygenase activity; INVOLVED IN: oxidation reduction; EXPRESSED IN: root; CONTAINS InterPro DOMAIN/s: Pyridine nucleotide-disulphide oxidoreductase, class-II (InterPro:IPR000103), FAD-dependent pyridine nucleotide-disulphide oxidoreductase (InterPro:IPR013027), …
AT3G08490	Chr3:2573943-2575215	0.619638	2.05234	1.72777	0.00094418	AT3G08490	protein_coding	BEST Arabidopsis thaliana protein match is: Late embryogenesis abundant protein, group 2 (TAIR:AT3G24600.1); Has 161 Blast hits to 158 proteins in 15 species: Archae - 0; Bacteria - 0; Metazoa - 0; Fungi - 0; Plants - 161; Viruses - 0; Other Eukaryotes - 0 (source: NCBI BLink).
AT3G45730	Chr3:16789979-16790582	31.0534	102.77	1.72659	1.62759e-13	AT3G45730	protein_coding	unknown protein; Has 3 Blast hits to 3 proteins in 1 species: Archae - 0; Bacteria - 0; Metazoa - 0; Fungi - 0; Plants - 3; Viruses - 0; Other Eukaryotes - 0 (source: NCBI BLink).
AT5G56080	Chr5:22711401-22712364	1.31517	4.34899	1.72543	6.82417e-05	ATNAS2	protein_coding	nicotianamine synthase 2 (NAS2); CONTAINS InterPro DOMAIN/s: Nicotianamine synthase (InterPro:IPR004298); BEST Arabidopsis thaliana protein match is: nicotianamine synthase 1 (TAIR:AT5G04950.1); Has 1807 Blast hits to 1807 proteins in 277 species: Archae - 0; Bacteria - 0; Metazoa - 736; Fungi - 347; Plants - 385; Viruses - 0; Other Eukaryotes - 339 (source: NCBI BLink).
AT2G21640	Chr2:9254458-9255625	9.50515	31.2886	1.71885	3.47436e-08	AT2G21640	protein_coding	unknown protein; BEST Arabidopsis thaliana protein match is: unknown protein (TAIR:AT3G05570.1); Has 75 Blast hits to 75 proteins in 11 species: Archae - 0; Bacteria - 0; Metazoa - 0; Fungi - 0; Plants - 75; Viruses - 0; Other Eukaryotes - 0 (source: NCBI BLink).
AT2G26440	Chr2:11247382-11249493	3.36928	10.9458	1.69987	6.97199e-10	AT2G26440	protein_coding	Plant invertase/pectin methylesterase inhibitor superfamily; FUNCTIONS IN: enzyme inhibitor activity, pectinesterase activity; INVOLVED IN: cell wall modification; LOCATED IN: endomembrane system, cell wall, plant-type cell wall; EXPRESSED IN: 20 plant structures; EXPRESSED DURING: 13 growth stages; CONTAINS InterPro DOMAIN/s: Pectinesterase, active site (InterPro:IPR018040), Pectin lyase fold/vi…
AT3G22910	Chr3:8116334-8119388	0.393986	1.27105	1.68981	5.54365e-05	AT3G22910	protein_coding	ATPase E1-E2 type family protein / haloacid dehalogenase-like hydrolase family protein; FUNCTIONS IN: calcium-transporting ATPase activity, calmodulin binding; INVOLVED IN: cation transport, calcium ion transport, metabolic process, ATP biosynthetic process; LOCATED IN: membrane; EXPRESSED IN: 12 plant structures; EXPRESSED DURING: LP.04 four leaves visible, 4 anthesis, C globular stage, petal di…
AT5G52020	Chr5:21123957-21124948	0.951279	3.06895	1.68981	0.000360536	AT5G52020	protein_coding	Integrase-type DNA-binding superfamily protein; FUNCTIONS IN: DNA binding, transcription activator activity, sequence-specific DNA binding transcription factor activity; INVOLVED IN: defense response to fungus; LOCATED IN: chloroplast; EXPRESSED IN: root, flower; EXPRESSED DURING: petal differentiation and expansion stage; CONTAINS InterPro DOMAIN/s: DNA-binding, integrase-type (InterPro:IPR01617…
AT1G48740	Chr1:18023386-18026065	0.239427	0.771842	1.68872	0.00578231	AT1G48740	protein_coding	2-oxoglutarate (2OG) and Fe(II)-dependent oxygenase superfamily protein; FUNCTIONS IN: oxidoreductase activity, acting on paired donors, with incorporation or reduction of molecular oxygen, L-ascorbic acid binding, iron ion binding; INVOLVED IN: oxidation reduction; LOCATED IN: cellular_component unknown; CONTAINS InterPro DOMAIN/s: Prolyl 4-hydroxylase, alpha subunit (InterPro:IPR006620); BEST A…
AT5G44568	Chr5:17961200-17962202	7.11847	22.8648	1.68349	3.45541e-06	AT5G44568	protein_coding	unknown protein; FUNCTIONS IN: molecular_function unknown; INVOLVED IN: biological_process unknown; LOCATED IN: endomembrane system; Has 19 Blast hits to 19 proteins in 2 species: Archae - 0; Bacteria - 0; Metazoa - 0; Fungi - 0; Plants - 19; Viruses - 0; Other Eukaryotes - 0 (source: NCBI BLink).
AT5G06570	Chr5:2007599-2011041	1.01025	3.22137	1.67297	0.000643075	AT5G06570	protein_coding	alpha/beta-Hydrolases superfamily protein; FUNCTIONS IN: hydrolase activity; INVOLVED IN: metabolic process; LOCATED IN: cellular_component unknown; EXPRESSED IN: 6 plant structures; EXPRESSED DURING: petal differentiation and expansion stage; CONTAINS InterPro DOMAIN/s: Alpha/beta hydrolase fold-3 (InterPro:IPR013094); BEST Arabidopsis thaliana protein match is: carboxyesterase 17 (TAIR:AT5G1608…
AT1G02530	Chr1:529794-534677	0.0751629	0.238697	1.66709	0.00852977	PGP12	protein_coding	P-glycoprotein 12 (PGP12); FUNCTIONS IN: ATPase activity, coupled to transmembrane movement of substances; INVOLVED IN: response to cyclopentenone; LOCATED IN: integral to membrane; CONTAINS InterPro DOMAIN/s: ATPase, AAA+ type, core (InterPro:IPR003593), ABC transporter-like (InterPro:IPR003439), ABC transporter, transmembrane domain, type 1 (InterPro:IPR011527), ABC transporter integral membran…
AT1G53080	Chr1:19781367-19782219	0.522668	1.64626	1.65523	0.00598372	AT1G53080	protein_coding	Legume lectin family protein; FUNCTIONS IN: carbohydrate binding, binding; INVOLVED IN: biological_process unknown; LOCATED IN: plant-type cell wall; EXPRESSED IN: stem; CONTAINS InterPro DOMAIN/s: Legume lectin, beta chain (InterPro:IPR001220), Concanavalin A-like lectin/glucanase, subgroup (InterPro:IPR013320), Concanavalin A-like lectin/glucanase (InterPro:IPR008985), Lectin (InterPro:IPR01636…
AT5G25250	Chr5:8749726-8751636	0.914359	2.86332	1.64685	3.66235e-05	AT5G25250	protein_coding	SPFH/Band 7/PHB domain-containing membrane-associated protein family; FUNCTIONS IN: molecular_function unknown; INVOLVED IN: biological_process unknown; LOCATED IN: plasma membrane, vacuole; EXPRESSED IN: cultured cell; CONTAINS InterPro DOMAIN/s: Band 7 protein (InterPro:IPR001107); BEST Arabidopsis thaliana protein match is: SPFH/Band 7/PHB domain-containing membrane-associated protein family (…
AT3G23550	Chr3:8448272-8450697	0.276926	0.867004	1.64654	0.00428886	AT3G23550	protein_coding	MATE efflux family protein; FUNCTIONS IN: antiporter activity, drug transmembrane transporter activity, transporter activity; INVOLVED IN: drug transmembrane transport, transmembrane transport; LOCATED IN: membrane; EXPRESSED IN: 10 plant structures; EXPRESSED DURING: 6 growth stages; CONTAINS InterPro DOMAIN/s: Multi antimicrobial extrusion protein MatE (InterPro:IPR002528); BEST Arabidopsis tha…
AT5G24200	Chr5:8203002-8205793	0.300577	0.933339	1.63466	0.00590811	AT5G24200	protein_coding	alpha/beta-Hydrolases superfamily protein; FUNCTIONS IN: triglyceride lipase activity; INVOLVED IN: lipid metabolic process; LOCATED IN: cellular_component unknown; CONTAINS InterPro DOMAIN/s: Lipase, class 3 (InterPro:IPR002921); BEST Arabidopsis thaliana protein match is: alpha/beta-Hydrolases superfamily protein (TAIR:AT5G24210.1); Has 219 Blast hits to 218 proteins in 17 species: Archae - 0; …
AT4G26960	Chr4:13538742-13542397	5.14477	15.8965	1.62753	0.000305977	AT4G26960	protein_coding	unknown protein; FUNCTIONS IN: molecular_function unknown; INVOLVED IN: biological_process unknown; LOCATED IN: chloroplast; BEST Arabidopsis thaliana protein match is: unknown protein (TAIR:AT5G54970.1); Has 22 Blast hits to 22 proteins in 8 species: Archae - 0; Bacteria - 0; Metazoa - 0; Fungi - 0; Plants - 22; Viruses - 0; Other Eukaryotes - 0 (source: NCBI BLink).
AT1G51890	Chr1:19274657-19278528	0.271659	0.837571	1.62441	0.00446537	AT1G51890	protein_coding	Leucine-rich repeat protein kinase family protein; FUNCTIONS IN: kinase activity; INVOLVED IN: protein amino acid phosphorylation; LOCATED IN: endomembrane system; EXPRESSED IN: 9 plant structures; EXPRESSED DURING: 8 growth stages; CONTAINS InterPro DOMAIN/s: Protein kinase, ATP binding site (InterPro:IPR017441), Protein kinase, catalytic domain (InterPro:IPR000719), Serine/threonine-protein kin…
AT1G10300	Chr1:3378141-3380226	0.239564	0.735769	1.61884	0.00359032	AT1G10300	protein_coding	Nucleolar GTP-binding protein; FUNCTIONS IN: GTP binding; EXPRESSED IN: carpel; EXPRESSED DURING: 4 anthesis, petal differentiation and expansion stage; CONTAINS InterPro DOMAIN/s: GTP1/OBG (InterPro:IPR006073), Nucleolar GTP-binding 1 (InterPro:IPR010674), NOG, C-terminal (InterPro:IPR012973); BEST Arabidopsis thaliana protein match is: Nucleolar GTP-binding protein (TAIR:AT1G50920.1); Has 8833 …
AT5G58610	Chr5:23686770-23691053	0.375036	1.14942	1.61581	0.000124935	AT5G58610	protein_coding	PHD finger transcription factor, putative; FUNCTIONS IN: RNA binding, DNA binding, zinc ion binding; INVOLVED IN: N-terminal protein myristoylation, regulation of transcription, DNA-dependent, response to chitin; LOCATED IN: endomembrane system, nucleus; EXPRESSED IN: 7 plant structures; EXPRESSED DURING: 4 anthesis, F mature embryo stage, petal differentiation and expansion stage, E expanded cot…
AT5G01120	Chr5:44812-47127	0.596421	1.82608	1.61434	0.000298393	AT5G01120	protein_coding	Protein of unknown function (DUF674); CONTAINS InterPro DOMAIN/s: Protein of unknown function DUF674 (InterPro:IPR007750); BEST Arabidopsis thaliana protein match is: Protein of unknown function (DUF674) (TAIR:AT5G43240.3); Has 1807 Blast hits to 1807 proteins in 277 species: Archae - 0; Bacteria - 0; Metazoa - 736; Fungi - 347; Plants - 385; Viruses - 0; Other Eukaryotes - 339 (source: NCBI BLin…
AT5G56810	Chr5:22974519-22975992	0.27447	0.838597	1.61133	0.00990527	AT5G56810	protein_coding	F-box/RNI-like/FBD-like domains-containing protein; CONTAINS InterPro DOMAIN/s: FBD (InterPro:IPR013596), F-box domain, cyclin-like (InterPro:IPR001810), F-box domain, Skp2-like (InterPro:IPR022364), FBD-like (InterPro:IPR006566), Leucine-rich repeat 2 (InterPro:IPR013101); BEST Arabidopsis thaliana protein match is: F-box/RNI-like/FBD-like domains-containing protein (TAIR:AT5G56820.1); Has 2124 …
AT1G35230	Chr1:12917148-12917763	1.08441	3.28154	1.59747	0.00411532	AGP5	protein_coding	arabinogalactan protein 5 (AGP5); BEST Arabidopsis thaliana protein match is: arabinogalactan protein 10 (TAIR:AT4G09030.1); Has 52009 Blast hits to 24079 proteins in 1500 species: Archae - 200; Bacteria - 14022; Metazoa - 11286; Fungi - 4612; Plants - 7669; Viruses - 1962; Other Eukaryotes - 12258 (source: NCBI BLink).
AT4G12480	Chr4:7406104-7406937	37.2104	111.552	1.58394	3.02203e-13	pEARLI	protein_coding	pEARLI 1; FUNCTIONS IN: lipid binding; INVOLVED IN: defense response to fungus, lipid transport; LOCATED IN: endomembrane system; EXPRESSED IN: 6 plant structures; EXPRESSED DURING: LP.06 six leaves visible, LP.04 four leaves visible, 4 anthesis, LP.02 two leaves visible, LP.08 eight leaves visible; CONTAINS InterPro DOMAIN/s: Bifunctional inhibitor/plant lipid transfer protein/seed storage (Inte…
AT2G35290	Chr2:14861411-14862029	1.33492	3.9871	1.57859	0.00253873	AT2G35290	protein_coding	unknown protein; Has 39 Blast hits to 39 proteins in 10 species: Archae - 0; Bacteria - 0; Metazoa - 0; Fungi - 0; Plants - 39; Viruses - 0; Other Eukaryotes - 0 (source: NCBI BLink).
AT5G51580	Chr5:20952441-20953393	1.26302	3.76716	1.5766	0.000395076	AT5G51580	protein_coding	unknown protein; Has 8 Blast hits to 6 proteins in 4 species: Archae - 0; Bacteria - 0; Metazoa - 2; Fungi - 0; Plants - 5; Viruses - 0; Other Eukaryotes - 1 (source: NCBI BLink).
AT1G05490	Chr1:1618601-1623452	0.450033	1.34134	1.57557	1.03541e-05	chr31	protein_coding	chromatin remodeling 31 (chr31); FUNCTIONS IN: helicase activity, DNA binding, ATP binding, nucleic acid binding; INVOLVED IN: biological_process unknown; EXPRESSED IN: 13 plant structures; EXPRESSED DURING: 6 growth stages; CONTAINS InterPro DOMAIN/s: DEAD-like helicase, N-terminal (InterPro:IPR014001), DNA/RNA helicase, C-terminal (InterPro:IPR001650), Helicase, superfamily 1/2, ATP-binding dom…
AT3G42725	Chr3:14842899-14843707	2.243	6.5983	1.55666	9.84989e-05	AT3G42725	protein_coding	Putative membrane lipoprotein; FUNCTIONS IN: molecular_function unknown; INVOLVED IN: biological_process unknown; LOCATED IN: endomembrane system; EXPRESSED IN: 22 plant structures; EXPRESSED DURING: 13 growth stages; Has 18 Blast hits to 18 proteins in 9 species: Archae - 0; Bacteria - 0; Metazoa - 0; Fungi - 0; Plants - 18; Viruses - 0; Other Eukaryotes - 0 (source: NCBI BLink).
AT4G37770	Chr4:17752083-17754157	2.17143	6.33397	1.54447	5.29607e-07	ACS8	protein_coding	1-amino-cyclopropane-1-carboxylate synthase 8 (ACS8); CONTAINS InterPro DOMAIN/s: 1-aminocyclopropane-1-carboxylate synthase (InterPro:IPR001176), Pyridoxal phosphate-dependent transferase, major domain (InterPro:IPR015424), Aminotransferase, class I/classII (InterPro:IPR004839), Aminotransferases, class-I, pyridoxal-phosphate-binding site (InterPro:IPR004838), Pyridoxal phosphate-dependent trans…
AT5G49480	Chr5:20070742-20071638	43.147	125.856	1.54444	3.93019e-13	ATCP1	protein_coding	Ca2+-binding protein 1 (CP1); FUNCTIONS IN: calcium ion binding; INVOLVED IN: hyperosmotic salinity response; LOCATED IN: cytosol; EXPRESSED IN: 25 plant structures; EXPRESSED DURING: 14 growth stages; CONTAINS InterPro DOMAIN/s: EF-Hand 1, calcium-binding site (InterPro:IPR018247), EF-HAND 2 (InterPro:IPR018249), EF-hand-like domain (InterPro:IPR011992), Calcium-binding EF-hand (InterPro:IPR0020…
AT1G52120	Chr1:19396080-19398244	0.377572	1.08789	1.52671	0.00435319	AT1G52120	protein_coding	Mannose-binding lectin superfamily protein; CONTAINS InterPro DOMAIN/s: Mannose-binding lectin (InterPro:IPR001229); BEST Arabidopsis thaliana protein match is: Mannose-binding lectin superfamily protein (TAIR:AT1G52130.1); Has 1455 Blast hits to 704 proteins in 37 species: Archae - 0; Bacteria - 4; Metazoa - 0; Fungi - 0; Plants - 1447; Viruses - 0; Other Eukaryotes - 4 (source: NCBI BLink).
AT2G29720	Chr2:12700400-12702341	1.1721	3.37715	1.52671	7.25401e-05	CTF2B	protein_coding	CTF2B; FUNCTIONS IN: monooxygenase activity; INVOLVED IN: oxidation reduction; LOCATED IN: mitochondrion; EXPRESSED IN: pollen tube; CONTAINS InterPro DOMAIN/s: Monooxygenase, FAD-binding (InterPro:IPR002938); BEST Arabidopsis thaliana protein match is: FAD/NAD(P)-binding oxidoreductase family protein (TAIR:AT2G35660.1); Has 10342 Blast hits to 10313 proteins in 1526 species: Archae - 25; Bacteri…
AT1G66860	Chr1:24942187-24944497	0.357858	1.02573	1.51919	0.00605178	AT1G66860	protein_coding	Class I glutamine amidotransferase-like superfamily protein; FUNCTIONS IN: hydrolase activity; INVOLVED IN: glutamine metabolic process, N-terminal protein myristoylation; LOCATED IN: cellular_component unknown; EXPRESSED IN: flower; EXPRESSED DURING: petal differentiation and expansion stage; CONTAINS InterPro DOMAIN/s: Peptidase C26 (InterPro:IPR011697), Glutamine amidotransferase type 1 (Inter…
AT4G28950	Chr4:14277993-14279984	1.62204	4.64924	1.51919	6.3631e-05	RAC7	protein_coding	RHO-related protein from plants 9 (ROP9); FUNCTIONS IN: GTP binding; INVOLVED IN: protein transport, small GTPase mediated signal transduction; LOCATED IN: plasma membrane; EXPRESSED IN: 16 plant structures; EXPRESSED DURING: 11 growth stages; CONTAINS InterPro DOMAIN/s: Ras GTPase (InterPro:IPR001806), Small GTP-binding protein (InterPro:IPR005225), Ras (InterPro:IPR013753), Ras small GTPase, Ra…
AT3G26830	Chr3:9887947-9889705	2.11781	6.05433	1.51539	1.75435e-06	PAD3	protein_coding	PHYTOALEXIN DEFICIENT 3 (PAD3); FUNCTIONS IN: dihydrocamalexic acid decarboxylase activity, monooxygenase activity, oxygen binding; INVOLVED IN: in 6 processes; LOCATED IN: endoplasmic reticulum, microsome; EXPRESSED IN: 15 plant structures; EXPRESSED DURING: 9 growth stages; CONTAINS InterPro DOMAIN/s: Cytochrome P450 (InterPro:IPR001128), Cytochrome P450, E-class, group I (InterPro:IPR002401), …
AT3G17690	Chr3:6045001-6048488	0.779547	2.22457	1.51281	2.59415e-05	ATCNGC19	protein_coding	cyclic nucleotide gated channel 19 (CNGC19); FUNCTIONS IN: ion channel activity, cyclic nucleotide binding, calmodulin binding; INVOLVED IN: ion transport, transmembrane transport; LOCATED IN: membrane; EXPRESSED IN: hypocotyl, root; CONTAINS InterPro DOMAIN/s: Cyclic nucleotide-binding (InterPro:IPR000595), Ion transport (InterPro:IPR005821), Cyclic nucleotide-binding-like (InterPro:IPR018490), …
AT2G34600	Chr2:14573079-14573856	1.65832	4.72378	1.51022	0.00140781	TIFY5B	protein_coding	jasmonate-zim-domain protein 7 (JAZ7); CONTAINS InterPro DOMAIN/s: Tify (InterPro:IPR010399); BEST Arabidopsis thaliana protein match is: jasmonate-zim-domain protein 8 (TAIR:AT1G30135.1); Has 38 Blast hits to 38 proteins in 7 species: Archae - 0; Bacteria - 0; Metazoa - 0; Fungi - 0; Plants - 38; Viruses - 0; Other Eukaryotes - 0 (source: NCBI BLink).
AT1G10340	Chr1:3390321-3392571	0.491772	1.3825	1.49121	0.0011823	AT1G10340	protein_coding	Ankyrin repeat family protein; CONTAINS InterPro DOMAIN/s: Ankyrin repeat-containing domain (InterPro:IPR020683), Ankyrin repeat (InterPro:IPR002110); BEST Arabidopsis thaliana protein match is: Ankyrin repeat family protein (TAIR:AT2G24600.4); Has 20842 Blast hits to 11682 proteins in 536 species: Archae - 22; Bacteria - 1442; Metazoa - 11586; Fungi - 1324; Plants - 2714; Viruses - 98; Other Euk…
AT1G33760	Chr1:12237877-12238598	1.34475	3.77659	1.48974	0.0024268	AT1G33760	protein_coding	Integrase-type DNA-binding superfamily protein; FUNCTIONS IN: DNA binding, sequence-specific DNA binding transcription factor activity; INVOLVED IN: regulation of transcription, DNA-dependent; LOCATED IN: nucleus; EXPRESSED IN: cotyledon, leaf whorl, cauline leaf, seed, leaf; EXPRESSED DURING: LP.06 six leaves visible, LP.04 four leaves visible, LP.10 ten leaves visible, LP.08 eight leaves visibl…
AT3G16530	Chr3:5624376-5625470	12.9981	36.4319	1.4869	4.1253e-10	AT3G16530	protein_coding	Legume lectin family protein; FUNCTIONS IN: carbohydrate binding, binding; INVOLVED IN: response to chitin; LOCATED IN: apoplast, cell wall, nucleus, plant-type cell wall; EXPRESSED IN: 16 plant structures; EXPRESSED DURING: 9 growth stages; CONTAINS InterPro DOMAIN/s: Legume lectin, beta chain (InterPro:IPR001220), Concanavalin A-like lectin/glucanase, subgroup (InterPro:IPR013320), Concanavalin…
AT1G49920	Chr1:18481773-18484233	0.491003	1.36756	1.4778	0.000615356	AT1G49920	protein_coding	MuDR family transposase; FUNCTIONS IN: zinc ion binding; INVOLVED IN: biological_process unknown; LOCATED IN: cellular_component unknown; EXPRESSED IN: flower; EXPRESSED DURING: petal differentiation and expansion stage; CONTAINS InterPro DOMAIN/s: MULE transposase, conserved domain (InterPro:IPR018289), Zinc finger, PMZ-type (InterPro:IPR006564), Zinc finger, SWIM-type (InterPro:IPR007527), Tran…
AT3G19210	Chr3:6652744-6658988	2.08892	5.81306	1.47654	7.91485e-08	ATRAD54	protein_coding	homolog of RAD54 (RAD54); FUNCTIONS IN: helicase activity, DNA binding, nucleic acid binding, ATP binding; INVOLVED IN: DNA repair, response to gamma radiation, double-strand break repair via homologous recombination; LOCATED IN: cellular_component unknown; EXPRESSED IN: style (sensu Poaceae), hydathode, root, petiole; CONTAINS InterPro DOMAIN/s: DEAD-like helicase, N-terminal (InterPro:IPR014001…
AT5G66640	Chr5:26599383-26601949	1.53532	4.2725	1.47654	0.000260329	DAR3	protein_coding	DA1-related protein 3 (DAR3); FUNCTIONS IN: molecular_function unknown; INVOLVED IN: biological_process unknown; LOCATED IN: cellular_component unknown; EXPRESSED IN: 8 plant structures; EXPRESSED DURING: 7 growth stages; CONTAINS InterPro DOMAIN/s: Protein of unknown function DUF3633 (InterPro:IPR022087); BEST Arabidopsis thaliana protein match is: DA1-related protein 6 (TAIR:AT5G66620.1).
AT4G37490	Chr4:17621885-17624285	3.86207	10.73	1.4742	9.43351e-08	CYC1	protein_coding	CYCLIN B1;1 (CYCB1;1); FUNCTIONS IN: cyclin-dependent protein kinase regulator activity; INVOLVED IN: regulation of cell cycle, regulation of cell growth, response to gamma radiation; LOCATED IN: nucleus; EXPRESSED IN: 17 plant structures; EXPRESSED DURING: 8 growth stages; CONTAINS InterPro DOMAIN/s: Cyclin, C-terminal (InterPro:IPR004367), Cyclin-like (InterPro:IPR011028), Cyclin-related (Inter…
AT2G40750	Chr2:17000453-17002468	1.38441	3.83696	1.47069	0.000132931	ATWRKY54	protein_coding	WRKY DNA-binding protein 54 (WRKY54); CONTAINS InterPro DOMAIN/s: DNA-binding WRKY (InterPro:IPR003657); BEST Arabidopsis thaliana protein match is: WRKY DNA-binding protein 70 (TAIR:AT3G56400.1); Has 3183 Blast hits to 2752 proteins in 165 species: Archae - 0; Bacteria - 0; Metazoa - 0; Fungi - 0; Plants - 3171; Viruses - 0; Other Eukaryotes - 12 (source: NCBI BLink).
AT2G44460	Chr2:18346438-18349966	1.26583	3.48105	1.45944	2.84769e-05	BGLU28	protein_coding	beta glucosidase 28 (BGLU28); FUNCTIONS IN: cation binding, hydrolase activity, hydrolyzing O-glycosyl compounds, catalytic activity; INVOLVED IN: response to karrikin; LOCATED IN: membrane; EXPRESSED IN: 10 plant structures; EXPRESSED DURING: 7 growth stages; CONTAINS InterPro DOMAIN/s: Glycoside hydrolase, family 1 (InterPro:IPR001360), Glycoside hydrolase, family 1, active site (InterPro:IPR01…
AT5G03780	Chr5:999101-1001029	6.31013	17.2883	1.45405	9.0437e-09	TRFL10	protein_coding	TRF-like 10 (TRFL10); FUNCTIONS IN: DNA binding; INVOLVED IN: response to salicylic acid stimulus; EXPRESSED IN: 14 plant structures; EXPRESSED DURING: 7 growth stages; CONTAINS InterPro DOMAIN/s: SANT, DNA-binding (InterPro:IPR001005), Homeodomain-like (InterPro:IPR009057), Homeodomain-related (InterPro:IPR012287), MYB-like (InterPro:IPR017877); BEST Arabidopsis thaliana protein match is: Homeod…
AT5G52290	Chr5:21230352-21236554	0.210093	0.575493	1.45377	0.00112377	SHOC1	protein_coding	SHORTAGE IN CHIASMATA 1 (SHOC1); Has 68 Blast hits to 59 proteins in 25 species: Archae - 0; Bacteria - 11; Metazoa - 8; Fungi - 4; Plants - 40; Viruses - 0; Other Eukaryotes - 5 (source: NCBI BLink).
AT2G32680	Chr2:13857876-13862614	0.350798	0.959787	1.45207	0.00254787	AtRLP23	protein_coding	receptor like protein 23 (RLP23); FUNCTIONS IN: kinase activity; INVOLVED IN: signal transduction, defense response; LOCATED IN: endomembrane system; EXPRESSED IN: 17 plant structures; EXPRESSED DURING: 9 growth stages; CONTAINS InterPro DOMAIN/s: Leucine-rich repeat (InterPro:IPR001611); BEST Arabidopsis thaliana protein match is: receptor like protein 24 (TAIR:AT2G33020.1); Has 122044 Blast hit…
AT1G21240	Chr1:7434302-7436830	0.265279	0.720766	1.44202	0.00585376	WAK3	protein_coding	wall associated kinase 3 (WAK3); FUNCTIONS IN: protein serine/threonine kinase activity, kinase activity; INVOLVED IN: protein amino acid phosphorylation; LOCATED IN: plasma membrane; EXPRESSED IN: 9 plant structures; EXPRESSED DURING: 9 growth stages; CONTAINS InterPro DOMAIN/s: EGF-like calcium-binding (InterPro:IPR001881), EGF-like, type 3 (InterPro:IPR000742), Serine/threonine-protein kinase-…
AT3G19550	Chr3:6787240-6788292	2.61611	7.08953	1.43827	0.000497143	AT3G19550	protein_coding	unknown protein; FUNCTIONS IN: molecular_function unknown; INVOLVED IN: biological_process unknown; LOCATED IN: mitochondrion; EXPRESSED IN: 15 plant structures; EXPRESSED DURING: 9 growth stages; Has 36 Blast hits to 36 proteins in 8 species: Archae - 0; Bacteria - 0; Metazoa - 0; Fungi - 0; Plants - 36; Viruses - 0; Other Eukaryotes - 0 (source: NCBI BLink).
AT2G18000	Chr2:7829034-7830580	1.71285	4.63982	1.43767	0.00591896	TAF14	protein_coding	TBP-associated factor 14 (TAF14); INVOLVED IN: regulation of transcription, DNA-dependent; LOCATED IN: nucleus; CONTAINS InterPro DOMAIN/s: YEATS (InterPro:IPR005033); BEST Arabidopsis thaliana protein match is: YEATS family protein (TAIR:AT5G45600.2).
AT1G30160	Chr1:10606209-10607810	1.25655	3.36992	1.42325	0.00142523	AT1G30160	protein_coding	Protein of unknown function (DUF295); CONTAINS InterPro DOMAIN/s: Protein of unknown function DUF295 (InterPro:IPR005174); BEST Arabidopsis thaliana protein match is: Protein of unknown function (DUF295) (TAIR:AT1G05540.1); Has 35333 Blast hits to 34131 proteins in 2444 species: Archae - 798; Bacteria - 22429; Metazoa - 974; Fungi - 991; Plants - 531; Viruses - 0; Other Eukaryotes - 9610 (source:…
AT2G30362	Chr2:12936978-12939638	16.257	43.4371	1.41787	7.86887e-10	AT2G30362	other_rna
AT5G19650	Chr5:6639631-6640297	1.58206	4.2263	1.41759	0.00356972	ATOFP8	protein_coding	ovate family protein 8 (OFP8); CONTAINS InterPro DOMAIN/s: Protein of unknown function DUF623 (InterPro:IPR006458); BEST Arabidopsis thaliana protein match is: ovate family protein 7 (TAIR:AT2G18500.1); Has 1807 Blast hits to 1807 proteins in 277 species: Archae - 0; Bacteria - 0; Metazoa - 736; Fungi - 347; Plants - 385; Viruses - 0; Other Eukaryotes - 339 (source: NCBI BLink).
AT5G39860	Chr5:15957416-15958455	15.0402	40.1773	1.41756	3.95767e-08	BNQ1	protein_coding	PACLOBUTRAZOL RESISTANCE1 (PRE1); FUNCTIONS IN: DNA binding, sequence-specific DNA binding transcription factor activity; INVOLVED IN: response to brassinosteroid stimulus, unidimensional cell growth, photomorphogenesis, regulation of timing of transition from vegetative to reproductive phase; EXPRESSED IN: 22 plant structures; EXPRESSED DURING: 14 growth stages; CONTAINS InterPro DOMAIN/s: Helix…
AT3G29000	Chr3:11005778-11006414	2.14589	5.73138	1.41731	0.00174006	AT3G29000	protein_coding	Calcium-binding EF-hand family protein; FUNCTIONS IN: calcium ion binding; INVOLVED IN: biological_process unknown; LOCATED IN: endomembrane system; CONTAINS InterPro DOMAIN/s: EF-Hand 1, calcium-binding site (InterPro:IPR018247), EF-HAND 2 (InterPro:IPR018249), S100/Calbindin-D9k, conserved site (InterPro:IPR001751), EF-hand-like domain (InterPro:IPR011992), Calcium-binding EF-hand (InterPro:IPR…
AT4G29610	Chr4:14517447-14518329	0.946492	2.52339	1.4147	0.00518655	AT4G29610	protein_coding	Cytidine/deoxycytidylate deaminase family protein; FUNCTIONS IN: hydrolase activity, cytidine deaminase activity, zinc ion binding, catalytic activity; INVOLVED IN: cytidine deamination, cytidine metabolic process; LOCATED IN: cellular_component unknown; EXPRESSED IN: 11 plant structures; EXPRESSED DURING: 10 growth stages; CONTAINS InterPro DOMAIN/s: Cytidine deaminase, homodimeric (InterPro:IPR…
AT2G41730	Chr2:17409462-17409937	3.48711	9.21217	1.40151	0.00186566	AT2G41730	protein_coding	unknown protein; BEST Arabidopsis thaliana protein match is: unknown protein (TAIR:AT5G24640.1); Has 25 Blast hits to 25 proteins in 5 species: Archae - 0; Bacteria - 0; Metazoa - 0; Fungi - 0; Plants - 25; Viruses - 0; Other Eukaryotes - 0 (source: NCBI BLink).
AT3G05650	Chr3:1645679-1648573	2.59066	6.83055	1.39868	9.66375e-08	AtRLP32	protein_coding	receptor like protein 32 (RLP32); FUNCTIONS IN: kinase activity; INVOLVED IN: signal transduction, defense response; LOCATED IN: endomembrane system; EXPRESSED IN: 22 plant structures; EXPRESSED DURING: 13 growth stages; CONTAINS InterPro DOMAIN/s: Leucine-rich repeat-containing N-terminal domain, type 2 (InterPro:IPR013210), Leucine-rich repeat (InterPro:IPR001611); BEST Arabidopsis thaliana pro…
AT1G75700	Chr1:28423895-28424931	2.37706	6.24557	1.39366	0.00211387	HVA22G	protein_coding	HVA22-like protein G (HVA22G); CONTAINS InterPro DOMAIN/s: TB2/DP1/HVA22 related protein (InterPro:IPR004345); BEST Arabidopsis thaliana protein match is: HVA22-like protein H (ATHVA22H) (TAIR:AT1G19950.1); Has 1473 Blast hits to 1473 proteins in 200 species: Archae - 0; Bacteria - 0; Metazoa - 703; Fungi - 189; Plants - 488; Viruses - 0; Other Eukaryotes - 93 (source: NCBI BLink).
AT5G10760	Chr5:3400341-3402207	1.18673	3.11807	1.39366	0.000154836	AT5G10760	protein_coding	Eukaryotic aspartyl protease family protein; FUNCTIONS IN: aspartic-type endopeptidase activity; INVOLVED IN: proteolysis; LOCATED IN: apoplast; EXPRESSED IN: 18 plant structures; EXPRESSED DURING: 12 growth stages; CONTAINS InterPro DOMAIN/s: Peptidase aspartic (InterPro:IPR021109), Peptidase aspartic, catalytic (InterPro:IPR009007), Peptidase A1 (InterPro:IPR001461); BEST Arabidopsis thaliana p…
AT3G13760	Chr3:4517516-4519475	0.629668	1.65133	1.39096	0.00121403	AT3G13760	protein_coding	Cysteine/Histidine-rich C1 domain family protein; FUNCTIONS IN: zinc ion binding; LOCATED IN: membrane; EXPRESSED IN: root, leaf; CONTAINS InterPro DOMAIN/s: DC1 (InterPro:IPR004146), Zinc finger, PHD-type (InterPro:IPR001965), C1-like (InterPro:IPR011424); BEST Arabidopsis thaliana protein match is: Cysteine/Histidine-rich C1 domain family protein (TAIR:AT1G35610.1); Has 1382 Blast hits to 598 p…
AT3G48770	Chr3:18078473-18086817	0.252848	0.662775	1.39025	0.000395568	AT3G48770	protein_coding	DNA binding;ATP binding; FUNCTIONS IN: DNA binding, ATP binding; INVOLVED IN: biological_process unknown; LOCATED IN: chloroplast; EXPRESSED IN: 6 plant structures; EXPRESSED DURING: 4 anthesis, F mature embryo stage, petal differentiation and expansion stage, E expanded cotyledon stage, D bilateral stage; CONTAINS InterPro DOMAIN/s: Zinc finger, BED-type predicted (InterPro:IPR003656), ATPase-li…
AT5G23910	Chr5:8068451-8072991	6.70226	17.5656	1.39003	1.64965e-09	AT5G23910	protein_coding	ATP binding microtubule motor family protein; FUNCTIONS IN: microtubule motor activity, ATP binding; INVOLVED IN: microtubule-based movement; EXPRESSED IN: 14 plant structures; EXPRESSED DURING: 8 growth stages; CONTAINS InterPro DOMAIN/s: Kinesin, motor domain (InterPro:IPR001752); BEST Arabidopsis thaliana protein match is: ATP binding microtubule motor family protein (TAIR:AT5G02370.1); Has 30…
AT2G17840	Chr2:7755604-7757852	21.8508	57.2536	1.38968	5.02494e-11	ERD7	protein_coding	EARLY-RESPONSIVE TO DEHYDRATION 7 (ERD7); FUNCTIONS IN: molecular_function unknown; INVOLVED IN: response to water deprivation, response to high light intensity, response to salt stress, response to cold; LOCATED IN: plasma membrane; EXPRESSED IN: 24 plant structures; EXPRESSED DURING: 14 growth stages; CONTAINS InterPro DOMAIN/s: Senescence/spartin-associated (InterPro:IPR009686); BEST Arabidops…
AT1G15010	Chr1:5171206-5171742	10.6329	27.8323	1.38823	6.67113e-06	AT1G15010	protein_coding	unknown protein; BEST Arabidopsis thaliana protein match is: unknown protein (TAIR:AT2G01300.1); Has 71 Blast hits to 71 proteins in 13 species: Archae - 0; Bacteria - 2; Metazoa - 0; Fungi - 0; Plants - 69; Viruses - 0; Other Eukaryotes - 0 (source: NCBI BLink).
AT3G61190	Chr3:22650158-22651488	3.02398	7.88686	1.383	0.000158439	BAP1	protein_coding	BON association protein 1 (BAP1); FUNCTIONS IN: phospholipid binding, protein binding; INVOLVED IN: in 7 processes; LOCATED IN: membrane; EXPRESSED IN: 21 plant structures; EXPRESSED DURING: 13 growth stages; CONTAINS InterPro DOMAIN/s: C2 calcium/lipid-binding domain, CaLB (InterPro:IPR008973), C2 calcium-dependent membrane targeting (InterPro:IPR000008); BEST Arabidopsis thaliana protein match …
AT1G15520	Chr1:5331857-5338326	0.401159	1.0446	1.3807	0.000232987	ABCG40	protein_coding	pleiotropic drug resistance 12 (PDR12); CONTAINS InterPro DOMAIN/s: ATPase, AAA+ type, core (InterPro:IPR003593), ABC transporter-like (InterPro:IPR003439), Plant PDR ABC transporter associated (InterPro:IPR013581), ABC-2 type transporter (InterPro:IPR013525); BEST Arabidopsis thaliana protein match is: pleiotropic drug resistance 11 (TAIR:AT1G66950.1); Has 377983 Blast hits to 279992 proteins in…
AT1G30730	Chr1:10900853-10902534	1.07402	2.79336	1.37898	0.00035376	AT1G30730	protein_coding	FAD-binding Berberine family protein; FUNCTIONS IN: electron carrier activity, oxidoreductase activity, FAD binding, catalytic activity; LOCATED IN: endomembrane system; CONTAINS InterPro DOMAIN/s: FAD-binding, type 2 (InterPro:IPR016166), Berberine/berberine-like (InterPro:IPR012951), FAD linked oxidase, N-terminal (InterPro:IPR006094); BEST Arabidopsis thaliana protein match is: FAD-binding Ber…
AT5G05340	Chr5:1578950-1580875	1.24317	3.22262	1.37421	0.000879993	AT5G05340	protein_coding	Peroxidase superfamily protein; FUNCTIONS IN: protein binding, peroxidase activity; INVOLVED IN: response to oxidative stress, oxidation reduction; LOCATED IN: apoplast, cell wall; EXPRESSED IN: 9 plant structures; EXPRESSED DURING: LP.04 four leaves visible, 4 anthesis, C globular stage, petal differentiation and expansion stage; CONTAINS InterPro DOMAIN/s: Haem peroxidase (InterPro:IPR010255), …
AT1G02920	Chr1:658656-659771	14.2405	36.8772	1.37272	1.75277e-08	GST11	protein_coding	glutathione S-transferase 7 (GSTF7); FUNCTIONS IN: glutathione transferase activity, copper ion binding, cobalt ion binding, glutathione binding; INVOLVED IN: defense response to fungus, incompatible interaction, response to cadmium ion, response to salt stress, defense response to bacterium, toxin catabolic process; LOCATED IN: nucleus, vacuole, cytoplasm; EXPRESSED IN: root, cultured cell, leaf…
AT4G37900	Chr4:17821736-17824627	0.801412	2.07225	1.37058	0.000240233	AT4G37900	protein_coding	Protein of unknown function (duplicated DUF1399); CONTAINS InterPro DOMAIN/s: Protein of unknown function DUF1399 (InterPro:IPR009836); BEST Arabidopsis thaliana protein match is: Protein of unknown function (duplicated DUF1399) (TAIR:AT2G22660.2); Has 24258 Blast hits to 6156 proteins in 640 species: Archae - 4; Bacteria - 13513; Metazoa - 5207; Fungi - 694; Plants - 2964; Viruses - 274; Other E…
AT5G66130	Chr5:26434063-26438764	3.80123	9.79246	1.3652	0.00774884	ATRAD17	protein_coding	RADIATION SENSITIVE 17 (ATRAD17); INVOLVED IN: regulation of DNA repair; LOCATED IN: nucleus, chloroplast; EXPRESSED IN: 16 plant structures; EXPRESSED DURING: 7 growth stages; CONTAINS InterPro DOMAIN/s: Checkpoint protein Rad24 (InterPro:IPR004582); BEST Arabidopsis thaliana protein match is: P-loop containing nucleoside triphosphate hydrolases superfamily protein (TAIR:AT1G77620.1); Has 1807 B…
AT1G22570	Chr1:7976619-7978573	1.75375	4.51281	1.36358	4.56501e-05	AT1G22570	protein_coding	Major facilitator superfamily protein; FUNCTIONS IN: transporter activity; INVOLVED IN: oligopeptide transport; LOCATED IN: membrane; EXPRESSED IN: 17 plant structures; EXPRESSED DURING: 10 growth stages; CONTAINS InterPro DOMAIN/s: PTR2 family proton/oligopeptide symporter, conserved site (InterPro:IPR018456), Oligopeptide transporter (InterPro:IPR000109), Major facilitator superfamily, general …
AT2G47680	Chr2:19545827-19550905	3.73432	9.52406	1.35073	2.34517e-08	AT2G47680	protein_coding	zinc finger (CCCH type) helicase family protein; FUNCTIONS IN: helicase activity, zinc ion binding, nucleic acid binding, ATP binding, ATP-dependent helicase activity; INVOLVED IN: nucleobase, nucleoside, nucleotide and nucleic acid metabolic process; LOCATED IN: chloroplast; EXPRESSED IN: 19 plant structures; EXPRESSED DURING: 13 growth stages; CONTAINS InterPro DOMAIN/s: Zinc finger, CCCH-type …
AT4G14365	Chr4:8271463-8273765	8.77135	22.2843	1.34516	2.97875e-08	XBAT34	protein_coding	XB3 ortholog 4 in Arabidopsis thaliana (XBAT34); FUNCTIONS IN: zinc ion binding; EXPRESSED IN: 22 plant structures; EXPRESSED DURING: 13 growth stages; CONTAINS InterPro DOMAIN/s: Zinc finger, RING-type (InterPro:IPR001841), Ankyrin repeat-containing domain (InterPro:IPR020683), Ankyrin repeat (InterPro:IPR002110); BEST Arabidopsis thaliana protein match is: XB3 ortholog 5 in Arabidopsis thaliana…
AT4G38780	Chr4:18101295-18111029	0.441908	1.1198	1.34143	2.90404e-05	AT4G38780	protein_coding	Pre-mRNA-processing-splicing factor; FUNCTIONS IN: molecular_function unknown; INVOLVED IN: nuclear mRNA splicing, via spliceosome; LOCATED IN: spliceosomal complex; EXPRESSED IN: 19 plant structures; EXPRESSED DURING: 8 growth stages; CONTAINS InterPro DOMAIN/s: Mov34/MPN/PAD-1 (InterPro:IPR000555), Pre-mRNA-processing-splicing factor 8, U5-snRNA-binding (InterPro:IPR019581), Pre-mRNA-processing…
AT3G46900	Chr3:17268874-17269510	11.2247	28.4239	1.34044	2.65599e-06	COPT2	protein_coding	copper transporter 2 (COPT2); FUNCTIONS IN: copper ion transmembrane transporter activity, high affinity copper ion transmembrane transporter activity; INVOLVED IN: copper ion transport, high-affinity copper ion transport; LOCATED IN: anchored to plasma membrane; EXPRESSED IN: 13 plant structures; EXPRESSED DURING: 8 growth stages; CONTAINS InterPro DOMAIN/s: Ctr copper transporter (InterPro:IPR0…
AT1G27020	Chr1:9378558-9380692	6.06895	15.3389	1.33767	5.39784e-07	AT1G27020	protein_coding	unknown protein; BEST Arabidopsis thaliana protein match is: unknown protein (TAIR:AT1G27030.1); Has 514 Blast hits to 514 proteins in 175 species: Archae - 0; Bacteria - 311; Metazoa - 0; Fungi - 0; Plants - 65; Viruses - 0; Other Eukaryotes - 138 (source: NCBI BLink).
AT2G21510	Chr2:9210654-9213058	0.700242	1.76105	1.33051	0.00550604	AT2G21510	protein_coding	DNAJ heat shock N-terminal domain-containing protein; FUNCTIONS IN: unfolded protein binding, heat shock protein binding; INVOLVED IN: protein folding; LOCATED IN: cellular_component unknown; EXPRESSED IN: 8 plant structures; EXPRESSED DURING: 4 anthesis, petal differentiation and expansion stage; CONTAINS InterPro DOMAIN/s: Molecular chaperone, heat shock protein, Hsp40, DnaJ (InterPro:IPR015609…
AT4G02110	Chr4:935085-940191	3.71942	9.35122	1.33008	8.58562e-09	AT4G02110	protein_coding	transcription coactivators; FUNCTIONS IN: transcription coactivator activity; INVOLVED IN: biological_process unknown; LOCATED IN: intracellular; CONTAINS InterPro DOMAIN/s: BRCT (InterPro:IPR001357); BEST Arabidopsis thaliana protein match is: zinc finger (C3HC4-type RING finger) family protein / BRCT domain-containing protein (TAIR:AT1G67180.1); Has 6090 Blast hits to 4661 proteins in 497 speci…
AT4G36010	Chr4:17039062-17041141	3.70313	9.28782	1.32659	1.19811e-05	AT4G36010	protein_coding	Pathogenesis-related thaumatin superfamily protein; CONTAINS InterPro DOMAIN/s: Thaumatin, pathogenesis-related (InterPro:IPR001938); BEST Arabidopsis thaliana protein match is: Pathogenesis-related thaumatin superfamily protein (TAIR:AT2G17860.1); Has 35333 Blast hits to 34131 proteins in 2444 species: Archae - 798; Bacteria - 22429; Metazoa - 974; Fungi - 991; Plants - 531; Viruses - 0; Other E…
AT5G20250	Chr5:6833658-6836782	16.1874	40.584	1.32604	1.27146e-08	DIN10	protein_coding	DARK INDUCIBLE 10 (DIN10); CONTAINS InterPro DOMAIN/s: Glycoside hydrolase, catalytic core (InterPro:IPR017853), Raffinose synthase (InterPro:IPR008811); BEST Arabidopsis thaliana protein match is: seed imbibition 2 (TAIR:AT3G57520.1).
AT1G49700	Chr1:18388791-18390496	2.57484	6.45373	1.32565	0.000652712	AT1G49700	protein_coding	Plant protein 1589 of unknown function; FUNCTIONS IN: molecular_function unknown; INVOLVED IN: biological_process unknown; LOCATED IN: cellular_component unknown; EXPRESSED IN: 23 plant structures; EXPRESSED DURING: 15 growth stages; CONTAINS InterPro DOMAIN/s: Conserved hypothetical protein CHP01589, plant (InterPro:IPR006476); BEST Arabidopsis thaliana protein match is: unknown protein (TAIR:AT…
AT4G01360	Chr4:564759-566310	1.59845	4.0014	1.32383	0.000322446	AT4G01360	protein_coding	unknown protein; BEST Arabidopsis thaliana protein match is: Protein of unknown function (DUF793) (TAIR:AT1G01550.2); Has 99 Blast hits to 99 proteins in 25 species: Archae - 0; Bacteria - 10; Metazoa - 0; Fungi - 0; Plants - 89; Viruses - 0; Other Eukaryotes - 0 (source: NCBI BLink).
AT1G73805	Chr1:27745426-27749178	2.53085	6.32486	1.32141	1.41711e-05	AT1G73805	protein_coding	Calmodulin binding protein-like; CONTAINS InterPro DOMAIN/s: Calmodulin binding protein-like (InterPro:IPR012416); BEST Arabidopsis thaliana protein match is: Calmodulin-binding protein (TAIR:AT5G57580.1); Has 30201 Blast hits to 17322 proteins in 780 species: Archae - 12; Bacteria - 1396; Metazoa - 17338; Fungi - 3422; Plants - 5037; Viruses - 0; Other Eukaryotes - 2996 (source: NCBI BLink).
AT1G15580	Chr1:5365664-5366497	1.93411	4.79508	1.30988	0.00568092	IAA5	protein_coding	indole-3-acetic acid inducible 5 (IAA5); FUNCTIONS IN: sequence-specific DNA binding transcription factor activity; INVOLVED IN: response to auxin stimulus, response to cyclopentenone, response to brassinosteroid stimulus; LOCATED IN: nucleus; EXPRESSED IN: flower; EXPRESSED DURING: petal differentiation and expansion stage; CONTAINS InterPro DOMAIN/s: Aux/IAA-ARF-dimerisation (InterPro:IPR011525…
AT5G40942	Chr5:16408165-16409165	1.38839	3.43882	1.3085	0.00248342	RNR2B	pseudogene
AT2G37070	Chr2:15578414-15581308	0.60093	1.4851	1.30529	0.0040207	AT2G37070	protein_coding	unknown protein; BEST Arabidopsis thaliana protein match is: unknown protein (TAIR:AT3G53320.1); Has 1323 Blast hits to 775 proteins in 176 species: Archae - 0; Bacteria - 113; Metazoa - 351; Fungi - 175; Plants - 115; Viruses - 13; Other Eukaryotes - 556 (source: NCBI BLink).
AT1G70260	Chr1:26456843-26459450	13.1239	32.4031	1.30394	9.39986e-09	AT1G70260	protein_coding	nodulin MtN21 /EamA-like transporter family protein; FUNCTIONS IN: molecular_function unknown; LOCATED IN: endomembrane system, membrane; CONTAINS InterPro DOMAIN/s: Protein of unknown function DUF6, transmembrane (InterPro:IPR000620); BEST Arabidopsis thaliana protein match is: Nodulin MtN21 /EamA-like transporter family protein (TAIR:AT1G60050.1); Has 1237 Blast hits to 1229 proteins in 44 spec…
AT1G17380	Chr1:5955487-5957212	3.49204	8.57932	1.2968	4.27427e-05	JAZ5	protein_coding	jasmonate-zim-domain protein 5 (JAZ5); CONTAINS InterPro DOMAIN/s: Tify (InterPro:IPR010399), CCT domain-like (InterPro:IPR018467); BEST Arabidopsis thaliana protein match is: jasmonate-zim-domain protein 6 (TAIR:AT1G72450.1); Has 301 Blast hits to 296 proteins in 28 species: Archae - 0; Bacteria - 0; Metazoa - 0; Fungi - 0; Plants - 301; Viruses - 0; Other Eukaryotes - 0 (source: NCBI BLink).
AT1G16650	Chr1:5687942-5691198	3.50575	8.61009	1.2963	3.73181e-06	AT1G16650	protein_coding	S-adenosyl-L-methionine-dependent methyltransferases superfamily protein; Has 486 Blast hits to 429 proteins in 154 species: Archae - 0; Bacteria - 55; Metazoa - 267; Fungi - 96; Plants - 28; Viruses - 0; Other Eukaryotes - 40 (source: NCBI BLink).
AT2G46970	Chr2:19295489-19297826	12.4984	30.6152	1.29251	1.27532e-08	PIL1	protein_coding	phytochrome interacting factor 3-like 1 (PIL1); FUNCTIONS IN: sequence-specific DNA binding transcription factor activity; INVOLVED IN: shade avoidance, red or far-red light signaling pathway, regulation of transcription; LOCATED IN: nucleus; CONTAINS InterPro DOMAIN/s: Helix-loop-helix DNA-binding domain (InterPro:IPR001092), Helix-loop-helix DNA-binding (InterPro:IPR011598); BEST Arabidopsis th…
AT4G30280	Chr4:14825807-14827047	17.9517	43.8549	1.28862	2.06261e-08	ATXTH18	protein_coding	xyloglucan endotransglucosylase/hydrolase 18 (XTH18); FUNCTIONS IN: hydrolase activity, acting on glycosyl bonds, xyloglucan endotransglucosylase activity; INVOLVED IN: xyloglucan metabolic process; LOCATED IN: endomembrane system, apoplast, cell wall; EXPRESSED IN: 13 plant structures; EXPRESSED DURING: 7 growth stages; CONTAINS InterPro DOMAIN/s: Xyloglucan endotransglucosylase/hydrolase (Inter…
AT4G34400	Chr4:16445207-16447773	0.820298	1.99376	1.28127	0.00359021	AT4G34400	protein_coding	AP2/B3-like transcriptional factor family protein; FUNCTIONS IN: DNA binding, sequence-specific DNA binding transcription factor activity; INVOLVED IN: regulation of transcription, DNA-dependent; LOCATED IN: endomembrane system; EXPRESSED IN: 17 plant structures; EXPRESSED DURING: 9 growth stages; CONTAINS InterPro DOMAIN/s: Transcriptional factor B3 (InterPro:IPR003340); BEST Arabidopsis thalian…
AT5G53820	Chr5:21853396-21854117	5.74428	13.8901	1.27386	0.000562951	AT5G53820	protein_coding	Late embryogenesis abundant protein (LEA) family protein; BEST Arabidopsis thaliana protein match is: Late embryogenesis abundant protein (LEA) family protein (TAIR:AT5G38760.1); Has 1807 Blast hits to 1807 proteins in 277 species: Archae - 0; Bacteria - 0; Metazoa - 736; Fungi - 347; Plants - 385; Viruses - 0; Other Eukaryotes - 339 (source: NCBI BLink).
AT5G11460	Chr5:3656810-3658931	4.2143	10.1853	1.27312	6.20472e-06	AT5G11460	protein_coding	Protein of unknown function (DUF581); CONTAINS InterPro DOMAIN/s: Protein of unknown function DUF581 (InterPro:IPR007650); BEST Arabidopsis thaliana protein match is: Protein of unknown function (DUF581) (TAIR:AT2G25690.2); Has 1807 Blast hits to 1807 proteins in 277 species: Archae - 0; Bacteria - 0; Metazoa - 736; Fungi - 347; Plants - 385; Viruses - 0; Other Eukaryotes - 339 (source: NCBI BLin…
AT5G23950	Chr5:8082743-8083604	1.41086	3.40059	1.26921	0.00555148	AT5G23950	protein_coding	Calcium-dependent lipid-binding (CaLB domain) family protein; CONTAINS InterPro DOMAIN/s: C2 calcium/lipid-binding domain, CaLB (InterPro:IPR008973), C2 calcium-dependent membrane targeting (InterPro:IPR000008); BEST Arabidopsis thaliana protein match is: Calcium-dependent lipid-binding (CaLB domain) family protein (TAIR:AT1G07310.1); Has 7173 Blast hits to 1801 proteins in 194 species: Archae - …
AT1G65790	Chr1:24468931-24472329	0.574206	1.38317	1.26834	0.00195322	ARK1	protein_coding	receptor kinase 1 (RK1); CONTAINS InterPro DOMAIN/s: Curculin-like (mannose-binding) lectin (InterPro:IPR001480), Protein kinase, ATP binding site (InterPro:IPR017441), PAN-2 domain (InterPro:IPR013227), Apple-like (InterPro:IPR003609), S-locus receptor kinase, C-terminal (InterPro:IPR021820), Serine-threonine/tyrosine-protein kinase (InterPro:IPR001245), Protein kinase-like domain (InterPro:IPR0…
AT5G54710	Chr5:22227573-22230500	8.56258	20.4483	1.25586	5.89715e-08	AT5G54710	protein_coding	Ankyrin repeat family protein; INVOLVED IN: biological_process unknown; LOCATED IN: endomembrane system; CONTAINS InterPro DOMAIN/s: Ankyrin repeat-containing domain (InterPro:IPR020683), Ankyrin repeat (InterPro:IPR002110); BEST Arabidopsis thaliana protein match is: Ankyrin repeat family protein (TAIR:AT1G34050.1); Has 20807 Blast hits to 11728 proteins in 551 species: Archae - 16; Bacteria - 1…
AT4G38850	Chr4:18126170-18126680	8.50685	20.2636	1.2522	0.000207484	SAUR_AC1	protein_coding	SMALL AUXIN UPREGULATED 15 (SAUR15); CONTAINS InterPro DOMAIN/s: Auxin responsive SAUR protein (InterPro:IPR003676); BEST Arabidopsis thaliana protein match is: SAUR-like auxin-responsive protein family (TAIR:AT5G18050.1); Has 1222 Blast hits to 1213 proteins in 28 species: Archae - 0; Bacteria - 0; Metazoa - 0; Fungi - 0; Plants - 1221; Viruses - 0; Other Eukaryotes - 1 (source: NCBI BLink).
AT5G39670	Chr5:15883178-15886388	4.50193	10.6662	1.24443	0.000205441	AT5G39670	protein_coding	Calcium-binding EF-hand family protein; FUNCTIONS IN: calcium ion binding; INVOLVED IN: biological_process unknown; LOCATED IN: cellular_component unknown; EXPRESSED IN: 21 plant structures; EXPRESSED DURING: 13 growth stages; CONTAINS InterPro DOMAIN/s: EF-Hand 1, calcium-binding site (InterPro:IPR018247), EF-HAND 2 (InterPro:IPR018249), EF-hand-like domain (InterPro:IPR011992), Calcium-binding …
AT1G09350	Chr1:3019818-3021441	2.06353	4.88023	1.24183	0.000408584	AtGolS3	protein_coding	galactinol synthase 3 (GolS3); CONTAINS InterPro DOMAIN/s: Glycosyl transferase, family 8 (InterPro:IPR002495); BEST Arabidopsis thaliana protein match is: galactinol synthase 2 (TAIR:AT1G56600.1); Has 1260 Blast hits to 1259 proteins in 288 species: Archae - 0; Bacteria - 98; Metazoa - 258; Fungi - 282; Plants - 479; Viruses - 73; Other Eukaryotes - 70 (source: NCBI BLink).
AT3G54180	Chr3:20059795-20061438	6.34555	14.9943	1.2406	4.21867e-06	CDKB1;1	protein_coding	cyclin-dependent kinase B1;1 (CDKB1;1); CONTAINS InterPro DOMAIN/s: Protein kinase, ATP binding site (InterPro:IPR017441), Protein kinase, catalytic domain (InterPro:IPR000719), Serine/threonine-protein kinase domain (InterPro:IPR002290), Serine/threonine-protein kinase-like domain (InterPro:IPR017442), Protein kinase-like domain (InterPro:IPR011009), Serine/threonine-protein kinase, active site …
AT5G49110	Chr5:19900202-19905925	1.17719	2.76362	1.23122	1.6478e-05	AT5G49110	protein_coding	unknown protein; INVOLVED IN: biological_process unknown; LOCATED IN: cellular_component unknown; EXPRESSED IN: cultured cell; Has 30201 Blast hits to 17322 proteins in 780 species: Archae - 12; Bacteria - 1396; Metazoa - 17338; Fungi - 3422; Plants - 5037; Viruses - 0; Other Eukaryotes - 2996 (source: NCBI BLink).
AT2G29710	Chr2:12698672-12700343	0.631795	1.48165	1.22968	0.00739339	AT2G29710	protein_coding	UDP-Glycosyltransferase superfamily protein; FUNCTIONS IN: UDP-glycosyltransferase activity, transferase activity, transferring glycosyl groups; INVOLVED IN: metabolic process; LOCATED IN: cellular_component unknown; CONTAINS InterPro DOMAIN/s: UDP-glucuronosyl/UDP-glucosyltransferase (InterPro:IPR002213); BEST Arabidopsis thaliana protein match is: UDP-glucosyl transferase 71D1 (TAIR:AT2G29730.1…
AT1G02460	Chr1:504672-507204	1.10216	2.57699	1.22536	0.00119292	AT1G02460	protein_coding	Pectin lyase-like superfamily protein; FUNCTIONS IN: polygalacturonase activity; INVOLVED IN: carbohydrate metabolic process; EXPRESSED IN: stem, root, stamen, seed; EXPRESSED DURING: 4 anthesis, E expanded cotyledon stage; CONTAINS InterPro DOMAIN/s: Pectin lyase fold/virulence factor (InterPro:IPR011050), Glycoside hydrolase, family 28 (InterPro:IPR000743), Pectin lyase fold (InterPro:IPR012334…
AT1G72416	Chr1:27258828-27260291	5.48337	12.8038	1.22344	9.97893e-05	AT1G72416	protein_coding	Chaperone DnaJ-domain superfamily protein; INVOLVED IN: biological_process unknown; LOCATED IN: cellular_component unknown; BEST Arabidopsis thaliana protein match is: Chaperone DnaJ-domain superfamily protein (TAIR:AT3G14200.1).
AT3G21330	Chr3:7507239-7509175	2.05102	4.78283	1.22153	0.000119308	AT3G21330	protein_coding	basic helix-loop-helix (bHLH) DNA-binding superfamily protein; FUNCTIONS IN: DNA binding, sequence-specific DNA binding transcription factor activity; INVOLVED IN: regulation of transcription; LOCATED IN: nucleus; CONTAINS InterPro DOMAIN/s: Helix-loop-helix DNA-binding domain (InterPro:IPR001092), Helix-loop-helix DNA-binding (InterPro:IPR011598); BEST Arabidopsis thaliana protein match is: basi…
AT1G49910	Chr1:18479024-18481475	2.11448	4.91324	1.21637	0.000653687	BUB3.2	protein_coding	BUB (BUDDING UNINHIBITED BY BENZYMIDAZOL) 3.2 (BUB3.2); CONTAINS InterPro DOMAIN/s: WD40 repeat-like-containing domain (InterPro:IPR011046), WD40 repeat 2 (InterPro:IPR019782), WD40-repeat-containing domain (InterPro:IPR017986), WD40 repeat (InterPro:IPR001680), WD40/YVTN repeat-like-containing domain (InterPro:IPR015943), WD40 repeat, subgroup (InterPro:IPR019781), G-protein beta WD-40 repeat, r…
AT4G22470	Chr4:11840133-11841450	1.36125	3.14643	1.20879	0.0022774	AT4G22470	protein_coding	protease inhibitor/seed storage/lipid transfer protein (LTP) family protein; FUNCTIONS IN: lipid binding; INVOLVED IN: lipid transport; LOCATED IN: endomembrane system; EXPRESSED IN: embryo, hypocotyl, sepal, stamen; EXPRESSED DURING: 4 anthesis, C globular stage, petal differentiation and expansion stage; CONTAINS InterPro DOMAIN/s: Bifunctional inhibitor/plant lipid transfer protein/seed storag…
AT5G54720	Chr5:22232194-22232949	6.53524	15.0873	1.20702	9.88493e-05	AT5G54720	protein_coding	Ankyrin repeat family protein; CONTAINS InterPro DOMAIN/s: Ankyrin repeat-containing domain (InterPro:IPR020683), Ankyrin repeat (InterPro:IPR002110); BEST Arabidopsis thaliana protein match is: Ankyrin repeat family protein (TAIR:AT5G54710.1); Has 1807 Blast hits to 1807 proteins in 277 species: Archae - 0; Bacteria - 0; Metazoa - 736; Fungi - 347; Plants - 385; Viruses - 0; Other Eukaryotes - 3…
AT2G29350	Chr2:12600913-12602556	1.68362	3.88122	1.20494	0.0069448	SAG13	protein_coding	senescence-associated gene 13 (SAG13); CONTAINS InterPro DOMAIN/s: Short-chain dehydrogenase/reductase, conserved site (InterPro:IPR020904), NAD(P)-binding domain (InterPro:IPR016040), Glucose/ribitol dehydrogenase (InterPro:IPR002347), Short-chain dehydrogenase/reductase SDR (InterPro:IPR002198); BEST Arabidopsis thaliana protein match is: NAD(P)-binding Rossmann-fold superfamily protein (TAIR:A…
AT2G28780	Chr2:12340033-12343421	5.94608	13.6804	1.2021	2.32086e-07	AT2G28780	protein_coding	unknown protein; INVOLVED IN: biological_process unknown; LOCATED IN: mitochondrion; EXPRESSED IN: inflorescence meristem, root, flower; EXPRESSED DURING: petal differentiation and expansion stage; CONTAINS InterPro DOMAIN/s: Protein of unknown function DUF939, bacterial (InterPro:IPR010343); BEST Arabidopsis thaliana protein match is: unknown protein (TAIR:AT3G09450.1); Has 671 Blast hits to 667…
AT1G57820	Chr1:21414169-21417946	13.2126	30.3122	1.19799	4.15123e-08	VIM1	protein_coding	VARIANT IN METHYLATION 1 (VIM1); CONTAINS InterPro DOMAIN/s: Zinc finger, RING-type, conserved site (InterPro:IPR017907), Zinc finger, PHD-type, conserved site (InterPro:IPR019786), Zinc finger, RING-type (InterPro:IPR001841), Zinc finger, PHD-type (InterPro:IPR001965), SRA-YDG (InterPro:IPR003105), Zinc finger, C3HC4 RING-type (InterPro:IPR018957), Zinc finger, FYVE/PHD-type (InterPro:IPR011011)…
AT4G24265	Chr4:12580558-12581165	4.24681	9.74039	1.1976	0.00173507	AT4G24265	protein_coding	unknown protein; Has 3 Blast hits to 3 proteins in 2 species: Archae - 0; Bacteria - 0; Metazoa - 0; Fungi - 0; Plants - 3; Viruses - 0; Other Eukaryotes - 0 (source: NCBI BLink).
AT2G19970	Chr2:8623729-8624476	9.02809	20.6846	1.19607	3.08232e-05	AT2G19970	protein_coding	CAP (Cysteine-rich secretory proteins, Antigen 5, and Pathogenesis-related 1 protein) superfamily protein; FUNCTIONS IN: molecular_function unknown; INVOLVED IN: biological_process unknown; LOCATED IN: extracellular region; EXPRESSED IN: hypocotyl, root, flower; EXPRESSED DURING: petal differentiation and expansion stage; CONTAINS InterPro DOMAIN/s: Allergen V5/Tpx-1 related (InterPro:IPR001283),…
AT1G75960	Chr1:28518032-28519874	1.16431	2.66622	1.19532	0.00125052	AT1G75960	protein_coding	AMP-dependent synthetase and ligase family protein; FUNCTIONS IN: catalytic activity; INVOLVED IN: metabolic process; EXPRESSED IN: 18 plant structures; EXPRESSED DURING: 10 growth stages; CONTAINS InterPro DOMAIN/s: AMP-binding, conserved site (InterPro:IPR020845), AMP-dependent synthetase/ligase (InterPro:IPR000873); BEST Arabidopsis thaliana protein match is: acyl activating enzyme 5 (TAIR:AT5…
AT2G41990	Chr2:17527256-17528937	1.43859	3.28125	1.18959	0.00164872	AT2G41990	protein_coding	CONTAINS InterPro DOMAIN/s: Late embryogenesis abundant protein, group 2 (InterPro:IPR004864); BEST Arabidopsis thaliana protein match is: Late embryogenesis abundant (LEA) hydroxyproline-rich glycoprotein family (TAIR:AT4G35170.1); Has 172 Blast hits to 168 proteins in 15 species: Archae - 0; Bacteria - 0; Metazoa - 0; Fungi - 0; Plants - 172; Viruses - 0; Other Eukaryotes - 0 (source: NCBI BLin…
AT2G27080	Chr2:11563932-11571856	8.37759	19.1037	1.18924	8.31094e-05	AT2G27080	protein_coding	Late embryogenesis abundant (LEA) hydroxyproline-rich glycoprotein family; CONTAINS InterPro DOMAIN/s: Late embryogenesis abundant protein, group 2 (InterPro:IPR004864); BEST Arabidopsis thaliana protein match is: Late embryogenesis abundant (LEA) hydroxyproline-rich glycoprotein family (TAIR:AT5G21130.1); Has 35333 Blast hits to 34131 proteins in 2444 species: Archae - 798; Bacteria - 22429; Met…
AT5G52760	Chr5:21386823-21387703	4.4261	10.088	1.18853	0.00130017	AT5G52760	protein_coding	Copper transport protein family; BEST Arabidopsis thaliana protein match is: Heavy metal transport/detoxification superfamily protein (TAIR:AT5G52750.1); Has 1807 Blast hits to 1807 proteins in 277 species: Archae - 0; Bacteria - 0; Metazoa - 736; Fungi - 347; Plants - 385; Viruses - 0; Other Eukaryotes - 339 (source: NCBI BLink).
AT2G28960	Chr2:12437913-12442347	0.434714	0.989503	1.18664	0.00630386	AT2G28960	protein_coding	Leucine-rich repeat protein kinase family protein; FUNCTIONS IN: protein serine/threonine kinase activity, protein kinase activity, kinase activity, ATP binding; INVOLVED IN: protein amino acid phosphorylation; LOCATED IN: endomembrane system; EXPRESSED IN: 6 plant structures; EXPRESSED DURING: 4 anthesis, C globular stage; CONTAINS InterPro DOMAIN/s: Protein kinase, ATP binding site (InterPro:IP…
AT1G78815	Chr1:29631742-29632745	1.85167	4.20681	1.1839	0.0030579	LSH7	protein_coding	LIGHT SENSITIVE HYPOCOTYLS 7 (LSH7); FUNCTIONS IN: molecular_function unknown; INVOLVED IN: biological_process unknown; LOCATED IN: chloroplast; EXPRESSED IN: inflorescence meristem, hypocotyl, root, flower; EXPRESSED DURING: petal differentiation and expansion stage; CONTAINS InterPro DOMAIN/s: Protein of unknown function DUF640 (InterPro:IPR006936); BEST Arabidopsis thaliana protein match is: P…
AT2G18660	Chr2:8090657-8091656	2.88319	6.54609	1.18297	0.00220138	PNP-A	protein_coding	plant natriuretic peptide A (PNP-A); LOCATED IN: extracellular region, cell wall; EXPRESSED IN: 19 plant structures; EXPRESSED DURING: 13 growth stages; CONTAINS InterPro DOMAIN/s: Barwin-related endoglucanase (InterPro:IPR009009), Pollen allergen, N-terminal (InterPro:IPR014734), Rare lipoprotein A (InterPro:IPR005132), Expansin 45, endoglucanase-like (InterPro:IPR007112); BEST Arabidopsis thali…
AT1G67148	Chr1:25121234-25121898	16.3792	37.1713	1.18232	0.00013745	AT1G67148	protein_coding	unknown protein; Has 1 Blast hits to 1 proteins in 1 species: Archae - 0; Bacteria - 0; Metazoa - 0; Fungi - 0; Plants - 1; Viruses - 0; Other Eukaryotes - 0 (source: NCBI BLink).
AT3G33004	Chr3:13538952-13541488	2.46867	5.60088	1.18192	1.91934e-05	AT3G33004	pseudogene	pseudogene, DNA-directed RNA polymerase beta-chain
AT5G13060	Chr5:4142957-4147091	3.72393	8.44718	1.18165	4.42724e-06	ABAP1	protein_coding	ARMADILLO BTB protein 1 (ABAP1); CONTAINS InterPro DOMAIN/s: HEAT (InterPro:IPR000357), Armadillo-like helical (InterPro:IPR011989), BTB/POZ fold (InterPro:IPR011333), Armadillo (InterPro:IPR000225), BTB/POZ (InterPro:IPR013069), Armadillo-type fold (InterPro:IPR016024), BTB/POZ-like (InterPro:IPR000210); BEST Arabidopsis thaliana protein match is: ARM repeat protein interacting with ABF2 (TAIR:A…
AT1G52200	Chr1:19442067-19443529	3.4675	7.85964	1.18057	0.000662595	AT1G52200	protein_coding	PLAC8 family protein; FUNCTIONS IN: molecular_function unknown; INVOLVED IN: response to oxidative stress; LOCATED IN: plasma membrane; EXPRESSED IN: 10 plant structures; EXPRESSED DURING: 6 growth stages; CONTAINS InterPro DOMAIN/s: Protein of unknown function Cys-rich (InterPro:IPR006461); BEST Arabidopsis thaliana protein match is: PLAC8 family protein (TAIR:AT3G18450.1); Has 632 Blast hits to…
AT4G29170	Chr4:14382838-14385375	7.23136	16.3799	1.17959	0.000150815	ATMND1	protein_coding	ATMND1; FUNCTIONS IN: molecular_function unknown; INVOLVED IN: double-strand break repair, embryo sac development, response to ionizing radiation, pollen development; LOCATED IN: cellular_component unknown; EXPRESSED IN: 12 plant structures; EXPRESSED DURING: 7 growth stages; CONTAINS InterPro DOMAIN/s: Meiotic nuclear division protein 1 (InterPro:IPR005647); Has 323 Blast hits to 323 proteins in…
AT1G51270	Chr1:19007509-19011272	1.28758	2.9072	1.17497	0.00362004	AT1G51270	protein_coding	structural molecules;transmembrane receptors;structural molecules; FUNCTIONS IN: transmembrane receptor activity, structural molecule activity; INVOLVED IN: signal transduction, innate immune response; LOCATED IN: intrinsic to membrane; EXPRESSED IN: 22 plant structures; EXPRESSED DURING: 12 growth stages; CONTAINS InterPro DOMAIN/s: PapD-like (InterPro:IPR008962), Major sperm protein (InterPro:I…
AT3G30775	Chr3:12448635-12451248	8.751	19.7139	1.17169	4.35658e-07	ATPOX	protein_coding	EARLY RESPONSIVE TO DEHYDRATION 5 (ERD5); CONTAINS InterPro DOMAIN/s: Proline dehydrogenase (InterPro:IPR002872), Proline oxidase (InterPro:IPR015659); BEST Arabidopsis thaliana protein match is: Methylenetetrahydrofolate reductase family protein (TAIR:AT5G38710.1); Has 2269 Blast hits to 2250 proteins in 878 species: Archae - 1; Bacteria - 1355; Metazoa - 205; Fungi - 217; Plants - 85; Viruses -…
AT3G50260	Chr3:18634575-18635398	2.99498	6.73103	1.16828	0.00179744	CEJ1	protein_coding	cooperatively regulated by ethylene and jasmonate 1 (CEJ1); CONTAINS InterPro DOMAIN/s: DNA-binding, integrase-type (InterPro:IPR016177), Pathogenesis-related transcriptional factor/ERF, DNA-binding (InterPro:IPR001471); BEST Arabidopsis thaliana protein match is: DREB and EAR motif protein 2 (TAIR:AT5G67190.1); Has 5544 Blast hits to 5466 proteins in 235 species: Archae - 0; Bacteria - 0; Metazo…
AT3G22880	Chr3:8097686-8100820	8.97296	20.1606	1.16788	1.77522e-06	ATDMC1	protein_coding	DISRUPTION OF MEIOTIC CONTROL 1 (DMC1); FUNCTIONS IN: in 6 functions; INVOLVED IN: DNA repair, meiosis, chiasma assembly, reciprocal meiotic recombination, DNA metabolic process; LOCATED IN: nucleus; EXPRESSED IN: 25 plant structures; EXPRESSED DURING: 12 growth stages; CONTAINS InterPro DOMAIN/s: DNA recombination/repair protein RecA/RadB, ATP-binding domain (InterPro:IPR020588), DNA repair Rad5…
AT1G15380	Chr1:5290744-5292535	6.88752	15.4349	1.16414	0.000120338	AT1G15380	protein_coding	Lactoylglutathione lyase / glyoxalase I family protein; CONTAINS InterPro DOMAIN/s: Glyoxalase/bleomycin resistance protein/dioxygenase (InterPro:IPR004360); BEST Arabidopsis thaliana protein match is: Lactoylglutathione lyase / glyoxalase I family protein (TAIR:AT1G80160.1); Has 35333 Blast hits to 34131 proteins in 2444 species: Archae - 798; Bacteria - 22429; Metazoa - 974; Fungi - 991; Plants…
AT5G43250	Chr5:17356173-17356566	9.90167	22.1479	1.16143	0.00186661	NF-YC13	protein_coding	nuclear factor Y, subunit C13 (NF-YC13); FUNCTIONS IN: DNA binding, sequence-specific DNA binding transcription factor activity; INVOLVED IN: regulation of transcription, DNA-dependent; LOCATED IN: nucleus, intracellular; CONTAINS InterPro DOMAIN/s: Transcription factor CBF/NF-Y/archaeal histone (InterPro:IPR003958), Histone-fold (InterPro:IPR009072); BEST Arabidopsis thaliana protein match is: n…
AT3G13784	Chr3:4528528-4530669	2.17768	4.83766	1.15152	0.000305541	AtcwINV5	protein_coding	cell wall invertase 5 (CWINV5); FUNCTIONS IN: hydrolase activity, hydrolyzing O-glycosyl compounds; INVOLVED IN: sucrose catabolic process, using beta-fructofuranosidase, carbohydrate metabolic process; LOCATED IN: endomembrane system; EXPRESSED IN: 15 plant structures; EXPRESSED DURING: LP.04 four leaves visible, 4 anthesis, LP.10 ten leaves visible, petal differentiation and expansion stage; CO…
AT5G43080	Chr5:17293226-17294789	3.46596	7.61749	1.13606	0.00051717	CYCA3;1	protein_coding	Cyclin A3;1 (CYCA3;1); FUNCTIONS IN: cyclin-dependent protein kinase regulator activity; INVOLVED IN: regulation of cell cycle; LOCATED IN: nucleus; EXPRESSED IN: 22 plant structures; EXPRESSED DURING: 13 growth stages; CONTAINS InterPro DOMAIN/s: Cyclin, C-terminal (InterPro:IPR004367), Cyclin (InterPro:IPR006670), G2/mitotic-specific cyclin A (InterPro:IPR015453), Cyclin-like (InterPro:IPR01102…
AT4G14970	Chr4:8553642-8561664	1.15051	2.52177	1.13216	6.97074e-05	AT4G14970	protein_coding	unknown protein; FUNCTIONS IN: molecular_function unknown; INVOLVED IN: biological_process unknown; LOCATED IN: chloroplast; EXPRESSED IN: 14 plant structures; EXPRESSED DURING: 6 growth stages; Has 257 Blast hits to 164 proteins in 70 species: Archae - 0; Bacteria - 4; Metazoa - 189; Fungi - 0; Plants - 38; Viruses - 0; Other Eukaryotes - 26 (source: NCBI BLink).
AT1G36180	Chr1:13545964-13558492	2.18135	4.77826	1.13127	9.4243e-07	ACC2	protein_coding	acetyl-CoA carboxylase 2 (ACC2); FUNCTIONS IN: acetyl-CoA carboxylase activity; INVOLVED IN: metabolic process; LOCATED IN: chloroplast; EXPRESSED IN: 14 plant structures; EXPRESSED DURING: 7 growth stages; CONTAINS InterPro DOMAIN/s: Carbamoyl phosphate synthase, large subunit, N-terminal (InterPro:IPR005481), Carbamoyl phosphate synthetase, large subunit, ATP-binding (InterPro:IPR005479), ATP-g…
AT5G65300	Chr5:26095146-26095771	4.44629	9.70633	1.12632	0.00262212	AT5G65300	protein_coding	unknown protein; Has 30201 Blast hits to 17322 proteins in 780 species: Archae - 12; Bacteria - 1396; Metazoa - 17338; Fungi - 3422; Plants - 5037; Viruses - 0; Other Eukaryotes - 2996 (source: NCBI BLink).
AT1G50060	Chr1:18551185-18552578	6.2009	13.5172	1.12425	0.00100572	AT1G50060	protein_coding	CAP (Cysteine-rich secretory proteins, Antigen 5, and Pathogenesis-related 1 protein) superfamily protein; FUNCTIONS IN: molecular_function unknown; INVOLVED IN: biological_process unknown; LOCATED IN: endomembrane system, extracellular region; EXPRESSED IN: root; CONTAINS InterPro DOMAIN/s: Allergen V5/Tpx-1 related (InterPro:IPR001283), Ves allergen (InterPro:IPR002413), SCP-like extracellular …
AT1G02970	Chr1:673305-676378	2.0931	4.55628	1.12221	0.000368162	WEE1	protein_coding	WEE1 kinase homolog (WEE1); CONTAINS InterPro DOMAIN/s: Protein kinase, ATP binding site (InterPro:IPR017441), Protein kinase, catalytic domain (InterPro:IPR000719), Serine/threonine-protein kinase-like domain (InterPro:IPR017442), Protein kinase-like domain (InterPro:IPR011009), Serine/threonine-protein kinase, active site (InterPro:IPR008271); BEST Arabidopsis thaliana protein match is: Protein…
AT1G52060	Chr1:19359038-19360675	10.7417	23.3635	1.12103	1.26787e-05	AT1G52060	protein_coding	Mannose-binding lectin superfamily protein; FUNCTIONS IN: molecular_function unknown; INVOLVED IN: biological_process unknown; LOCATED IN: endomembrane system; EXPRESSED IN: root; CONTAINS InterPro DOMAIN/s: Mannose-binding lectin (InterPro:IPR001229); BEST Arabidopsis thaliana protein match is: Mannose-binding lectin superfamily protein (TAIR:AT1G52070.1); Has 1499 Blast hits to 773 proteins in …
AT1G09932	Chr1:3230449-3233109	4.66304	10.1346	1.11995	0.000246698	AT1G09932	protein_coding	Phosphoglycerate mutase family protein; FUNCTIONS IN: molecular_function unknown; INVOLVED IN: biological_process unknown; LOCATED IN: cellular_component unknown; CONTAINS InterPro DOMAIN/s: Histidine phosphatase superfamily, clade-1 (InterPro:IPR013078); BEST Arabidopsis thaliana protein match is: Phosphoglycerate mutase family protein (TAIR:AT2G17280.2); Has 475 Blast hits to 475 proteins in 96…
AT1G16070	Chr1:5511872-5513896	1.79344	3.88981	1.11696	0.00234552	TLP8	protein_coding	tubby like protein 8 (TLP8); FUNCTIONS IN: sequence-specific DNA binding transcription factor activity; INVOLVED IN: regulation of transcription; LOCATED IN: cellular_component unknown; EXPRESSED IN: 20 plant structures; EXPRESSED DURING: 12 growth stages; CONTAINS InterPro DOMAIN/s: Tubby, C-terminal (InterPro:IPR000007); BEST Arabidopsis thaliana protein match is: tubby like protein 6 (TAIR:AT1…
AT3G52115	Chr3:19326332-19328323	1.34683	2.91889	1.11585	0.00176983	ATGR1	protein_coding	gamma response gene 1 (GR1); INVOLVED IN: meiotic DNA double-strand break processing, response to DNA damage stimulus, gamete generation, response to ionizing radiation; EXPRESSED IN: bud, cultured cell, leaf; EXPRESSED DURING: seedling growth; CONTAINS InterPro DOMAIN/s: DNA repair protein Sae2/CtIP (InterPro:IPR013882); Has 26568 Blast hits to 17186 proteins in 1344 species: Archae - 485; Bacte…
AT3G01330	Chr3:124378-126835	4.05392	8.75532	1.11084	0.000163892	E2L2	protein_coding	DP-E2F-like protein 3 (DEL3); FUNCTIONS IN: DNA binding, sequence-specific DNA binding transcription factor activity; INVOLVED IN: regulation of transcription, DNA-dependent; LOCATED IN: nucleus, cytoplasm; EXPRESSED IN: 15 plant structures; EXPRESSED DURING: 9 growth stages; CONTAINS InterPro DOMAIN/s: Winged helix-turn-helix transcription repressor DNA-binding (InterPro:IPR011991), Transcriptio…
AT5G39550	Chr5:15837209-15840638	4.63789	9.99672	1.10799	1.03592e-05	VIM3	protein_coding	VARIANT IN METHYLATION 3 (VIM3); CONTAINS InterPro DOMAIN/s: Zinc finger, RING-type, conserved site (InterPro:IPR017907), Zinc finger, PHD-type, conserved site (InterPro:IPR019786), Zinc finger, RING-type (InterPro:IPR001841), Zinc finger, PHD-type (InterPro:IPR001965), SRA-YDG (InterPro:IPR003105), Zinc finger, C3HC4 RING-type (InterPro:IPR018957), Zinc finger, FYVE/PHD-type (InterPro:IPR011011)…
AT1G80370	Chr1:30213704-30216861	5.4734	11.7643	1.10391	2.40308e-05	CYCA2;4	protein_coding	Cyclin A2;4 (CYCA2;4); CONTAINS InterPro DOMAIN/s: Cyclin, C-terminal (InterPro:IPR004367), Cyclin (InterPro:IPR006670), G2/mitotic-specific cyclin A (InterPro:IPR015453), Cyclin-like (InterPro:IPR011028), Cyclin-related (InterPro:IPR013763), Cyclin, N-terminal (InterPro:IPR006671), Cyclin, A/B/D/E (InterPro:IPR014400); BEST Arabidopsis thaliana protein match is: CYCLIN A2;3 (TAIR:AT1G15570.1); H…
AT5G54610	Chr5:22184778-22186525	1.95227	4.19373	1.10308	0.00206637	ANK	protein_coding	ankyrin (ANK); CONTAINS InterPro DOMAIN/s: Ankyrin repeat-containing domain (InterPro:IPR020683), Ankyrin repeat (InterPro:IPR002110); BEST Arabidopsis thaliana protein match is: Ankyrin repeat family protein (TAIR:AT5G54620.1); Has 16763 Blast hits to 8871 proteins in 442 species: Archae - 14; Bacteria - 1401; Metazoa - 8955; Fungi - 670; Plants - 1865; Viruses - 65; Other Eukaryotes - 3793 (sou…
AT1G67110	Chr1:25061730-25065446	1.18748	2.55022	1.10272	0.00354958	CYP735A2	protein_coding	cytochrome P450, family 735, subfamily A, polypeptide 2 (CYP735A2); FUNCTIONS IN: electron carrier activity, monooxygenase activity, iron ion binding, oxygen binding, heme binding; INVOLVED IN: oxidation reduction; LOCATED IN: endomembrane system; EXPRESSED IN: 7 plant structures; EXPRESSED DURING: petal differentiation and expansion stage; CONTAINS InterPro DOMAIN/s: Cytochrome P450 (InterPro:IP…
AT5G67460	Chr5:26921583-26923274	8.14661	17.4806	1.10148	6.09413e-06	AT5G67460	protein_coding	O-Glycosyl hydrolases family 17 protein; FUNCTIONS IN: cation binding, hydrolase activity, hydrolyzing O-glycosyl compounds, catalytic activity; INVOLVED IN: carbohydrate metabolic process; LOCATED IN: endomembrane system; EXPRESSED IN: 21 plant structures; EXPRESSED DURING: 13 growth stages; CONTAINS InterPro DOMAIN/s: X8 (InterPro:IPR012946), Glycoside hydrolase, catalytic core (InterPro:IPR017…
AT5G07620	Chr5:2407400-2409066	2.01446	4.31947	1.10047	0.00393145	AT5G07620	protein_coding	Protein kinase superfamily protein; FUNCTIONS IN: protein kinase activity, kinase activity, ATP binding; INVOLVED IN: protein amino acid phosphorylation; LOCATED IN: endomembrane system; EXPRESSED IN: 7 plant structures; EXPRESSED DURING: C globular stage, F mature embryo stage, petal differentiation and expansion stage, E expanded cotyledon stage, D bilateral stage; CONTAINS InterPro DOMAIN/s: P…
AT5G10380	Chr5:3267634-3268813	10.3474	22.067	1.09262	9.7744e-06	RING1	protein_coding	RING1; CONTAINS InterPro DOMAIN/s: Zinc finger, RING-type (InterPro:IPR001841), Zinc finger, C3HC4 RING-type (InterPro:IPR018957); BEST Arabidopsis thaliana protein match is: RING/U-box superfamily protein (TAIR:AT1G72220.1); Has 1807 Blast hits to 1807 proteins in 277 species: Archae - 0; Bacteria - 0; Metazoa - 736; Fungi - 347; Plants - 385; Viruses - 0; Other Eukaryotes - 339 (source: NCBI BL…
AT3G16670	Chr3:5681418-5682331	47.1983	100.606	1.09192	4.56022e-07	AT3G16670	protein_coding	Pollen Ole e 1 allergen and extensin family protein; FUNCTIONS IN: molecular_function unknown; INVOLVED IN: response to oxidative stress; LOCATED IN: endomembrane system; EXPRESSED IN: 9 plant structures; EXPRESSED DURING: 7 growth stages; CONTAINS InterPro DOMAIN/s: Pollen Ole e 1 allergen/extensin (InterPro:IPR006041); BEST Arabidopsis thaliana protein match is: Pollen Ole e 1 allergen and exte…
AT5G41750	Chr5:16693908-16698943	2.28567	4.86896	1.091	0.000400091	AT5G41750	protein_coding	Disease resistance protein (TIR-NBS-LRR class) family; FUNCTIONS IN: transmembrane receptor activity, nucleoside-triphosphatase activity, nucleotide binding, ATP binding; INVOLVED IN: signal transduction, apoptosis, defense response, innate immune response; LOCATED IN: intrinsic to membrane; CONTAINS InterPro DOMAIN/s: ATPase, AAA+ type, core (InterPro:IPR003593), NB-ARC (InterPro:IPR002182), Tol…
AT5G54970	Chr5:22313209-22313764	13.1047	27.8164	1.08585	0.000215503	AT5G54970	protein_coding	unknown protein; BEST Arabidopsis thaliana protein match is: unknown protein (TAIR:AT4G26960.1); Has 1807 Blast hits to 1807 proteins in 277 species: Archae - 0; Bacteria - 0; Metazoa - 736; Fungi - 347; Plants - 385; Viruses - 0; Other Eukaryotes - 339 (source: NCBI BLink).
AT5G14650	Chr5:4724449-4726513	1.86438	3.95651	1.08553	0.00164285	AT5G14650	protein_coding	Pectin lyase-like superfamily protein; FUNCTIONS IN: polygalacturonase activity; INVOLVED IN: carbohydrate metabolic process; LOCATED IN: endomembrane system; EXPRESSED IN: 7 plant structures; EXPRESSED DURING: F mature embryo stage, LP.02 two leaves visible, petal differentiation and expansion stage; CONTAINS InterPro DOMAIN/s: Pectin lyase fold/virulence factor (InterPro:IPR011050), Glycoside h…
AT2G21790	Chr2:9293269-9297842	24.3588	51.614	1.08332	1.23791e-07	R1	protein_coding	ribonucleotide reductase 1 (RNR1); FUNCTIONS IN: ribonucleoside-diphosphate reductase activity, ATP binding; INVOLVED IN: response to cadmium ion, DNA replication, deoxyribonucleoside triphosphate biosynthetic process; LOCATED IN: ribonucleoside-diphosphate reductase complex; EXPRESSED IN: 24 plant structures; EXPRESSED DURING: 13 growth stages; CONTAINS InterPro DOMAIN/s: Ribonucleotide reductas…
AT2G46750	Chr2:19208319-19210958	4.92604	10.409	1.07933	2.30989e-05	AT2G46750	protein_coding	D-arabinono-1,4-lactone oxidase family protein; FUNCTIONS IN: oxidoreductase activity, D-arabinono-1,4-lactone oxidase activity, FAD binding, catalytic activity; INVOLVED IN: oxidation reduction; LOCATED IN: membrane; EXPRESSED IN: hypocotyl, root; CONTAINS InterPro DOMAIN/s: D-arabinono-1,4-lactone oxidase (InterPro:IPR007173), FAD-binding, type 2 (InterPro:IPR016166), Plant-specific FAD-depende…
AT5G64120	Chr5:25659305-25661002	3.14065	6.62834	1.07758	0.000683892	AT5G64120	protein_coding	Peroxidase superfamily protein; FUNCTIONS IN: peroxidase activity; INVOLVED IN: defense response to fungus, N-terminal protein myristoylation, respiratory burst; LOCATED IN: apoplast, cell wall, membrane; EXPRESSED IN: 17 plant structures; EXPRESSED DURING: 10 growth stages; CONTAINS InterPro DOMAIN/s: Haem peroxidase (InterPro:IPR010255), Plant peroxidase (InterPro:IPR000823), Peroxidases heam-l…
AT4G23496	Chr4:12257675-12258411	3.93949	8.31242	1.07726	0.00483482	SP1L5	protein_coding	SPIRAL1-like5 (SP1L5); BEST Arabidopsis thaliana protein match is: SPIRAL1-like2 (TAIR:AT1G69230.2); Has 30201 Blast hits to 17322 proteins in 780 species: Archae - 12; Bacteria - 1396; Metazoa - 17338; Fungi - 3422; Plants - 5037; Viruses - 0; Other Eukaryotes - 2996 (source: NCBI BLink).
AT4G30090	Chr4:14708711-14711612	1.04686	2.20857	1.07705	0.00925836	emb1353	protein_coding	embryo defective 1353 (emb1353); FUNCTIONS IN: molecular_function unknown; INVOLVED IN: embryo development ending in seed dormancy; LOCATED IN: endomembrane system; EXPRESSED IN: 8 plant structures; EXPRESSED DURING: 4 anthesis, F mature embryo stage, petal differentiation and expansion stage, E expanded cotyledon stage, D bilateral stage; BEST Arabidopsis thaliana protein match is: myosin heavy …
AT1G59660	Chr1:21924692-21929424	3.22264	6.79833	1.07694	1.58965e-05	AT1G59660	protein_coding	Nucleoporin autopeptidase; FUNCTIONS IN: transporter activity; INVOLVED IN: transport; LOCATED IN: chloroplast, nuclear pore; EXPRESSED IN: 16 plant structures; EXPRESSED DURING: 7 growth stages; CONTAINS InterPro DOMAIN/s: Peptidase S59, nucleoporin (InterPro:IPR007230); BEST Arabidopsis thaliana protein match is: Nucleoporin autopeptidase (TAIR:AT1G10390.2); Has 64429 Blast hits to 28580 protei…
AT3G54020	Chr3:20005732-20008254	6.12236	12.8757	1.0725	3.35356e-05	AtIPCS1	protein_coding	Arabidopsis Inositol phosphorylceramide synthase 1 (AtIPCS1); FUNCTIONS IN: inositol phosphoceramide synthase activity; INVOLVED IN: sphingolipid biosynthetic process; LOCATED IN: mitochondrion; EXPRESSED IN: 6 plant structures; BEST Arabidopsis thaliana protein match is: Arabidopsis Inositol phosphorylceramide synthase 2 (TAIR:AT2G37940.1); Has 447 Blast hits to 444 proteins in 100 species: Arch…
AT5G49290	Chr5:19980194-19983869	0.649918	1.36401	1.06952	0.00622719	ATRLP56	protein_coding	receptor like protein 56 (RLP56); CONTAINS InterPro DOMAIN/s: Leucine-rich repeat, typical subtype (InterPro:IPR003591), Leucine-rich repeat-containing N-terminal domain, type 2 (InterPro:IPR013210), Leucine-rich repeat (InterPro:IPR001611); BEST Arabidopsis thaliana protein match is: receptor like protein 14 (TAIR:AT1G74180.1); Has 112100 Blast hits to 30260 proteins in 1125 species: Archae - 53…
AT2G39330	Chr2:16419595-16421852	12.4831	26.1138	1.06484	2.58867e-06	JAL23	protein_coding	jacalin-related lectin 23 (JAL23); FUNCTIONS IN: molecular_function unknown; INVOLVED IN: biological_process unknown; LOCATED IN: vacuole; EXPRESSED IN: 24 plant structures; EXPRESSED DURING: 14 growth stages; CONTAINS InterPro DOMAIN/s: Mannose-binding lectin (InterPro:IPR001229); BEST Arabidopsis thaliana protein match is: jacalin-related lectin 22 (TAIR:AT2G39310.3); Has 1977 Blast hits to 736…
AT1G67180	Chr1:25129730-25132169	3.39031	7.09097	1.06457	0.000390666	AT1G67180	protein_coding	zinc finger (C3HC4-type RING finger) family protein / BRCT domain-containing protein; FUNCTIONS IN: zinc ion binding; LOCATED IN: intracellular; EXPRESSED IN: 17 plant structures; EXPRESSED DURING: 10 growth stages; CONTAINS InterPro DOMAIN/s: Zinc finger, RING-type, conserved site (InterPro:IPR017907), Zinc finger, RING-type (InterPro:IPR001841), Zinc finger, C3HC4 RING-type (InterPro:IPR018957)…
AT3G50930	Chr3:18929525-18931839	5.95523	12.4472	1.06359	7.90541e-06	BCS1	protein_coding	cytochrome BC1 synthesis (BCS1); FUNCTIONS IN: nucleoside-triphosphatase activity, ATPase activity, nucleotide binding, ATP binding; LOCATED IN: mitochondrion; EXPRESSED IN: 24 plant structures; EXPRESSED DURING: 13 growth stages; CONTAINS InterPro DOMAIN/s: ATPase, AAA-type, core (InterPro:IPR003959), ATPase, AAA+ type, core (InterPro:IPR003593), ATPase, AAA-type, conserved site (InterPro:IPR003…
AT5G57220	Chr5:23187839-23189857	2.18251	4.55777	1.06234	0.000897841	CYP81F2	protein_coding	cytochrome P450, family 81, subfamily F, polypeptide 2 (CYP81F2); FUNCTIONS IN: electron carrier activity, monooxygenase activity, iron ion binding, oxygen binding, heme binding; INVOLVED IN: in 7 processes; LOCATED IN: endomembrane system; EXPRESSED IN: 8 plant structures; EXPRESSED DURING: 6 growth stages; CONTAINS InterPro DOMAIN/s: Cytochrome P450 (InterPro:IPR001128), Cytochrome P450, conser…
AT1G51800	Chr1:19214147-19217970	1.44026	3.00408	1.06059	0.000563038	AT1G51800	protein_coding	Leucine-rich repeat protein kinase family protein; FUNCTIONS IN: kinase activity; INVOLVED IN: protein amino acid phosphorylation; LOCATED IN: endomembrane system; EXPRESSED IN: 11 plant structures; EXPRESSED DURING: 6 growth stages; CONTAINS InterPro DOMAIN/s: Protein kinase, ATP binding site (InterPro:IPR017441), Protein kinase, catalytic domain (InterPro:IPR000719), Serine/threonine-protein ki…
AT1G69880	Chr1:26321478-26322993	11.3765	23.6905	1.05826	0.000147782	ATH8	protein_coding	thioredoxin H-type 8 (TH8); INVOLVED IN: N-terminal protein myristoylation, cell redox homeostasis; LOCATED IN: cellular_component unknown; EXPRESSED IN: 15 plant structures; EXPRESSED DURING: 6 growth stages; CONTAINS InterPro DOMAIN/s: Thioredoxin fold (InterPro:IPR012335), Thioredoxin, core (InterPro:IPR015467), Thioredoxin-like (InterPro:IPR017936), Thioredoxin domain (InterPro:IPR013766), Th…
AT1G30515	Chr1:10809288-10809915	3.75094	7.80448	1.05705	0.00748657	AT1G30515	protein_coding	unknown protein; FUNCTIONS IN: molecular_function unknown; INVOLVED IN: biological_process unknown; LOCATED IN: endomembrane system; EXPRESSED IN: 16 plant structures; EXPRESSED DURING: 6 growth stages; BEST Arabidopsis thaliana protein match is: unknown protein (TAIR:AT4G21740.1); Has 20 Blast hits to 20 proteins in 4 species: Archae - 0; Bacteria - 0; Metazoa - 0; Fungi - 0; Plants - 20; Viruse…
AT2G32280	Chr2:13713035-13714211	2.10013	4.36677	1.05609	0.0091417	AT2G32280	protein_coding	Protein of unknown function (DUF1218); FUNCTIONS IN: molecular_function unknown; INVOLVED IN: biological_process unknown; LOCATED IN: endomembrane system; EXPRESSED IN: 18 plant structures; EXPRESSED DURING: 9 growth stages; CONTAINS InterPro DOMAIN/s: Protein of unknown function DUF1218 (InterPro:IPR009606); BEST Arabidopsis thaliana protein match is: Protein of unknown function (DUF1218) (TAIR:…
AT5G54190	Chr5:21990911-21992812	37.8114	78.6078	1.05585	5.24464e-07	PORA	protein_coding	protochlorophyllide oxidoreductase A (PORA); FUNCTIONS IN: oxidoreductase activity, protochlorophyllide reductase activity; INVOLVED IN: chlorophyll biosynthetic process, response to ethylene stimulus; LOCATED IN: chloroplast; EXPRESSED IN: 11 plant structures; EXPRESSED DURING: 6 growth stages; CONTAINS InterPro DOMAIN/s: Light-dependent protochlorophyllide reductase (InterPro:IPR005979), NAD(P)…
AT5G49520	Chr5:20090775-20093346	2.95007	6.13016	1.05518	0.000311105	WRKY48	protein_coding	WRKY DNA-binding protein 48 (WRKY48); CONTAINS InterPro DOMAIN/s: DNA-binding WRKY (InterPro:IPR003657); BEST Arabidopsis thaliana protein match is: WRKY DNA-binding protein 23 (TAIR:AT2G47260.1); Has 1807 Blast hits to 1807 proteins in 277 species: Archae - 0; Bacteria - 0; Metazoa - 736; Fungi - 347; Plants - 385; Viruses - 0; Other Eukaryotes - 339 (source: NCBI BLink).
AT1G51790	Chr1:19206710-19211417	0.517365	1.07343	1.05298	0.00990606	AT1G51790	protein_coding	Leucine-rich repeat protein kinase family protein; FUNCTIONS IN: kinase activity; INVOLVED IN: protein amino acid phosphorylation; LOCATED IN: endomembrane system; EXPRESSED IN: 9 plant structures; EXPRESSED DURING: 6 growth stages; CONTAINS InterPro DOMAIN/s: Protein kinase, catalytic domain (InterPro:IPR000719), Serine/threonine-protein kinase domain (InterPro:IPR002290), Leucine-rich repeat (I…
AT1G75450	Chr1:28313486-28318375	4.18638	8.65302	1.0475	0.00259708	ATCKX6	protein_coding	cytokinin oxidase 5 (CKX5); CONTAINS InterPro DOMAIN/s: Cytokinin dehydrogenase 1, FAD/cytokinin binding domain (InterPro:IPR015345), FAD-binding, type 2 (InterPro:IPR016166), Oxygen oxidoreductase covalent FAD-binding site (InterPro:IPR006093), FAD-linked oxidase-like, C-terminal (InterPro:IPR016164), FAD linked oxidase, N-terminal (InterPro:IPR006094); BEST Arabidopsis thaliana protein match is…
AT2G27970	Chr2:11912211-11913297	18.2148	37.5882	1.04517	0.000102454	CKS2	protein_coding	CDK-subunit 2 (CKS2); FUNCTIONS IN: cyclin-dependent protein kinase regulator activity, cyclin-dependent protein kinase activity; INVOLVED IN: cell cycle; LOCATED IN: nucleus, cytoplasm; EXPRESSED IN: 24 plant structures; EXPRESSED DURING: 15 growth stages; CONTAINS InterPro DOMAIN/s: Cyclin-dependent kinase, regulatory subunit (InterPro:IPR000789); BEST Arabidopsis thaliana protein match is: cyc…
AT1G20070	Chr1:6956520-6959123	7.65878	15.7254	1.03791	0.000126814	AT1G20070	protein_coding	unknown protein; FUNCTIONS IN: molecular_function unknown; INVOLVED IN: biological_process unknown; LOCATED IN: chloroplast; EXPRESSED IN: 20 plant structures; EXPRESSED DURING: 11 growth stages; Has 26 Blast hits to 26 proteins in 9 species: Archae - 0; Bacteria - 0; Metazoa - 0; Fungi - 2; Plants - 24; Viruses - 0; Other Eukaryotes - 0 (source: NCBI BLink).
AT3G10880	Chr3:3405814-3407434	1.4277	2.92502	1.03475	0.0073289	AT3G10880	protein_coding	unknown protein; BEST Arabidopsis thaliana protein match is: unknown protein (TAIR:AT5G05180.1); Has 15699 Blast hits to 11378 proteins in 1134 species: Archae - 391; Bacteria - 2054; Metazoa - 6851; Fungi - 1354; Plants - 1096; Viruses - 119; Other Eukaryotes - 3834 (source: NCBI BLink).
AT5G61000	Chr5:24549577-24552723	8.02632	16.4379	1.03422	8.11781e-06	RPA70D	protein_coding	RPA70D; FUNCTIONS IN: DNA binding, nucleic acid binding; INVOLVED IN: DNA replication; LOCATED IN: nucleus; EXPRESSED IN: 22 plant structures; EXPRESSED DURING: 13 growth stages; CONTAINS InterPro DOMAIN/s: Replication factor-a protein 1 Rpa1 (InterPro:IPR004591), Nucleic acid-binding, OB-fold-like (InterPro:IPR016027), Nucleic acid-binding, OB-fold (InterPro:IPR012340), Nucleic acid binding, OB-…
AT3G24340	Chr3:8832084-8835722	0.652677	1.33536	1.03279	0.00468428	chr40	protein_coding	chromatin remodeling 40 (chr40); FUNCTIONS IN: helicase activity, DNA binding, ATP binding, nucleic acid binding; EXPRESSED IN: 13 plant structures; EXPRESSED DURING: 7 growth stages; CONTAINS InterPro DOMAIN/s: DEAD-like helicase, N-terminal (InterPro:IPR014001), DNA/RNA helicase, C-terminal (InterPro:IPR001650), Helicase, superfamily 1/2, ATP-binding domain (InterPro:IPR014021), SNF2-related (I…
AT5G02490	Chr5:550034-552647	6.81211	13.9182	1.0308	1.0114e-05	AT5G02490	protein_coding	Heat shock protein 70 (Hsp 70) family protein; FUNCTIONS IN: protein binding; INVOLVED IN: protein folding, response to cadmium ion, response to heat, response to bacterium; LOCATED IN: cytosol, cell wall, plasma membrane; EXPRESSED IN: 19 plant structures; EXPRESSED DURING: 10 growth stages; CONTAINS InterPro DOMAIN/s: Heat shock protein 70, conserved site (InterPro:IPR018181), Heat shock protei…
AT4G32800	Chr4:15819523-15820871	3.17846	6.49177	1.03028	0.000988641	AT4G32800	protein_coding	Integrase-type DNA-binding superfamily protein; FUNCTIONS IN: DNA binding, sequence-specific DNA binding transcription factor activity; INVOLVED IN: regulation of transcription, DNA-dependent; LOCATED IN: nucleus; EXPRESSED IN: 10 plant structures; EXPRESSED DURING: 7 growth stages; CONTAINS InterPro DOMAIN/s: DNA-binding, integrase-type (InterPro:IPR016177), Pathogenesis-related transcriptional …
AT2G03590	Chr2:1094756-1096968	1.71769	3.50121	1.02739	0.0023522	ATUPS1	protein_coding	ureide permease 1 (UPS1); FUNCTIONS IN: allantoin uptake transmembrane transporter activity; INVOLVED IN: allantoin transport; LOCATED IN: endomembrane system; BEST Arabidopsis thaliana protein match is: ureide permease 2 (TAIR:AT2G03530.2); Has 283 Blast hits to 283 proteins in 80 species: Archae - 0; Bacteria - 139; Metazoa - 0; Fungi - 0; Plants - 116; Viruses - 0; Other Eukaryotes - 28 (sourc…
AT5G35735	Chr5:13900751-13902997	11.2718	22.8965	1.02241	1.30693e-05	AT5G35735	protein_coding	Auxin-responsive family protein; LOCATED IN: plasma membrane, membrane; EXPRESSED IN: 21 plant structures; EXPRESSED DURING: 12 growth stages; CONTAINS InterPro DOMAIN/s: Cytochrome b561, eukaryote (InterPro:IPR004877), Uncharacterised conserved protein UCP037471 (InterPro:IPR017214), Protein of unknown function DUF568, DOMON-like (InterPro:IPR007613), DOMON related (InterPro:IPR005018), Cytochro…
AT4G15070	Chr4:8603423-8606141	0.860086	1.74646	1.02188	0.00495966	AT4G15070	protein_coding	Cysteine/Histidine-rich C1 domain family protein; FUNCTIONS IN: molecular_function unknown; INVOLVED IN: intracellular signaling pathway; LOCATED IN: cellular_component unknown; CONTAINS InterPro DOMAIN/s: Protein kinase C-like, phorbol ester/diacylglycerol binding (InterPro:IPR002219), DC1 (InterPro:IPR004146), C1-like (InterPro:IPR011424); BEST Arabidopsis thaliana protein match is: Cysteine/Hi…
AT1G15790	Chr1:5438252-5440087	7.3741	14.9665	1.0212	0.00224193	AT1G15790	protein_coding	unknown protein; BEST Arabidopsis thaliana protein match is: unknown protein (TAIR:AT1G15780.1); Has 35333 Blast hits to 34131 proteins in 2444 species: Archae - 798; Bacteria - 22429; Metazoa - 974; Fungi - 991; Plants - 531; Viruses - 0; Other Eukaryotes - 9610 (source: NCBI BLink).
AT1G76930	Chr1:28895300-28896883	188.537	380.708	1.01384	1.01639e-06	ATEXT1	protein_coding	extensin 4 (EXT4); FUNCTIONS IN: structural constituent of cell wall; INVOLVED IN: response to jasmonic acid stimulus, response to wounding, response to abscisic acid stimulus, response to salicylic acid stimulus; LOCATED IN: endomembrane system; EXPRESSED IN: 10 plant structures; EXPRESSED DURING: 6 growth stages; BEST Arabidopsis thaliana protein match is: extensin 3 (TAIR:AT1G21310.1); Has 710…
AT4G39320	Chr4:18289054-18289857	5.07293	10.2057	1.00848	0.0035651	AT4G39320	protein_coding	microtubule-associated protein-related; FUNCTIONS IN: molecular_function unknown; INVOLVED IN: biological_process unknown; LOCATED IN: plasma membrane; EXPRESSED IN: 13 plant structures; EXPRESSED DURING: 6 growth stages; Has 30201 Blast hits to 17322 proteins in 780 species: Archae - 12; Bacteria - 1396; Metazoa - 17338; Fungi - 3422; Plants - 5037; Viruses - 0; Other Eukaryotes - 2996 (source: …
AT4G12470	Chr4:7401108-7401907	77.4758	155.647	1.00646	1.37959e-06	AZI1	protein_coding	azelaic acid induced 1 (AZI1); FUNCTIONS IN: lipid binding; INVOLVED IN: systemic acquired resistance, defense response to fungus, lipid transport; LOCATED IN: endomembrane system; EXPRESSED IN: 12 plant structures; EXPRESSED DURING: 6 growth stages; CONTAINS InterPro DOMAIN/s: Bifunctional inhibitor/plant lipid transfer protein/seed storage (InterPro:IPR016140), Plant lipid transfer protein/seed…
AT5G28490	Chr5:10454392-10455196	17.1427	34.4192	1.00562	4.72373e-05	LSH1	protein_coding	LIGHT-DEPENDENT SHORT HYPOCOTYLS 1 (LSH1); CONTAINS InterPro DOMAIN/s: Protein of unknown function DUF640 (InterPro:IPR006936); BEST Arabidopsis thaliana protein match is: Protein of unknown function (DUF640) (TAIR:AT3G04510.1); Has 311 Blast hits to 311 proteins in 18 species: Archae - 0; Bacteria - 0; Metazoa - 14; Fungi - 0; Plants - 297; Viruses - 0; Other Eukaryotes - 0 (source: NCBI BLink).
AT4G39480	Chr4:18362257-18364209	1.27458	2.55599	1.00386	0.00517478	CYP96A9	protein_coding	cytochrome P450, family 96, subfamily A, polypeptide 9 (CYP96A9); FUNCTIONS IN: electron carrier activity, monooxygenase activity, iron ion binding, oxygen binding, heme binding; INVOLVED IN: oxidation reduction; LOCATED IN: endomembrane system; EXPRESSED IN: 15 plant structures; EXPRESSED DURING: 8 growth stages; CONTAINS InterPro DOMAIN/s: Cytochrome P450 (InterPro:IPR001128), Cytochrome P450, …
AT1G01340	Chr1:132327-135831	0.902143	1.80788	1.00287	0.00753252	CNGC10	protein_coding	cyclic nucleotide gated channel 10 (CNGC10); FUNCTIONS IN: ion channel activity, cyclic nucleotide binding, calmodulin binding; INVOLVED IN: ion transport, transmembrane transport; LOCATED IN: membrane; EXPRESSED IN: 14 plant structures; EXPRESSED DURING: 10 growth stages; CONTAINS InterPro DOMAIN/s: Cyclic nucleotide-binding (InterPro:IPR000595), Cyclic nucleotide-binding-like (InterPro:IPR01849…
AT3G13090	Chr3:4203012-4208171	0.543564	1.08847	1.00178	0.00497161	ATMRP8	protein_coding	multidrug resistance-associated protein 8 (MRP8); FUNCTIONS IN: ATPase activity, coupled to transmembrane movement of substances; INVOLVED IN: transport, transmembrane transport; LOCATED IN: plasma membrane; EXPRESSED IN: 10 plant structures; EXPRESSED DURING: 6 growth stages; CONTAINS InterPro DOMAIN/s: ATPase, AAA+ type, core (InterPro:IPR003593), ABC transporter-like (InterPro:IPR003439), ABC …
AT3G19270	Chr3:6673726-6676520	3.51423	1.75302	-1.00336	0.0035074	CYP707A4	protein_coding	cytochrome P450, family 707, subfamily A, polypeptide 4 (CYP707A4); CONTAINS InterPro DOMAIN/s: Cytochrome P450 (InterPro:IPR001128), Cytochrome P450, E-class, group I (InterPro:IPR002401), Cytochrome P450, conserved site (InterPro:IPR017972); BEST Arabidopsis thaliana protein match is: cytochrome P450, family 707, subfamily A, polypeptide 1 (TAIR:AT4G19230.1); Has 34460 Blast hits to 34219 prote…
AT5G38150	Chr5:15223115-15225107	23.9286	11.9311	-1.00401	8.37486e-06	PMI15	protein_coding	plastid movement impaired 15 (PMI15); CONTAINS InterPro DOMAIN/s: Protein of unknown function DUF827, plant (InterPro:IPR008545); BEST Arabidopsis thaliana protein match is: Plant protein of unknown function (DUF827) (TAIR:AT1G66840.1); Has 1807 Blast hits to 1807 proteins in 277 species: Archae - 0; Bacteria - 0; Metazoa - 736; Fungi - 347; Plants - 385; Viruses - 0; Other Eukaryotes - 339 (sour…
AT3G25495	Chr3:9244324-9250768	3.45602	1.71897	-1.00757	3.97737e-05	AT3G25495	pseudogene	expressed protein
AT3G58160	Chr3:21534796-21541877	4.30787	2.14094	-1.00873	0.00012428	ATMYOS3	protein_coding	XIJ; FUNCTIONS IN: motor activity; INVOLVED IN: actin filament-based movement; LOCATED IN: myosin complex, vacuole; EXPRESSED IN: leaf whorl, male gametophyte, flower, pollen tube; EXPRESSED DURING: L mature pollen stage, M germinated pollen stage, 4 anthesis; CONTAINS InterPro DOMAIN/s: Myosin, N-terminal, SH3-like (InterPro:IPR004009), Myosin head, motor domain (InterPro:IPR001609), IQ calmodul…
AT3G10570	Chr3:3302101-3303839	5.10082	2.53212	-1.01039	0.00102994	CYP77A6	protein_coding	cytochrome P450, family 77, subfamily A, polypeptide 6 (CYP77A6); CONTAINS InterPro DOMAIN/s: Cytochrome P450 (InterPro:IPR001128), Cytochrome P450, E-class, group I (InterPro:IPR002401), Cytochrome P450, conserved site (InterPro:IPR017972); BEST Arabidopsis thaliana protein match is: cytochrome P450, family 77, subfamily A, polypeptide 4 (TAIR:AT5G04660.1); Has 33543 Blast hits to 33220 proteins…
AT4G25010	Chr4:12854384-12856541	3.42586	1.70056	-1.01046	0.00784352	SWEET14	protein_coding	Nodulin MtN3 family protein; LOCATED IN: endomembrane system, integral to membrane, membrane; EXPRESSED IN: 6 plant structures; EXPRESSED DURING: 4 anthesis, petal differentiation and expansion stage; CONTAINS InterPro DOMAIN/s: MtN3/saliva-related transmembrane protein, conserved region (InterPro:IPR018169), RAG1-activating protein 1 homologue (InterPro:IPR018179), RAG1-activating protein-1-rela…
AT1G18810	Chr1:6485595-6487030	11.627	5.77134	-1.0105	0.00014773	AT1G18810	protein_coding	phytochrome kinase substrate-related; BEST Arabidopsis thaliana protein match is: phytochrome kinase substrate 1 (TAIR:AT2G02950.1); Has 458 Blast hits to 394 proteins in 45 species: Archae - 0; Bacteria - 2; Metazoa - 60; Fungi - 9; Plants - 109; Viruses - 2; Other Eukaryotes - 276 (source: NCBI BLink).
AT2G46070	Chr2:18945980-18947823	18.524	9.19239	-1.01088	4.27763e-05	MPK12	protein_coding	mitogen-activated protein kinase 12 (MPK12); CONTAINS InterPro DOMAIN/s: JNK MAP kinase (InterPro:IPR008351), Serine/threonine-protein kinase domain (InterPro:IPR002290), Serine/threonine-protein kinase-like domain (InterPro:IPR017442), Protein kinase-like domain (InterPro:IPR011009), Protein kinase, catalytic domain (InterPro:IPR000719), Tyrosine-protein kinase, active site (InterPro:IPR008266),…
AT4G12310	Chr4:7310415-7312577	17.7121	8.78922	-1.01093	1.60786e-05	CYP706A5	protein_coding	cytochrome P450, family 706, subfamily A, polypeptide 5 (CYP706A5); FUNCTIONS IN: electron carrier activity, monooxygenase activity, iron ion binding, oxygen binding, heme binding; INVOLVED IN: oxidation reduction; LOCATED IN: endomembrane system; CONTAINS InterPro DOMAIN/s: Cytochrome P450 (InterPro:IPR001128), Cytochrome P450, E-class, group I (InterPro:IPR002401), Cytochrome P450, conserved si…
AT5G44120	Chr5:17756263-17758288	10.1325	5.02803	-1.01093	0.00013392	CRU1	protein_coding	CRUCIFERINA (CRA1); FUNCTIONS IN: nutrient reservoir activity; INVOLVED IN: response to abscisic acid stimulus; LOCATED IN: endomembrane system; EXPRESSED IN: guard cell, seed; EXPRESSED DURING: seedling growth, seed development stages; CONTAINS InterPro DOMAIN/s: 11-S seed storage protein, conserved site (InterPro:IPR022379), Cupin, RmlC-type (InterPro:IPR011051), Cupin 1 (InterPro:IPR006045), R…
AT3G42640	Chr3:14724308-14728210	3.63361	1.80267	-1.01127	0.000453528	AHA8	protein_coding	H(+)-ATPase 8 (HA8); FUNCTIONS IN: ATPase activity; INVOLVED IN: cation transport, metabolic process, ATP biosynthetic process; LOCATED IN: plasma membrane, membrane; EXPRESSED IN: 23 plant structures; EXPRESSED DURING: 12 growth stages; CONTAINS InterPro DOMAIN/s: ATPase, P-type, ATPase-associated domain (InterPro:IPR008250), ATPase, P-type cation-transporter, N-terminal (InterPro:IPR004014), Ha…
AT2G27830	Chr2:11860217-11861475	55.2153	27.3063	-1.01583	2.35813e-06	AT2G27830	protein_coding	unknown protein; BEST Arabidopsis thaliana protein match is: unknown protein (TAIR:AT4G22758.1); Has 131 Blast hits to 131 proteins in 17 species: Archae - 0; Bacteria - 0; Metazoa - 0; Fungi - 0; Plants - 131; Viruses - 0; Other Eukaryotes - 0 (source: NCBI BLink).
AT5G40800	Chr5:16334809-16335628	8.60861	4.25472	-1.01672	0.0030016	AT5G40800	protein_coding	unknown protein; BEST Arabidopsis thaliana protein match is: unknown protein (TAIR:AT3G27250.1); Has 1807 Blast hits to 1807 proteins in 277 species: Archae - 0; Bacteria - 0; Metazoa - 736; Fungi - 347; Plants - 385; Viruses - 0; Other Eukaryotes - 339 (source: NCBI BLink).
AT2G04790	Chr2:1679515-1680543	18.5891	9.18678	-1.01683	0.00633188	AT2G04790	protein_coding	unknown protein; FUNCTIONS IN: molecular_function unknown; INVOLVED IN: biological_process unknown; EXPRESSED IN: 17 plant structures; EXPRESSED DURING: 11 growth stages; Has 33 Blast hits to 33 proteins in 10 species: Archae - 0; Bacteria - 0; Metazoa - 0; Fungi - 0; Plants - 33; Viruses - 0; Other Eukaryotes - 0 (source: NCBI BLink).
AT2G39690	Chr2:16541025-16543378	4.84923	2.39643	-1.01687	0.0064137	AT2G39690	protein_coding	Protein of unknown function, DUF547; FUNCTIONS IN: molecular_function unknown; INVOLVED IN: biological_process unknown; LOCATED IN: mitochondrion; EXPRESSED IN: 8 plant structures; EXPRESSED DURING: LP.04 four leaves visible, LP.02 two leaves visible, petal differentiation and expansion stage, LP.12 twelve leaves visible; CONTAINS InterPro DOMAIN/s: Protein of unknown function DUF547 (InterPro:IP…
AT4G18810	Chr4:10322155-10325816	38.8944	19.2017	-1.01833	2.43156e-06	AT4G18810	protein_coding	NAD(P)-binding Rossmann-fold superfamily protein; FUNCTIONS IN: binding, catalytic activity; INVOLVED IN: metabolic process; EXPRESSED IN: 22 plant structures; EXPRESSED DURING: 13 growth stages; CONTAINS InterPro DOMAIN/s: NAD(P)-binding domain (InterPro:IPR016040), NADH:ubiquinone oxidoreductase intermediate-associated protein 30 (InterPro:IPR013857), NmrA-like (InterPro:IPR008030); BEST Arabid…
AT1G50590	Chr1:18732377-18734053	5.59946	2.76097	-1.02011	0.00574863	AT1G50590	protein_coding	RmlC-like cupins superfamily protein; CONTAINS InterPro DOMAIN/s: Pirin, C-terminal (InterPro:IPR008778), Pirin (InterPro:IPR012093), Cupin, RmlC-type (InterPro:IPR011051), Pirin, N-terminal (InterPro:IPR003829); BEST Arabidopsis thaliana protein match is: RmlC-like cupins superfamily protein (TAIR:AT2G43120.1); Has 7420 Blast hits to 7420 proteins in 1472 species: Archae - 66; Bacteria - 4684; M…
AT3G07350	Chr3:2347467-2348791	74.7668	36.8383	-1.02119	1.12187e-06	AT3G07350	protein_coding	Protein of unknown function (DUF506) ; CONTAINS InterPro DOMAIN/s: Protein of unknown function DUF506, plant (InterPro:IPR006502); BEST Arabidopsis thaliana protein match is: Protein of unknown function (DUF506) (TAIR:AT3G25240.1); Has 393 Blast hits to 390 proteins in 24 species: Archae - 0; Bacteria - 0; Metazoa - 0; Fungi - 0; Plants - 391; Viruses - 0; Other Eukaryotes - 2 (source: NCBI BLink…
AT4G29905	Chr4:14626920-14627631	226.824	111.563	-1.02372	7.02225e-07	AT4G29905	protein_coding	unknown protein; BEST Arabidopsis thaliana protein match is: unknown protein (TAIR:AT5G57123.1); Has 73 Blast hits to 73 proteins in 13 species: Archae - 0; Bacteria - 0; Metazoa - 0; Fungi - 0; Plants - 73; Viruses - 0; Other Eukaryotes - 0 (source: NCBI BLink).
AT4G34060	Chr4:16314002-16319426	2.13602	1.05034	-1.02407	0.00149	DML3	protein_coding	demeter-like protein 3 (DML3); CONTAINS InterPro DOMAIN/s: DNA glycosylase (InterPro:IPR011257), Endonuclease III-like, iron-sulphur cluster loop motif (InterPro:IPR003651), HhH-GPD domain (InterPro:IPR003265); BEST Arabidopsis thaliana protein match is: HhH-GPD base excision DNA repair family protein (TAIR:AT5G04560.1); Has 30201 Blast hits to 17322 proteins in 780 species: Archae - 12; Bacteria…
AT2G18050	Chr2:7845922-7846884	287.165	140.899	-1.02722	5.90711e-07	HIS1-3	protein_coding	histone H1-3 (HIS1-3); FUNCTIONS IN: DNA binding, nucleosomal DNA binding; INVOLVED IN: response to water deprivation, nucleosome assembly, response to abscisic acid stimulus; LOCATED IN: nucleus, nucleosome; EXPRESSED IN: 14 plant structures; EXPRESSED DURING: 7 growth stages; CONTAINS InterPro DOMAIN/s: Winged helix-turn-helix transcription repressor DNA-binding (InterPro:IPR011991), Histone H1…
AT4G11280	Chr4:6864096-6866116	35.3254	17.3323	-1.02725	2.09009e-06	ACS6	protein_coding	1-aminocyclopropane-1-carboxylic acid (acc) synthase 6 (ACS6); CONTAINS InterPro DOMAIN/s: 1-aminocyclopropane-1-carboxylate synthase (InterPro:IPR001176), Aminotransferase, class I/classII (InterPro:IPR004839), Pyridoxal phosphate-dependent transferase, major domain (InterPro:IPR015424), Aminotransferases, class-I, pyridoxal-phosphate-binding site (InterPro:IPR004838), Pyridoxal phosphate-depend…
AT1G48745	Chr1:18030703-18031439	7.03676	3.44307	-1.03122	0.0065736	AT1G48745	protein_coding	unknown protein; Has 7 Blast hits to 7 proteins in 3 species: Archae - 0; Bacteria - 0; Metazoa - 0; Fungi - 0; Plants - 7; Viruses - 0; Other Eukaryotes - 0 (source: NCBI BLink).
AT4G37260	Chr4:17540489-17546484	62.5626	30.5898	-1.03225	0.00167749	MYB73	protein_coding	myb domain protein 73 (MYB73); CONTAINS InterPro DOMAIN/s: SANT, DNA-binding (InterPro:IPR001005), Homeodomain-like (InterPro:IPR009057), Myb, DNA-binding (InterPro:IPR014778), HTH transcriptional regulator, Myb-type, DNA-binding (InterPro:IPR017930), Homeodomain-related (InterPro:IPR012287), Myb transcription factor (InterPro:IPR015495); BEST Arabidopsis thaliana protein match is: myb domain pro…
AT5G28390	Chr5:10342023-10342997	14.0947	6.88858	-1.03287	0.0034776	AT5G28390	protein_coding	RNA-binding (RRM/RBD/RNP motifs) family protein; FUNCTIONS IN: RNA binding, nucleotide binding, nucleic acid binding; INVOLVED IN: biological_process unknown; LOCATED IN: cellular_component unknown; CONTAINS InterPro DOMAIN/s: RNA recognition motif, RNP-1 (InterPro:IPR000504), Nucleotide-binding, alpha-beta plait (InterPro:IPR012677); BEST Arabidopsis thaliana protein match is: RNA-binding (RRM/R…
AT1G02205	Chr1:418747-422438	81.0057	39.5755	-1.03341	1.17744e-06	CER1	protein_coding	ECERIFERUM 1 (CER1); FUNCTIONS IN: aldehyde decarbonylase activity; INVOLVED IN: aldehyde catabolic process, wax biosynthetic process, cuticle development; LOCATED IN: endoplasmic reticulum; EXPRESSED IN: 18 plant structures; EXPRESSED DURING: 13 growth stages; CONTAINS InterPro DOMAIN/s: Fatty acid hydroxylase (InterPro:IPR006694), Uncharacterised protein, Wax2 C-terminal (InterPro:IPR021940); B…
AT3G17609	Chr3:6023865-6024698	32.7577	15.9926	-1.03443	0.00559459	HYH	protein_coding	HY5-homolog (HYH); CONTAINS InterPro DOMAIN/s: Basic-leucine zipper (bZIP) transcription factor (InterPro:IPR004827), bZIP transcription factor, bZIP-1 (InterPro:IPR011616); BEST Arabidopsis thaliana protein match is: Basic-leucine zipper (bZIP) transcription factor family protein (TAIR:AT5G11260.1); Has 1702 Blast hits to 1702 proteins in 211 species: Archae - 0; Bacteria - 0; Metazoa - 855; Fun…
AT1G64690	Chr1:24038033-24039177	6.94026	3.383	-1.03669	0.00138135	BLT	protein_coding	BRANCHLESS TRICHOME (BLT); BEST Arabidopsis thaliana protein match is: unknown protein (TAIR:AT1G50660.1); Has 8499 Blast hits to 5324 proteins in 475 species: Archae - 37; Bacteria - 382; Metazoa - 3924; Fungi - 509; Plants - 391; Viruses - 45; Other Eukaryotes - 3211 (source: NCBI BLink).
AT4G16690	Chr4:9392146-9393529	11.4507	5.56244	-1.04164	0.000252114	ATMES16	protein_coding	methyl esterase 16 (MES16); FUNCTIONS IN: hydrolase activity, acting on ester bonds, methyl jasmonate esterase activity, catalytic activity, methyl indole-3-acetate esterase activity; LOCATED IN: cellular_component unknown; EXPRESSED IN: 22 plant structures; EXPRESSED DURING: 13 growth stages; BEST Arabidopsis thaliana protein match is: methyl esterase 18 (TAIR:AT5G58310.1); Has 1277 Blast hits t…
AT5G04290	Chr5:1196068-1202653	13.0193	6.30838	-1.04531	1.35152e-06	KTF1	protein_coding	kow domain-containing transcription factor 1 (KTF1); CONTAINS InterPro DOMAIN/s: KOW (InterPro:IPR005824), Transcription elongation factor Spt5, NGN domain (InterPro:IPR005100); BEST Arabidopsis thaliana protein match is: global transcription factor group A2 (TAIR:AT4G08350.1); Has 1807 Blast hits to 1807 proteins in 277 species: Archae - 0; Bacteria - 0; Metazoa - 736; Fungi - 347; Plants - 385;…
AT4G17090	Chr4:9604501-9607334	35.6083	17.1578	-1.05335	1.97066e-06	BMY8	protein_coding	chloroplast beta-amylase (CT-BMY); CONTAINS InterPro DOMAIN/s: Glycoside hydrolase, family 14, conserved site (InterPro:IPR018238), Glycoside hydrolase, family 14 (InterPro:IPR001554), Glycoside hydrolase, catalytic core (InterPro:IPR017853), Glycoside hydrolase, family 14B, plant (InterPro:IPR001371), Glycoside hydrolase, subgroup, catalytic core (InterPro:IPR013781); BEST Arabidopsis thaliana p…
AT5G64110	Chr5:25654073-25656030	48.7813	23.5002	-1.05365	1.01824e-06	AT5G64110	protein_coding	Peroxidase superfamily protein; FUNCTIONS IN: peroxidase activity, heme binding; INVOLVED IN: response to oxidative stress, oxidation reduction; LOCATED IN: membrane; EXPRESSED IN: shoot apex, shoot, stamen, leaf; EXPRESSED DURING: 4 anthesis; CONTAINS InterPro DOMAIN/s: Haem peroxidase (InterPro:IPR010255), Plant peroxidase (InterPro:IPR000823), Peroxidases heam-ligand binding site (InterPro:IPR…
AT4G15030	Chr4:8578977-8581331	28.6547	13.7726	-1.05698	1.45606e-05	AT4G15030	protein_coding	FUNCTIONS IN: molecular_function unknown; INVOLVED IN: biological_process unknown; LOCATED IN: cellular_component unknown; EXPRESSED IN: 23 plant structures; EXPRESSED DURING: 13 growth stages; CONTAINS InterPro DOMAIN/s: Folate-sensitive fragile site protein Fra10Ac1 (InterPro:IPR019129); Has 8498 Blast hits to 5699 proteins in 376 species: Archae - 6; Bacteria - 264; Metazoa - 3838; Fungi - 743…
AT2G36800	Chr2:15423379-15425016	17.0154	8.17393	-1.05774	1.13297e-05	DOGT1	protein_coding	don-glucosyltransferase 1 (DOGT1); CONTAINS InterPro DOMAIN/s: UDP-glucuronosyl/UDP-glucosyltransferase (InterPro:IPR002213); BEST Arabidopsis thaliana protein match is: UDP-glucosyl transferase 73C6 (TAIR:AT2G36790.1); Has 7663 Blast hits to 7564 proteins in 401 species: Archae - 0; Bacteria - 196; Metazoa - 2172; Fungi - 32; Plants - 5134; Viruses - 64; Other Eukaryotes - 65 (source: NCBI BLink…
AT3G49601	Chr3:18387301-18389564	55.4166	26.5579	-1.06118	3.11044e-07	AT3G49601	protein_coding	FUNCTIONS IN: molecular_function unknown; INVOLVED IN: biological_process unknown; LOCATED IN: cellular_component unknown; CONTAINS InterPro DOMAIN/s: mRNA splicing factor, Cwf21 (InterPro:IPR013170); Has 30201 Blast hits to 17322 proteins in 780 species: Archae - 12; Bacteria - 1396; Metazoa - 17338; Fungi - 3422; Plants - 5037; Viruses - 0; Other Eukaryotes - 2996 (source: NCBI BLink).
AT5G49700	Chr5:20192598-20193429	33.4626	15.9868	-1.06566	1.68726e-05	AT5G49700	protein_coding	Predicted AT-hook DNA-binding family protein; CONTAINS InterPro DOMAIN/s: Protein of unknown function DUF296 (InterPro:IPR005175), Predicted AT-hook DNA-binding (InterPro:IPR014476); BEST Arabidopsis thaliana protein match is: Predicted AT-hook DNA-binding family protein (TAIR:AT1G14490.1); Has 1807 Blast hits to 1807 proteins in 277 species: Archae - 0; Bacteria - 0; Metazoa - 736; Fungi - 347; …
AT5G19190	Chr5:6457259-6458031	535.659	255.769	-1.06647	1.37736e-07	AT5G19190	protein_coding	unknown protein; BEST Arabidopsis thaliana protein match is: unknown protein (TAIR:AT3G06070.1); Has 1807 Blast hits to 1807 proteins in 277 species: Archae - 0; Bacteria - 0; Metazoa - 736; Fungi - 347; Plants - 385; Viruses - 0; Other Eukaryotes - 339 (source: NCBI BLink).
AT2G32240	Chr2:13682556-13691155	40.1482	19.1627	-1.06703	2.49949e-07	AT2G32240	protein_coding	FUNCTIONS IN: molecular_function unknown; INVOLVED IN: response to cadmium ion; LOCATED IN: plasma membrane; EXPRESSED IN: 25 plant structures; EXPRESSED DURING: 13 growth stages; CONTAINS InterPro DOMAIN/s: Prefoldin (InterPro:IPR009053); BEST Arabidopsis thaliana protein match is: unknown protein (TAIR:AT1G05320.3); Has 470429 Blast hits to 168274 proteins in 4282 species: Archae - 6896; Bacter…
AT5G52300	Chr5:21237055-21239529	6.36398	3.03445	-1.06849	0.00011836	RD29B	protein_coding	LOW-TEMPERATURE-INDUCED 65 (LTI65); FUNCTIONS IN: molecular_function unknown; INVOLVED IN: response to water deprivation, response to salt stress, response to cold, abscisic acid mediated signaling pathway, response to abscisic acid stimulus; LOCATED IN: cellular_component unknown; EXPRESSED IN: leaf, seed; EXPRESSED DURING: dry seed stage, LP.04 four leaves visible; CONTAINS InterPro DOMAIN/s: C…
AT5G04120	Chr5:1120002-1121775	7.97626	3.78529	-1.07531	0.00115705	AT5G04120	protein_coding	Phosphoglycerate mutase family protein; FUNCTIONS IN: catalytic activity; INVOLVED IN: metabolic process; LOCATED IN: cellular_component unknown; EXPRESSED IN: root; CONTAINS InterPro DOMAIN/s: Histidine phosphatase superfamily, clade-1 (InterPro:IPR013078), Phosphoglycerate/bisphosphoglycerate mutase, active site (InterPro:IPR001345); BEST Arabidopsis thaliana protein match is: Phosphoglycerate …
AT5G53200	Chr5:21582773-21584145	7.51899	3.56034	-1.07852	0.00643595	TRY	protein_coding	TRIPTYCHON (TRY); CONTAINS InterPro DOMAIN/s: SANT, DNA-binding (InterPro:IPR001005), Homeodomain-like (InterPro:IPR009057), Myb, DNA-binding (InterPro:IPR014778), Homeodomain-related (InterPro:IPR012287), MYB-like (InterPro:IPR017877), Myb transcription factor (InterPro:IPR015495); BEST Arabidopsis thaliana protein match is: Homeodomain-like superfamily protein (TAIR:AT2G30420.1); Has 2274 Blast…
AT1G08830	Chr1:2827060-2838469	52.9859	25.0653	-1.07992	4.96074e-06	CSD1	protein_coding	copper/zinc superoxide dismutase 1 (CSD1); CONTAINS InterPro DOMAIN/s: Superoxide dismutase, copper/zinc, binding site (InterPro:IPR018152), Superoxide dismutase, copper/zinc binding (InterPro:IPR001424); BEST Arabidopsis thaliana protein match is: copper/zinc superoxide dismutase 2 (TAIR:AT2G28190.1); Has 4705 Blast hits to 4689 proteins in 1491 species: Archae - 6; Bacteria - 2000; Metazoa - 12…
AT5G28400	Chr5:10344023-10348234	1.69183	0.79967	-1.08111	0.00263979	AT5G28400	protein_coding	unknown protein; BEST Arabidopsis thaliana protein match is: unknown protein (TAIR:AT5G28320.1); Has 2580 Blast hits to 2028 proteins in 270 species: Archae - 20; Bacteria - 158; Metazoa - 939; Fungi - 198; Plants - 144; Viruses - 14; Other Eukaryotes - 1107 (source: NCBI BLink).
AT5G39610	Chr5:15858399-15859788	43.9541	20.7613	-1.0821	1.15344e-06	ATNAC6	protein_coding	NAC domain containing protein 6 (NAC6); CONTAINS InterPro DOMAIN/s: No apical meristem (NAM) protein (InterPro:IPR003441); BEST Arabidopsis thaliana protein match is: NAC domain containing protein 3 (TAIR:AT3G29035.1); Has 3041 Blast hits to 3034 proteins in 79 species: Archae - 0; Bacteria - 0; Metazoa - 0; Fungi - 0; Plants - 3041; Viruses - 0; Other Eukaryotes - 0 (source: NCBI BLink).
AT2G03150	Chr2:951932-959188	20.462	9.66409	-1.08224	2.48468e-07	emb1579	protein_coding	embryo defective 1579 (emb1579); FUNCTIONS IN: binding, calcium ion binding; INVOLVED IN: embryo development ending in seed dormancy; LOCATED IN: cytosol; EXPRESSED IN: 24 plant structures; EXPRESSED DURING: 14 growth stages; CONTAINS InterPro DOMAIN/s: EF-HAND 2 (InterPro:IPR018249), EF-hand-like domain (InterPro:IPR011992); Has 35333 Blast hits to 34131 proteins in 2444 species: Archae - 798; B…
AT1G44910	Chr1:16975603-16984419	19.8595	9.37652	-1.0827	0.000438249	ATPRP40A	protein_coding	pre-mRNA-processing protein 40A (PRP40A); CONTAINS InterPro DOMAIN/s: FF domain (InterPro:IPR002713), WW/Rsp5/WWP (InterPro:IPR001202); BEST Arabidopsis thaliana protein match is: pre-mRNA-processing protein 40B (TAIR:AT3G19670.1); Has 30201 Blast hits to 17322 proteins in 780 species: Archae - 12; Bacteria - 1396; Metazoa - 17338; Fungi - 3422; Plants - 5037; Viruses - 0; Other Eukaryotes - 2996…
AT4G31877	Chr4:15413318-15415873	6.60616	3.11319	-1.08542	0.00306025	MIR156C	mirna	expressed protein
AT4G15440	Chr4:8835494-8838676	3.11541	1.46464	-1.08887	0.00219789	HPL1	protein_coding	hydroperoxide lyase 1 (HPL1); FUNCTIONS IN: electron carrier activity, monooxygenase activity, iron ion binding, heme binding; INVOLVED IN: fatty acid metabolic process, response to wounding; LOCATED IN: chloroplast envelope; EXPRESSED IN: 22 plant structures; EXPRESSED DURING: 13 growth stages; CONTAINS InterPro DOMAIN/s: Cytochrome P450 (InterPro:IPR001128), Cytochrome P450, E-class, group IV (…
AT4G14480	Chr4:8330080-8331544	11.911	5.59057	-1.09123	3.98755e-05	AT4G14480	protein_coding	Protein kinase superfamily protein; FUNCTIONS IN: protein serine/threonine kinase activity, protein kinase activity, kinase activity, ATP binding; INVOLVED IN: protein amino acid phosphorylation; LOCATED IN: cellular_component unknown; EXPRESSED IN: 11 plant structures; EXPRESSED DURING: 6 growth stages; CONTAINS InterPro DOMAIN/s: Protein kinase, ATP binding site (InterPro:IPR017441), Protein ki…
AT5G44582	Chr5:17980861-17981807	27.6044	12.8769	-1.10011	0.00224524	AT5G44582	protein_coding	unknown protein; FUNCTIONS IN: molecular_function unknown; INVOLVED IN: biological_process unknown; LOCATED IN: endomembrane system; BEST Arabidopsis thaliana protein match is: unknown protein (TAIR:AT5G44580.1); Has 24 Blast hits to 24 proteins in 2 species: Archae - 0; Bacteria - 0; Metazoa - 0; Fungi - 0; Plants - 24; Viruses - 0; Other Eukaryotes - 0 (source: NCBI BLink).
AT1G55960	Chr1:20927642-20930017	86.5378	40.3442	-1.10097	8.51364e-08	AT1G55960	protein_coding	Polyketide cyclase/dehydrase and lipid transport superfamily protein; CONTAINS InterPro DOMAIN/s: Lipid-binding START (InterPro:IPR002913); BEST Arabidopsis thaliana protein match is: Polyketide cyclase/dehydrase and lipid transport superfamily protein (TAIR:AT3G13062.1); Has 265 Blast hits to 265 proteins in 57 species: Archae - 0; Bacteria - 0; Metazoa - 86; Fungi - 0; Plants - 153; Viruses - 0…
AT1G80440	Chr1:30241606-30243071	169.591	79.0519	-1.10119	5.69938e-08	AT1G80440	protein_coding	Galactose oxidase/kelch repeat superfamily protein; CONTAINS InterPro DOMAIN/s: Galactose oxidase/kelch, beta-propeller (InterPro:IPR011043), Kelch repeat type 1 (InterPro:IPR006652), Kelch related (InterPro:IPR013089), Kelch-type beta propeller (InterPro:IPR015915); BEST Arabidopsis thaliana protein match is: Galactose oxidase/kelch repeat superfamily protein (TAIR:AT1G15670.1); Has 30201 Blast …
AT2G28190	Chr2:12014497-12016569	51.6301	24.0578	-1.10171	9.99445e-07	CSD2	protein_coding	copper/zinc superoxide dismutase 2 (CSD2); FUNCTIONS IN: superoxide dismutase activity; INVOLVED IN: in 6 processes; LOCATED IN: thylakoid, apoplast, chloroplast stroma, chloroplast; EXPRESSED IN: 29 plant structures; EXPRESSED DURING: 14 growth stages; CONTAINS InterPro DOMAIN/s: Superoxide dismutase, copper/zinc, binding site (InterPro:IPR018152), Superoxide dismutase, copper/zinc binding (Inte…
AT2G37260	Chr2:15644839-15647065	4.86835	2.26752	-1.10232	0.00617508	WRKY44	protein_coding	TRANSPARENT TESTA GLABRA 2 (TTG2); CONTAINS InterPro DOMAIN/s: DNA-binding WRKY (InterPro:IPR003657); BEST Arabidopsis thaliana protein match is: WRKY DNA-binding protein 3 (TAIR:AT2G03340.1); Has 5962 Blast hits to 3069 proteins in 194 species: Archae - 0; Bacteria - 4; Metazoa - 2; Fungi - 0; Plants - 5906; Viruses - 0; Other Eukaryotes - 50 (source: NCBI BLink).
AT1G02390	Chr1:480851-483292	4.87431	2.27	-1.1025	0.00041094	ATGPAT2	protein_coding	glycerol-3-phosphate acyltransferase 2 (GPAT2); FUNCTIONS IN: acyltransferase activity; INVOLVED IN: metabolic process; EXPRESSED IN: 13 plant structures; EXPRESSED DURING: 8 growth stages; CONTAINS InterPro DOMAIN/s: Phospholipid/glycerol acyltransferase (InterPro:IPR002123); BEST Arabidopsis thaliana protein match is: glycerol-3-phosphate acyltransferase 3 (TAIR:AT4G01950.1); Has 367 Blast hits…
AT1G80840	Chr1:30383690-30387522	34.4081	16.0241	-1.10251	2.86418e-05	WRKY40	protein_coding	WRKY DNA-binding protein 40 (WRKY40); CONTAINS InterPro DOMAIN/s: DNA-binding WRKY (InterPro:IPR003657); BEST Arabidopsis thaliana protein match is: WRKY DNA-binding protein 18 (TAIR:AT4G31800.2); Has 3306 Blast hits to 2859 proteins in 187 species: Archae - 0; Bacteria - 0; Metazoa - 0; Fungi - 0; Plants - 3292; Viruses - 0; Other Eukaryotes - 14 (source: NCBI BLink).
AT2G24650	Chr2:10483489-10487571	11.633	5.40507	-1.10584	1.44835e-06	AT2G24650	protein_coding	DNA binding;DNA binding;sequence-specific DNA binding transcription factors; FUNCTIONS IN: DNA binding, sequence-specific DNA binding transcription factor activity; INVOLVED IN: regulation of transcription, DNA-dependent; CONTAINS InterPro DOMAIN/s: Transcriptional factor B3 (InterPro:IPR003340); BEST Arabidopsis thaliana protein match is: transcriptional factor B3 family protein (TAIR:AT2G24680.…
AT1G60640	Chr1:22337374-22339672	27.9298	12.9695	-1.10669	3.28415e-06	AT1G60640	protein_coding	unknown protein; FUNCTIONS IN: molecular_function unknown; INVOLVED IN: biological_process unknown; LOCATED IN: cellular_component unknown.
AT1G01250	Chr1:104490-105330	7.73572	3.57619	-1.11311	0.00166785	AT1G01250	protein_coding	Integrase-type DNA-binding superfamily protein; FUNCTIONS IN: DNA binding, sequence-specific DNA binding transcription factor activity; INVOLVED IN: regulation of transcription, DNA-dependent; LOCATED IN: nucleus, chloroplast; EXPRESSED IN: 10 plant structures; EXPRESSED DURING: 6 growth stages; CONTAINS InterPro DOMAIN/s: DNA-binding, integrase-type (InterPro:IPR016177), Pathogenesis-related tra…
AT2G21320	Chr2:9126262-9127843	25.3622	11.6982	-1.11639	1.092e-05	AT2G21320	protein_coding	B-box zinc finger family protein; FUNCTIONS IN: sequence-specific DNA binding transcription factor activity, zinc ion binding; INVOLVED IN: regulation of transcription; LOCATED IN: endomembrane system, intracellular; EXPRESSED IN: 19 plant structures; EXPRESSED DURING: 10 growth stages; CONTAINS InterPro DOMAIN/s: Zinc finger, B-box (InterPro:IPR000315); BEST Arabidopsis thaliana protein match is…
AT3G19030	Chr3:6563978-6564424	295.69	136.113	-1.11928	1.39087e-07	AT3G19030	protein_coding	unknown protein; FUNCTIONS IN: molecular_function unknown; INVOLVED IN: pyridoxine biosynthetic process, homoserine biosynthetic process; LOCATED IN: endomembrane system; EXPRESSED IN: 19 plant structures; EXPRESSED DURING: 9 growth stages; BEST Arabidopsis thaliana protein match is: unknown protein (TAIR:AT1G49500.1); Has 22 Blast hits to 22 proteins in 2 species: Archae - 0; Bacteria - 0; Metaz…
AT1G48000	Chr1:17704178-17706460	4.80602	2.21088	-1.12022	0.00468138	MYB112	protein_coding	myb domain protein 112 (MYB112); CONTAINS InterPro DOMAIN/s: SANT, DNA-binding (InterPro:IPR001005), Homeodomain-like (InterPro:IPR009057), Myb, DNA-binding (InterPro:IPR014778), HTH transcriptional regulator, Myb-type, DNA-binding (InterPro:IPR017930), Homeodomain-related (InterPro:IPR012287), Myb transcription factor (InterPro:IPR015495); BEST Arabidopsis thaliana protein match is: myb domain p…
AT3G27250	Chr3:10061544-10062731	21.7232	9.99164	-1.12044	6.25498e-06	AT3G27250	protein_coding	unknown protein; BEST Arabidopsis thaliana protein match is: unknown protein (TAIR:AT5G40800.1); Has 104 Blast hits to 104 proteins in 13 species: Archae - 0; Bacteria - 0; Metazoa - 0; Fungi - 0; Plants - 104; Viruses - 0; Other Eukaryotes - 0 (source: NCBI BLink).
AT2G44200	Chr2:18276209-18278627	20.1264	9.23231	-1.12433	8.81691e-07	AT2G44200	protein_coding	CBF1-interacting co-repressor CIR, N-terminal;Pre-mRNA splicing factor; CONTAINS InterPro DOMAIN/s: CBF1-interacting co-repressor CIR, N-terminal (InterPro:IPR019339), Pre-mRNA splicing factor (InterPro:IPR022209); BEST Arabidopsis thaliana protein match is: CBF1-interacting co-repressor CIR, N-terminal;Pre-mRNA splicing factor (TAIR:AT2G44195.1); Has 59661 Blast hits to 33745 proteins in 1751 sp…
AT2G46830	Chr2:19245671-19248914	86.1909	39.3932	-1.12959	2.81457e-05	CCA1	protein_coding	circadian clock associated 1 (CCA1); BEST Arabidopsis thaliana protein match is: Homeodomain-like superfamily protein (TAIR:AT1G01060.3); Has 2694 Blast hits to 869 proteins in 218 species: Archae - 5; Bacteria - 81; Metazoa - 344; Fungi - 210; Plants - 198; Viruses - 7; Other Eukaryotes - 1849 (source: NCBI BLink).
AT3G29280	Chr3:11236609-11237995	29.4369	13.4477	-1.13027	2.98023e-05	AT3G29280	protein_coding	unknown protein; Has 24 Blast hits to 24 proteins in 9 species: Archae - 0; Bacteria - 0; Metazoa - 0; Fungi - 0; Plants - 24; Viruses - 0; Other Eukaryotes - 0 (source: NCBI BLink).
AT5G38140	Chr5:15220207-15222272	15.5649	7.10043	-1.13232	8.69511e-05	NF-YC12	protein_coding	nuclear factor Y, subunit C12 (NF-YC12); FUNCTIONS IN: DNA binding, sequence-specific DNA binding transcription factor activity; INVOLVED IN: regulation of transcription, DNA-dependent; LOCATED IN: nucleus, intracellular; EXPRESSED IN: 22 plant structures; EXPRESSED DURING: 13 growth stages; CONTAINS InterPro DOMAIN/s: Transcription factor CBF/NF-Y/archaeal histone (InterPro:IPR003958), Histone-f…
AT1G72940	Chr1:27442237-27443856	22.3172	10.1773	-1.13281	1.42257e-06	AT1G72940	protein_coding	Toll-Interleukin-Resistance (TIR) domain-containing protein; FUNCTIONS IN: transmembrane receptor activity, ATP binding; INVOLVED IN: signal transduction, defense response, apoptosis, innate immune response; LOCATED IN: intrinsic to membrane; EXPRESSED IN: 22 plant structures; EXPRESSED DURING: 13 growth stages; CONTAINS InterPro DOMAIN/s: NB-ARC (InterPro:IPR002182), Toll-Interleukin receptor (I…
AT3G02930	Chr3:655055-658637	5.97797	2.72599	-1.13287	9.64951e-05	AT3G02930	protein_coding	Plant protein of unknown function (DUF827); LOCATED IN: chloroplast; EXPRESSED IN: 20 plant structures; EXPRESSED DURING: 8 growth stages; CONTAINS InterPro DOMAIN/s: Protein of unknown function DUF827, plant (InterPro:IPR008545); BEST Arabidopsis thaliana protein match is: Plant protein of unknown function (DUF827) (TAIR:AT5G16730.1).
AT3G59530	Chr3:21991825-21995308	4.74133	2.16125	-1.13343	1.7622e-05	LAP3	protein_coding	Calcium-dependent phosphotriesterase superfamily protein; FUNCTIONS IN: strictosidine synthase activity; INVOLVED IN: alkaloid biosynthetic process, pollen exine formation; LOCATED IN: endomembrane system; EXPRESSED IN: 12 plant structures; EXPRESSED DURING: 6 growth stages; CONTAINS InterPro DOMAIN/s: Strictosidine synthase, conserved region (InterPro:IPR018119), Strictosidine synthase (InterPro…
AT5G25190	Chr5:8706789-8707748	85.7111	39.0209	-1.13524	1.71382e-07	AT5G25190	protein_coding	Integrase-type DNA-binding superfamily protein; CONTAINS InterPro DOMAIN/s: DNA-binding, integrase-type (InterPro:IPR016177), Pathogenesis-related transcriptional factor/ERF, DNA-binding (InterPro:IPR001471); BEST Arabidopsis thaliana protein match is: Integrase-type DNA-binding superfamily protein (TAIR:AT1G15360.1); Has 1807 Blast hits to 1807 proteins in 277 species: Archae - 0; Bacteria - 0; …
AT2G28830	Chr2:12366747-12370684	20.3305	9.21448	-1.14167	1.15353e-07	PUB12	protein_coding	PLANT U-BOX 12 (PUB12); FUNCTIONS IN: ubiquitin-protein ligase activity, structural constituent of ribosome, rRNA binding, binding; INVOLVED IN: response to chitin; LOCATED IN: ubiquitin ligase complex, ribosome, intracellular; EXPRESSED IN: 21 plant structures; EXPRESSED DURING: 9 growth stages; CONTAINS InterPro DOMAIN/s: Ribosomal protein L16 (InterPro:IPR000114), U box domain (InterPro:IPR003…
AT3G05900	Chr3:1760904-1764212	19.8121	8.95392	-1.14579	0.0088936	AT3G05900	protein_coding	neurofilament protein-related; FUNCTIONS IN: molecular_function unknown; INVOLVED IN: biological_process unknown; LOCATED IN: cellular_component unknown; EXPRESSED IN: 22 plant structures; EXPRESSED DURING: 14 growth stages; Has 108105 Blast hits to 59732 proteins in 2949 species: Archae - 957; Bacteria - 23784; Metazoa - 40626; Fungi - 12056; Plants - 5351; Viruses - 591; Other Eukaryotes - 2474…
AT1G25450	Chr1:8938478-8940387	18.7601	8.45788	-1.1493	1.00762e-06	KCS5	protein_coding	3-ketoacyl-CoA synthase 5 (KCS5); FUNCTIONS IN: fatty acid elongase activity; INVOLVED IN: in 6 processes; LOCATED IN: endoplasmic reticulum, membrane; EXPRESSED IN: 22 plant structures; EXPRESSED DURING: 13 growth stages; CONTAINS InterPro DOMAIN/s: Thiolase-like (InterPro:IPR016039), Very-long-chain 3-ketoacyl-CoA synthase (InterPro:IPR012392), 3-Oxoacyl-[acyl-carrier-protein (ACP)] synthase II…
AT3G19370	Chr3:6710719-6713650	34.3006	15.4388	-1.15167	8.07748e-06	AT3G19370	protein_coding	Plant protein of unknown function (DUF869); LOCATED IN: plasma membrane; EXPRESSED IN: 22 plant structures; EXPRESSED DURING: 13 growth stages; CONTAINS InterPro DOMAIN/s: Protein of unknown function DUF869, plant (InterPro:IPR008587); BEST Arabidopsis thaliana protein match is: Plant protein of unknown function (DUF869) (TAIR:AT2G23360.1); Has 30201 Blast hits to 17322 proteins in 780 species: A…
AT1G29560	Chr1:10332370-10335694	3.02323	1.35528	-1.1575	0.000596603	AT1G29560	protein_coding	Zinc finger C-x8-C-x5-C-x3-H type family protein; FUNCTIONS IN: zinc ion binding, nucleic acid binding; LOCATED IN: cellular_component unknown; CONTAINS InterPro DOMAIN/s: Zinc finger, CCCH-type (InterPro:IPR000571); BEST Arabidopsis thaliana protein match is: Zinc finger C-x8-C-x5-C-x3-H type family protein (TAIR:AT1G29570.1); Has 30201 Blast hits to 17322 proteins in 780 species: Archae - 12; B…
AT2G39250	Chr2:16388885-16391073	27.3366	12.2307	-1.16033	9.55184e-07	SNZ	protein_coding	SCHNARCHZAPFEN (SNZ); CONTAINS InterPro DOMAIN/s: DNA-binding, integrase-type (InterPro:IPR016177), Pathogenesis-related transcriptional factor/ERF, DNA-binding (InterPro:IPR001471); BEST Arabidopsis thaliana protein match is: Integrase-type DNA-binding superfamily protein (TAIR:AT3G54990.1); Has 4792 Blast hits to 4254 proteins in 261 species: Archae - 0; Bacteria - 31; Metazoa - 43; Fungi - 6; …
AT2G16485	Chr2:7136943-7145222	19.5092	8.71462	-1.16264	2.2055e-08	AT2G16485	protein_coding	nucleic acid binding;zinc ion binding;DNA binding; FUNCTIONS IN: DNA binding, zinc ion binding, nucleic acid binding; INVOLVED IN: histone modification, transcription initiation; LOCATED IN: nucleus; EXPRESSED IN: guard cell, cultured cell; CONTAINS InterPro DOMAIN/s: Zinc finger, CCCH-type (InterPro:IPR000571), Zinc finger, PHD-type, conserved site (InterPro:IPR019786), Plus-3 domain, subgroup (…
AT4G00930	Chr4:396557-400734	6.09709	2.71227	-1.16862	4.01295e-06	CIP4.1	protein_coding	COP1-interacting protein 4.1 (CIP4.1); FUNCTIONS IN: molecular_function unknown; INVOLVED IN: biological_process unknown; LOCATED IN: cellular_component unknown; EXPRESSED IN: cultured cell; BEST Arabidopsis thaliana protein match is: COP1-interacting protein 4 (TAIR:AT5G37190.1); Has 16041 Blast hits to 11566 proteins in 1061 species: Archae - 57; Bacteria - 4473; Metazoa - 4631; Fungi - 1351; P…
AT2G33980	Chr2:14349763-14359840	4.49084	1.99452	-1.17094	0.00017229	NUDT22	protein_coding	nudix hydrolase homolog 22 (NUDT22); FUNCTIONS IN: hydrolase activity; INVOLVED IN: biological_process unknown; CONTAINS InterPro DOMAIN/s: NUDIX hydrolase domain-like (InterPro:IPR015797), NUDIX hydrolase domain (InterPro:IPR000086), NUDIX hydrolase, AtNUDT22 (InterPro:IPR017397); BEST Arabidopsis thaliana protein match is: nudix hydrolase homolog 15 (TAIR:AT1G28960.5); Has 3646 Blast hits to 36…
AT5G05250	Chr5:1557036-1557998	35.7446	15.8523	-1.17304	9.06856e-07	AT5G05250	protein_coding	unknown protein; BEST Arabidopsis thaliana protein match is: unknown protein (TAIR:AT3G56360.1); Has 30201 Blast hits to 17322 proteins in 780 species: Archae - 12; Bacteria - 1396; Metazoa - 17338; Fungi - 3422; Plants - 5037; Viruses - 0; Other Eukaryotes - 2996 (source: NCBI BLink).
AT5G48600	Chr5:19701802-19709216	9.79057	4.33961	-1.17383	2.69601e-07	SMC3	protein_coding	structural maintenance of chromosome 3 (SMC3); FUNCTIONS IN: transporter activity, ATP binding; INVOLVED IN: chromosome segregation, chromosome organization; LOCATED IN: chromosome, nucleus; EXPRESSED IN: 23 plant structures; EXPRESSED DURING: 13 growth stages; CONTAINS InterPro DOMAIN/s: SMCs flexible hinge (InterPro:IPR010935), RecF/RecN/SMC protein, N-terminal (InterPro:IPR003395); BEST Arabid…
AT5G15500	Chr5:5031675-5033500	6.63677	2.94114	-1.17411	0.00012715	AT5G15500	protein_coding	Ankyrin repeat family protein; CONTAINS InterPro DOMAIN/s: Ankyrin repeat-containing domain (InterPro:IPR020683), Ankyrin repeat (InterPro:IPR002110); BEST Arabidopsis thaliana protein match is: Ankyrin repeat family protein (TAIR:AT4G10720.1); Has 18283 Blast hits to 10029 proteins in 436 species: Archae - 21; Bacteria - 1142; Metazoa - 9586; Fungi - 1012; Plants - 1920; Viruses - 51; Other Euka…
AT5G57560	Chr5:23307129-23308282	204.45	90.5945	-1.17425	8.43937e-09	TCH4	protein_coding	Touch 4 (TCH4); CONTAINS InterPro DOMAIN/s: Xyloglucan endotransglucosylase/hydrolase (InterPro:IPR016455), Xyloglucan endo-transglycosylase, C-terminal (InterPro:IPR010713), Concanavalin A-like lectin/glucanase, subgroup (InterPro:IPR013320), Concanavalin A-like lectin/glucanase (InterPro:IPR008985), Glycoside hydrolase, family 16 (InterPro:IPR000757), Glycoside hydrolase, family 16, active site…
AT4G00380	Chr4:167958-170974	10.3442	4.55534	-1.18319	2.59556e-06	AT4G00380	protein_coding	XH/XS domain-containing protein; CONTAINS InterPro DOMAIN/s: Domain of unknown function XS (InterPro:IPR005380), Domain of unknown function XH (InterPro:IPR005379), Domain of unknown function, putative Zinc finger, XS/XH (InterPro:IPR005381); BEST Arabidopsis thaliana protein match is: XH/XS domain-containing protein (TAIR:AT1G15910.1); Has 52398 Blast hits to 32322 proteins in 2074 species: Arch…
AT2G15880	Chr2:6918038-6920319	6.03119	2.64273	-1.19042	2.5345e-05	AT2G15880	protein_coding	Leucine-rich repeat (LRR) family protein; FUNCTIONS IN: structural constituent of cell wall; LOCATED IN: endomembrane system; EXPRESSED IN: 15 plant structures; EXPRESSED DURING: 8 growth stages; CONTAINS InterPro DOMAIN/s: Leucine-rich repeat (InterPro:IPR001611); BEST Arabidopsis thaliana protein match is: Leucine-rich repeat (LRR) family protein (TAIR:AT4G33970.1); Has 436796 Blast hits to 106…
AT1G01060	Chr1:33378-37871	59.2141	25.874	-1.19444	4.09619e-06	LHY	protein_coding	LATE ELONGATED HYPOCOTYL (LHY); FUNCTIONS IN: DNA binding, sequence-specific DNA binding transcription factor activity; INVOLVED IN: in 11 processes; EXPRESSED IN: 22 plant structures; EXPRESSED DURING: 13 growth stages; BEST Arabidopsis thaliana protein match is: circadian clock associated 1 (TAIR:AT2G46830.1).
AT3G10010	Chr3:3081813-3088195	6.46195	2.8114	-1.20068	6.63709e-07	DML2	protein_coding	demeter-like 2 (DML2); FUNCTIONS IN: 4 iron, 4 sulfur cluster binding, catalytic activity, endonuclease activity; INVOLVED IN: DNA repair, base-excision repair; EXPRESSED IN: 22 plant structures; EXPRESSED DURING: 13 growth stages; CONTAINS InterPro DOMAIN/s: DNA glycosylase (InterPro:IPR011257), Endonuclease III-like, iron-sulphur cluster loop motif (InterPro:IPR003651), HhH-GPD domain (InterPro…
AT2G20670	Chr2:8911859-8913534	393.945	170.613	-1.20727	2.4865e-09	AT2G20670	protein_coding	Protein of unknown function (DUF506) ; LOCATED IN: chloroplast; EXPRESSED IN: 22 plant structures; EXPRESSED DURING: 14 growth stages; CONTAINS InterPro DOMAIN/s: Protein of unknown function DUF506, plant (InterPro:IPR006502); BEST Arabidopsis thaliana protein match is: Protein of unknown function (DUF506) (TAIR:AT4G32480.1); Has 375 Blast hits to 373 proteins in 24 species: Archae - 0; Bacteria …
AT1G67120	Chr1:25069561-25095526	4.77499	2.06192	-1.21151	1.11017e-08	AT1G67120	protein_coding	ATPases;nucleotide binding;ATP binding;nucleoside-triphosphatases;transcription factor binding; FUNCTIONS IN: nucleoside-triphosphatase activity, ATPase activity, transcription factor binding, nucleotide binding, ATP binding; INVOLVED IN: regulation of transcription, DNA-dependent, regulation of protein complex assembly; LOCATED IN: chloroplast envelope; EXPRESSED IN: 23 plant structures; EXPRESS…
AT3G18950	Chr3:6536714-6538658	6.06414	2.60244	-1.22044	2.95811e-05	AT3G18950	protein_coding	Transducin/WD40 repeat-like superfamily protein; CONTAINS InterPro DOMAIN/s: WD40 repeat 2 (InterPro:IPR019782), WD40 repeat-like-containing domain (InterPro:IPR011046), WD40-repeat-containing domain (InterPro:IPR017986), WD40/YVTN repeat-like-containing domain (InterPro:IPR015943), WD40 repeat (InterPro:IPR001680), WD40 repeat, subgroup (InterPro:IPR019781), G-protein beta WD-40 repeat, region (…
AT2G33440	Chr2:14170145-14173437	8.67458	3.72067	-1.22123	3.58545e-05	AT2G33440	protein_coding	RNA-binding (RRM/RBD/RNP motifs) family protein; FUNCTIONS IN: RNA binding, nucleotide binding, nucleic acid binding; LOCATED IN: cellular_component unknown; EXPRESSED IN: 22 plant structures; EXPRESSED DURING: 13 growth stages; CONTAINS InterPro DOMAIN/s: RNA recognition motif, RNP-1 (InterPro:IPR000504), Nucleotide-binding, alpha-beta plait (InterPro:IPR012677); BEST Arabidopsis thaliana protei…
AT1G74810	Chr1:28108473-28111534	2.42085	1.03459	-1.22645	0.000897063	BOR5	protein_coding	BOR5; FUNCTIONS IN: anion exchanger activity; INVOLVED IN: anion transport; LOCATED IN: integral to membrane, membrane; EXPRESSED IN: 17 plant structures; EXPRESSED DURING: 7 growth stages; CONTAINS InterPro DOMAIN/s: Bicarbonate transporter, eukaryotic (InterPro:IPR003020), Bicarbonate transporter, C-terminal (InterPro:IPR011531); BEST Arabidopsis thaliana protein match is: HCO3- transporter fam…
AT5G62430	Chr5:25069092-25070934	49.3798	21.0894	-1.2274	2.38569e-08	CDF1	protein_coding	cycling DOF factor 1 (CDF1); CONTAINS InterPro DOMAIN/s: Zinc finger, Dof-type (InterPro:IPR003851); BEST Arabidopsis thaliana protein match is: cycling DOF factor 3 (TAIR:AT3G47500.1); Has 1130 Blast hits to 1085 proteins in 56 species: Archae - 0; Bacteria - 0; Metazoa - 0; Fungi - 0; Plants - 1125; Viruses - 0; Other Eukaryotes - 5 (source: NCBI BLink).
AT1G66840	Chr1:24933855-24936322	14.2211	6.06957	-1.22837	3.17003e-07	PMI2	protein_coding	Plant protein of unknown function (DUF827); CONTAINS InterPro DOMAIN/s: Protein of unknown function DUF827, plant (InterPro:IPR008545); BEST Arabidopsis thaliana protein match is: Plant protein of unknown function (DUF827) (TAIR:AT5G38150.1); Has 84275 Blast hits to 48824 proteins in 2535 species: Archae - 1385; Bacteria - 13811; Metazoa - 38158; Fungi - 6970; Plants - 4830; Viruses - 207; Other …
AT4G13395	Chr4:7785686-7786113	23.1091	9.84153	-1.23151	0.000517975	DVL10	protein_coding	ROTUNDIFOLIA like 12 (RTFL12); CONTAINS InterPro DOMAIN/s: DVL (InterPro:IPR012552); BEST Arabidopsis thaliana protein match is: ROTUNDIFOLIA like 10 (TAIR:AT3G14362.1); Has 139 Blast hits to 139 proteins in 12 species: Archae - 0; Bacteria - 0; Metazoa - 0; Fungi - 0; Plants - 139; Viruses - 0; Other Eukaryotes - 0 (source: NCBI BLink).
AT3G09160	Chr3:2805778-2807055	3.29006	1.40072	-1.23194	0.00729543	AT3G09160	protein_coding	RNA-binding (RRM/RBD/RNP motifs) family protein; FUNCTIONS IN: nucleotide binding, nucleic acid binding; INVOLVED IN: biological_process unknown; LOCATED IN: cellular_component unknown; EXPRESSED IN: 10 plant structures; EXPRESSED DURING: 4 anthesis, petal differentiation and expansion stage; CONTAINS InterPro DOMAIN/s: RNA recognition motif, RNP-1 (InterPro:IPR000504), Nucleotide-binding, alpha-…
AT5G53020	Chr5:21499898-21502401	10.5012	4.46071	-1.2352	6.64661e-07	AT5G53020	protein_coding	Ribonuclease P protein subunit P38-related; BEST Arabidopsis thaliana protein match is: Ribonuclease P protein subunit P38-related (TAIR:AT3G45900.1); Has 35333 Blast hits to 34131 proteins in 2444 species: Archae - 798; Bacteria - 22429; Metazoa - 974; Fungi - 991; Plants - 531; Viruses - 0; Other Eukaryotes - 9610 (source: NCBI BLink).
AT3G05905	Chr3:1760904-1764212	69.3637	29.3729	-1.2397	6.73364e-08	AT3G05905	other_rna
AT2G27170	Chr2:11609121-11617434	30.8138	13.0402	-1.24062	1.87519e-08	SMC3	protein_coding	TITAN7 (TTN7); FUNCTIONS IN: ATP binding; INVOLVED IN: sister chromatid cohesion, chromosome segregation; LOCATED IN: cohesin complex, nucleus; EXPRESSED IN: 22 plant structures; EXPRESSED DURING: 13 growth stages; CONTAINS InterPro DOMAIN/s: SMCs flexible hinge (InterPro:IPR010935), RecF/RecN/SMC protein, N-terminal (InterPro:IPR003395); BEST Arabidopsis thaliana protein match is: structural mai…
AT5G25840	Chr5:9010723-9011498	51.9176	21.9262	-1.24357	1.49247e-07	AT5G25840	protein_coding	Protein of unknown function (DUF1677); CONTAINS InterPro DOMAIN/s: Protein of unknown function DUF1677, plant (InterPro:IPR012876); BEST Arabidopsis thaliana protein match is: Protein of unknown function (DUF1677) (TAIR:AT1G79770.1); Has 1807 Blast hits to 1807 proteins in 277 species: Archae - 0; Bacteria - 0; Metazoa - 736; Fungi - 347; Plants - 385; Viruses - 0; Other Eukaryotes - 339 (source:…
AT1G63300	Chr1:23482192-23486220	7.21371	3.04622	-1.24372	6.18734e-07	AT1G63300	protein_coding	Myosin heavy chain-related protein; FUNCTIONS IN: molecular_function unknown; INVOLVED IN: biological_process unknown; LOCATED IN: mitochondrion; EXPRESSED IN: 13 plant structures; EXPRESSED DURING: 6 growth stages; BEST Arabidopsis thaliana protein match is: Myosin heavy chain-related protein (TAIR:AT5G41140.1); Has 241668 Blast hits to 113961 proteins in 3668 species: Archae - 3215; Bacteria - …
AT2G30766	Chr2:13105769-13108863	125.315	52.7711	-1.24774	2.18829e-05	AT2G30766	protein_coding	unknown protein; FUNCTIONS IN: molecular_function unknown; INVOLVED IN: biological_process unknown; LOCATED IN: cellular_component unknown.
AT5G57240	Chr5:23193162-23198524	19.5455	8.16455	-1.25939	0.000279935	ORP4C	protein_coding	OSBP(oxysterol binding protein)-related protein 4C (ORP4C); FUNCTIONS IN: oxysterol binding; INVOLVED IN: steroid metabolic process; LOCATED IN: cellular_component unknown; EXPRESSED IN: 9 plant structures; EXPRESSED DURING: L mature pollen stage, M germinated pollen stage, 4 anthesis, petal differentiation and expansion stage; CONTAINS InterPro DOMAIN/s: Oxysterol-binding protein, conserved site…
AT1G47395	Chr1:17383033-17383408	26.76	11.1693	-1.26054	0.000622851	AT1G47395	protein_coding	unknown protein; FUNCTIONS IN: molecular_function unknown; INVOLVED IN: biological_process unknown; LOCATED IN: endomembrane system; BEST Arabidopsis thaliana protein match is: unknown protein (TAIR:AT1G47400.1); Has 9 Blast hits to 9 proteins in 2 species: Archae - 0; Bacteria - 0; Metazoa - 0; Fungi - 0; Plants - 9; Viruses - 0; Other Eukaryotes - 0 (source: NCBI BLink).
AT5G04020	Chr5:1081610-1086546	7.18992	2.99935	-1.26133	6.39665e-08	AT5G04020	protein_coding	calmodulin binding; FUNCTIONS IN: calmodulin binding; INVOLVED IN: biological_process unknown; LOCATED IN: plasma membrane; EXPRESSED IN: 22 plant structures; EXPRESSED DURING: 13 growth stages; CONTAINS InterPro DOMAIN/s: Calmodulin-binding protein, plant (InterPro:IPR012417); BEST Arabidopsis thaliana protein match is: Plant calmodulin-binding protein-related (TAIR:AT2G38800.1); Has 1807 Blast …
AT3G07274	Chr3:2317938-2318454	15.0292	6.25895	-1.26377	0.000556634	AT3G07274	pseudogene
AT3G53250	Chr3:19742967-19743297	31.3228	12.9472	-1.27457	0.000911921	AT3G53250	protein_coding	SAUR-like auxin-responsive protein family ; CONTAINS InterPro DOMAIN/s: Auxin responsive SAUR protein (InterPro:IPR003676); BEST Arabidopsis thaliana protein match is: SAUR-like auxin-responsive protein family (TAIR:AT2G37030.1); Has 883 Blast hits to 881 proteins in 25 species: Archae - 0; Bacteria - 0; Metazoa - 0; Fungi - 0; Plants - 882; Viruses - 0; Other Eukaryotes - 1 (source: NCBI BLink).
AT1G27760	Chr1:9668583-9671616	36.043	14.8755	-1.27678	1.00612e-08	ATSAT32	protein_coding	SALT-TOLERANCE 32 (SAT32); FUNCTIONS IN: binding; INVOLVED IN: response to salt stress; LOCATED IN: nucleus, cytoplasm; EXPRESSED IN: 23 plant structures; EXPRESSED DURING: 14 growth stages; CONTAINS InterPro DOMAIN/s: Interferon-related developmental regulator, N-terminal (InterPro:IPR007701), Interferon-related developmental regulator, C-terminal (InterPro:IPR006921), Armadillo-type fold (Inter…
AT1G52040	Chr1:19350374-19352782	29.0588	11.9501	-1.28195	1.27842e-08	MBP1	protein_coding	myrosinase-binding protein 1 (MBP1); INVOLVED IN: defense response; LOCATED IN: nucleus, vacuole; EXPRESSED IN: vascular tissue, fruit, flower, leaf; EXPRESSED DURING: seedling growth, seed development stages; CONTAINS InterPro DOMAIN/s: Mannose-binding lectin (InterPro:IPR001229); BEST Arabidopsis thaliana protein match is: myrosinase-binding protein 2 (TAIR:AT1G52030.1); Has 2157 Blast hits to …
AT5G16780	Chr5:5517489-5522258	41.5854	17.0819	-1.2836	5.92397e-10	DOT2	protein_coding	DEFECTIVELY ORGANIZED TRIBUTARIES 2 (DOT2); FUNCTIONS IN: molecular_function unknown; INVOLVED IN: in 9 processes; LOCATED IN: nucleolus, nucleus; EXPRESSED IN: 31 plant structures; EXPRESSED DURING: 15 growth stages; CONTAINS InterPro DOMAIN/s: SART-1 protein (InterPro:IPR005011); BEST Arabidopsis thaliana protein match is: SART-1 family (TAIR:AT3G14700.1); Has 1807 Blast hits to 1807 proteins i…
AT1G72910	Chr1:27435613-27437144	21.7086	8.90449	-1.28566	1.09637e-07	AT1G72910	protein_coding	Toll-Interleukin-Resistance (TIR) domain-containing protein; FUNCTIONS IN: transmembrane receptor activity, ATP binding; INVOLVED IN: signal transduction, defense response, apoptosis, innate immune response; LOCATED IN: intrinsic to membrane; CONTAINS InterPro DOMAIN/s: NB-ARC (InterPro:IPR002182), Toll-Interleukin receptor (InterPro:IPR000157); BEST Arabidopsis thaliana protein match is: Toll-In…
AT1G24400	Chr1:8651406-8653828	3.66859	1.49803	-1.29216	0.000204241	AATL2	protein_coding	lysine histidine transporter 2 (LHT2); CONTAINS InterPro DOMAIN/s: Amino acid transporter, transmembrane (InterPro:IPR013057); BEST Arabidopsis thaliana protein match is: Transmembrane amino acid transporter family protein (TAIR:AT1G67640.1); Has 4292 Blast hits to 4283 proteins in 340 species: Archae - 11; Bacteria - 170; Metazoa - 1210; Fungi - 747; Plants - 1636; Viruses - 0; Other Eukaryotes …
AT3G09600	Chr3:2946405-2948995	60.9691	24.8478	-1.29496	1.48479e-06	AT3G09600	protein_coding	Homeodomain-like superfamily protein; FUNCTIONS IN: DNA binding, sequence-specific DNA binding transcription factor activity; INVOLVED IN: in 9 processes; LOCATED IN: chloroplast; EXPRESSED IN: 22 plant structures; EXPRESSED DURING: 13 growth stages; CONTAINS InterPro DOMAIN/s: SANT, DNA-binding (InterPro:IPR001005), Homeodomain-like (InterPro:IPR009057), Myb, DNA-binding (InterPro:IPR014778), HT…
AT2G30770	Chr2:13109793-13112011	6.50299	2.64962	-1.29532	2.0861e-05	CYP71A13	protein_coding	cytochrome P450, family 71, subfamily A, polypeptide 13 (CYP71A13); CONTAINS InterPro DOMAIN/s: Cytochrome P450 (InterPro:IPR001128), Cytochrome P450, E-class, group I (InterPro:IPR002401), Cytochrome P450, conserved site (InterPro:IPR017972); BEST Arabidopsis thaliana protein match is: cytochrome P450, family 71, subfamily A, polypeptide 12 (TAIR:AT2G30750.1); Has 35333 Blast hits to 34131 prote…
AT5G10946	Chr5:3455606-3457306	9.29551	3.776	-1.29968	0.000175489	AT5G10946	protein_coding	unknown protein; FUNCTIONS IN: molecular_function unknown; INVOLVED IN: biological_process unknown; LOCATED IN: endomembrane system; Has 30201 Blast hits to 17322 proteins in 780 species: Archae - 12; Bacteria - 1396; Metazoa - 17338; Fungi - 3422; Plants - 5037; Viruses - 0; Other Eukaryotes - 2996 (source: NCBI BLink).
AT5G06760	Chr5:2089491-2090430	10.7173	4.3528	-1.29993	7.59276e-05	LEA4-5	protein_coding	Late Embryogenesis Abundant 4-5 (LEA4-5); CONTAINS InterPro DOMAIN/s: Late embryogenesis abundant protein, group 1 (InterPro:IPR005513); Has 1807 Blast hits to 1807 proteins in 277 species: Archae - 0; Bacteria - 0; Metazoa - 736; Fungi - 347; Plants - 385; Viruses - 0; Other Eukaryotes - 339 (source: NCBI BLink).
AT3G28945	Chr3:10970272-10975947	0.426758	0.172885	-1.3036	0.00405838	AT3G28945	transposable_element_gene	non-LTR retrotransposon family (LINE), has a 2.5e-29 P-value blast match to GB:NP_038603 L1 repeat, Tf subfamily, member 23 (LINE-element) (Mus musculus)
AT5G63320	Chr5:25374412-25379674	19.4858	7.86069	-1.3097	3.79043e-09	NPX1	protein_coding	nuclear protein X1 (NPX1); FUNCTIONS IN: protein binding, transcription repressor activity; INVOLVED IN: response to abscisic acid stimulus; LOCATED IN: nucleus; EXPRESSED IN: 24 plant structures; EXPRESSED DURING: 14 growth stages; CONTAINS InterPro DOMAIN/s: Bromodomain (InterPro:IPR001487); BEST Arabidopsis thaliana protein match is: bromodomain and extraterminal domain protein 9 (TAIR:AT5G142…
AT4G08100	Chr4:5079651-5083590	0.601258	0.242467	-1.31019	0.0043511	AT4G08100	transposable_element_gene	gypsy-like retrotransposon family, has a 1.2e-123 P-value blast match to GB:AAD22153 polyprotein (Gypsy_Ty3-element) (Sorghum bicolor)
AT3G30122	Chr3:11758490-11760858	2.55326	1.023	-1.31953	0.000175746	AT3G30122	pseudogene	expressed protein
AT5G26270	Chr5:9206374-9208136	5.5903	2.23973	-1.3196	0.0056682	AT5G26270	protein_coding	unknown protein; FUNCTIONS IN: molecular_function unknown; INVOLVED IN: biological_process unknown; LOCATED IN: cellular_component unknown; EXPRESSED IN: 24 plant structures; EXPRESSED DURING: 15 growth stages.
AT2G40000	Chr2:16700509-16702028	273.366	108.344	-1.33522	4.34306e-11	HSPRO2	protein_coding	ortholog of sugar beet HS1 PRO-1 2 (HSPRO2); CONTAINS InterPro DOMAIN/s: Hs1pro-1, C-terminal (InterPro:IPR009743), Hs1pro-1, N-terminal (InterPro:IPR009869); BEST Arabidopsis thaliana protein match is: Hs1pro-1 protein (TAIR:AT3G55840.1); Has 71 Blast hits to 71 proteins in 18 species: Archae - 0; Bacteria - 0; Metazoa - 0; Fungi - 0; Plants - 60; Viruses - 0; Other Eukaryotes - 11 (source: NCBI…
AT1G52342	Chr1:19492254-19492769	43.7993	17.3484	-1.33611	1.59653e-06	AT1G52342	protein_coding	unknown protein; FUNCTIONS IN: molecular_function unknown; INVOLVED IN: biological_process unknown; LOCATED IN: cellular_component unknown; Has 30201 Blast hits to 17322 proteins in 780 species: Archae - 12; Bacteria - 1396; Metazoa - 17338; Fungi - 3422; Plants - 5037; Viruses - 0; Other Eukaryotes - 2996 (source: NCBI BLink).
AT2G37870	Chr2:15859238-15859907	59.0892	23.404	-1.33614	1.12608e-07	AT2G37870	protein_coding	Bifunctional inhibitor/lipid-transfer protein/seed storage 2S albumin superfamily protein; FUNCTIONS IN: lipid binding; INVOLVED IN: lipid transport; LOCATED IN: endomembrane system; EXPRESSED IN: 11 plant structures; EXPRESSED DURING: LP.06 six leaves visible, LP.04 four leaves visible, 4 anthesis, C globular stage, petal differentiation and expansion stage; CONTAINS InterPro DOMAIN/s: Bifunctio…
AT5G39660	Chr5:15878698-15881044	17.788	7.03199	-1.3389	7.42953e-08	CDF2	protein_coding	cycling DOF factor 2 (CDF2); CONTAINS InterPro DOMAIN/s: Zinc finger, Dof-type (InterPro:IPR003851); BEST Arabidopsis thaliana protein match is: cycling DOF factor 3 (TAIR:AT3G47500.1); Has 30201 Blast hits to 17322 proteins in 780 species: Archae - 12; Bacteria - 1396; Metazoa - 17338; Fungi - 3422; Plants - 5037; Viruses - 0; Other Eukaryotes - 2996 (source: NCBI BLink).
AT1G50750	Chr1:18809183-18812290	2.23597	0.882042	-1.34198	0.000138324	AT1G50750	protein_coding	Plant mobile domain protein family; CONTAINS InterPro DOMAIN/s: Aminotransferase-like, plant mobile domain (InterPro:IPR019557); BEST Arabidopsis thaliana protein match is: Plant mobile domain protein family (TAIR:AT1G50790.1); Has 1370 Blast hits to 1171 proteins in 144 species: Archae - 2; Bacteria - 53; Metazoa - 236; Fungi - 44; Plants - 477; Viruses - 0; Other Eukaryotes - 558 (source: NCBI …
AT3G56360	Chr3:20896480-20897593	157.992	62.3067	-1.34239	7.03282e-11	AT3G56360	protein_coding	unknown protein; FUNCTIONS IN: molecular_function unknown; INVOLVED IN: biological_process unknown; LOCATED IN: chloroplast; EXPRESSED IN: 24 plant structures; EXPRESSED DURING: 15 growth stages; BEST Arabidopsis thaliana protein match is: unknown protein (TAIR:AT5G05250.1); Has 45 Blast hits to 45 proteins in 13 species: Archae - 0; Bacteria - 0; Metazoa - 0; Fungi - 0; Plants - 45; Viruses - 0;…
AT5G35480	Chr5:13689203-13689558	70.8032	27.8886	-1.34414	5.25396e-06	AT5G35480	protein_coding	unknown protein; Has 1807 Blast hits to 1807 proteins in 277 species: Archae - 0; Bacteria - 0; Metazoa - 736; Fungi - 347; Plants - 385; Viruses - 0; Other Eukaryotes - 339 (source: NCBI BLink).
AT5G65770	Chr5:26311310-26318812	31.76	12.459	-1.35002	6.40783e-06	LINC4	protein_coding	LITTLE NUCLEI4 (LINC4); EXPRESSED IN: 23 plant structures; EXPRESSED DURING: 13 growth stages; BEST Arabidopsis thaliana protein match is: branched-chain amino acid aminotransferase 5 / branched-chain amino acid transaminase 5 (BCAT5) (TAIR:AT5G65780.2).
AT3G05936	Chr3:1773831-1774589	12.9675	5.08663	-1.35012	3.87525e-05	AT3G05936	protein_coding	unknown protein; FUNCTIONS IN: molecular_function unknown; INVOLVED IN: biological_process unknown; LOCATED IN: cellular_component unknown; Has 30201 Blast hits to 17322 proteins in 780 species: Archae - 12; Bacteria - 1396; Metazoa - 17338; Fungi - 3422; Plants - 5037; Viruses - 0; Other Eukaryotes - 2996 (source: NCBI BLink).
AT1G03080	Chr1:731610-738056	28.6609	11.2119	-1.35406	4.14384e-11	AT1G03080	protein_coding	kinase interacting (KIP1-like) family protein; FUNCTIONS IN: molecular_function unknown; INVOLVED IN: biological_process unknown; LOCATED IN: plasma membrane; EXPRESSED IN: 22 plant structures; EXPRESSED DURING: 13 growth stages; CONTAINS InterPro DOMAIN/s: Prefoldin (InterPro:IPR009053), KIP1-like (InterPro:IPR011684); BEST Arabidopsis thaliana protein match is: Kinase interacting (KIP1-like) fa…
AT1G68840	Chr1:25880322-25882222	186.084	72.5964	-1.35799	3.14042e-11	TEM2	protein_coding	related to ABI3/VP1 2 (RAV2); FUNCTIONS IN: transcription repressor activity, DNA binding, sequence-specific DNA binding transcription factor activity; INVOLVED IN: regulation of transcription, DNA-dependent; LOCATED IN: chloroplast; EXPRESSED IN: 11 plant structures; EXPRESSED DURING: 8 growth stages; CONTAINS InterPro DOMAIN/s: DNA-binding, integrase-type (InterPro:IPR016177), Transcriptional f…
AT1G49200	Chr1:18198226-18199168	19.9267	7.74551	-1.36327	6.73512e-07	AT1G49200	protein_coding	RING/U-box superfamily protein; FUNCTIONS IN: zinc ion binding; EXPRESSED IN: 18 plant structures; EXPRESSED DURING: 10 growth stages; CONTAINS InterPro DOMAIN/s: Zinc finger, RING-type (InterPro:IPR001841), Zinc finger, C3HC4 RING-type (InterPro:IPR018957); BEST Arabidopsis thaliana protein match is: RING/U-box superfamily protein (TAIR:AT1G49220.1); Has 8744 Blast hits to 8720 proteins in 274 s…
AT1G20920	Chr1:7285058-7289778	26.1347	10.0935	-1.37254	3.31448e-10	AT1G20920	protein_coding	P-loop containing nucleoside triphosphate hydrolases superfamily protein; FUNCTIONS IN: helicase activity, ATP-dependent helicase activity, ATP binding, nucleic acid binding; EXPRESSED IN: 25 plant structures; EXPRESSED DURING: 14 growth stages; CONTAINS InterPro DOMAIN/s: RNA helicase, DEAD-box type, Q motif (InterPro:IPR014014), DNA/RNA helicase, DEAD/DEAH box type, N-terminal (InterPro:IPR0115…
AT2G41240	Chr2:17198281-17199320	12.1515	4.67034	-1.37954	0.000142254	BHLH100	protein_coding	basic helix-loop-helix protein 100 (BHLH100); FUNCTIONS IN: DNA binding, sequence-specific DNA binding transcription factor activity; INVOLVED IN: response to water deprivation, regulation of transcription; LOCATED IN: nucleus; CONTAINS InterPro DOMAIN/s: Achaete-scute transcription factor related (InterPro:IPR015660), Helix-loop-helix DNA-binding domain (InterPro:IPR001092), Helix-loop-helix DNA…
AT4G08115	Chr4:5075026-5077893	1.73347	0.665041	-1.38214	0.00021608	AT4G08115	transposable_element_gene	gypsy-like retrotransposon family, has a 7.2e-05 P-value blast match to GB:AAD19359 polyprotein (gypsy_Ty3-element) (Sorghum bicolor)
AT1G72920	Chr1:27437927-27439091	17.8867	6.85617	-1.38341	3.56731e-07	AT1G72920	protein_coding	Toll-Interleukin-Resistance (TIR) domain family protein; FUNCTIONS IN: transmembrane receptor activity; INVOLVED IN: response to wounding, defense response; LOCATED IN: intrinsic to membrane; EXPRESSED IN: 19 plant structures; EXPRESSED DURING: 10 growth stages; CONTAINS InterPro DOMAIN/s: Toll-Interleukin receptor (InterPro:IPR000157); BEST Arabidopsis thaliana protein match is: Toll-Interleukin…
AT3G02480	Chr3:512311-513027	21.1063	8.0536	-1.38997	0.000122652	AT3G02480	protein_coding	Late embryogenesis abundant protein (LEA) family protein; BEST Arabidopsis thaliana protein match is: Late embryogenesis abundant protein (LEA) family protein (TAIR:AT5G38760.1); Has 213 Blast hits to 189 proteins in 38 species: Archae - 0; Bacteria - 0; Metazoa - 9; Fungi - 12; Plants - 190; Viruses - 0; Other Eukaryotes - 2 (source: NCBI BLink).
AT2G38470	Chr2:16108360-16111797	144.406	54.9957	-1.39274	1.86879e-11	WRKY33	protein_coding	WRKY DNA-binding protein 33 (WRKY33); CONTAINS InterPro DOMAIN/s: DNA-binding WRKY (InterPro:IPR003657); BEST Arabidopsis thaliana protein match is: WRKY DNA-binding protein 4 (TAIR:AT1G13960.1); Has 7573 Blast hits to 4449 proteins in 326 species: Archae - 2; Bacteria - 120; Metazoa - 293; Fungi - 170; Plants - 5689; Viruses - 9; Other Eukaryotes - 1290 (source: NCBI BLink).
AT1G64330	Chr1:23870904-23874198	16.576	6.26805	-1.40301	4.08402e-09	AT1G64330	protein_coding	myosin heavy chain-related; FUNCTIONS IN: molecular_function unknown; INVOLVED IN: biological_process unknown; LOCATED IN: plasma membrane, vacuole; EXPRESSED IN: 23 plant structures; EXPRESSED DURING: 13 growth stages; BEST Arabidopsis thaliana protein match is: COP1-interactive protein 1 (TAIR:AT5G41790.1); Has 217439 Blast hits to 106017 proteins in 3642 species: Archae - 3189; Bacteria - 4576…
AT2G33850	Chr2:14321061-14322049	134.848	50.8829	-1.40609	1.79954e-11	AT2G33850	protein_coding	unknown protein; FUNCTIONS IN: molecular_function unknown; INVOLVED IN: biological_process unknown; LOCATED IN: endomembrane system; EXPRESSED IN: 17 plant structures; EXPRESSED DURING: 9 growth stages; BEST Arabidopsis thaliana protein match is: unknown protein (TAIR:AT1G28400.1); Has 3053 Blast hits to 2119 proteins in 133 species: Archae - 6; Bacteria - 52; Metazoa - 135; Fungi - 96; Plants - …
AT5G25880	Chr5:9024548-9028377	0.923014	0.347406	-1.40973	0.00680646	ATNADP-ME3	protein_coding	NADP-malic enzyme 3 (NADP-ME3); FUNCTIONS IN: malate dehydrogenase (oxaloacetate-decarboxylating) (NADP+) activity, oxidoreductase activity, acting on NADH or NADPH, NAD or NADP as acceptor, malic enzyme activity; INVOLVED IN: N-terminal protein myristoylation, malate metabolic process, protein homooligomerization; LOCATED IN: cytosol; EXPRESSED IN: 10 plant structures; EXPRESSED DURING: L mature…
AT1G47400	Chr1:17385716-17386186	14.9481	5.60097	-1.41621	0.000306201	AT1G47400	protein_coding	unknown protein; BEST Arabidopsis thaliana protein match is: unknown protein (TAIR:AT1G47395.1); Has 11 Blast hits to 11 proteins in 2 species: Archae - 0; Bacteria - 0; Metazoa - 0; Fungi - 0; Plants - 11; Viruses - 0; Other Eukaryotes - 0 (source: NCBI BLink).
AT1G20970	Chr1:7313945-7319574	33.4045	12.4783	-1.42062	5.25247e-12	AT1G20970	protein_coding	FUNCTIONS IN: molecular_function unknown; INVOLVED IN: biological_process unknown; LOCATED IN: plasma membrane, vacuole; EXPRESSED IN: guard cell, cultured cell; BEST Arabidopsis thaliana protein match is: proton pump interactor 1 (TAIR:AT4G27500.1); Has 30201 Blast hits to 17322 proteins in 780 species: Archae - 12; Bacteria - 1396; Metazoa - 17338; Fungi - 3422; Plants - 5037; Viruses - 0; Othe…
AT2G47770	Chr2:19568463-19569507	2.18568	0.814665	-1.4238	0.00410077	ATTSPO	protein_coding	TSPO(outer membrane tryptophan-rich sensory protein)-related (TSPO); CONTAINS InterPro DOMAIN/s: TspO/MBR-related protein (InterPro:IPR004307); Has 567 Blast hits to 567 proteins in 188 species: Archae - 24; Bacteria - 226; Metazoa - 151; Fungi - 6; Plants - 53; Viruses - 0; Other Eukaryotes - 107 (source: NCBI BLink).
AT1G80810	Chr1:30365286-30368898	9.98092	3.70872	-1.42825	2.65017e-08	AT1G80810	protein_coding	Tudor/PWWP/MBT superfamily protein; FUNCTIONS IN: binding; INVOLVED IN: biological_process unknown; LOCATED IN: cellular_component unknown; EXPRESSED IN: 19 plant structures; EXPRESSED DURING: 6 growth stages; CONTAINS InterPro DOMAIN/s: Armadillo-type fold (InterPro:IPR016024); BEST Arabidopsis thaliana protein match is: Tudor/PWWP/MBT superfamily protein (TAIR:AT1G15940.1); Has 103396 Blast hit…
AT1G69490	Chr1:26122138-26123421	90.7355	33.6945	-1.42915	1.92382e-11	NAP	protein_coding	NAC-like, activated by AP3/PI (NAP); CONTAINS InterPro DOMAIN/s: No apical meristem (NAM) protein (InterPro:IPR003441); BEST Arabidopsis thaliana protein match is: NAC domain containing protein 25 (TAIR:AT1G61110.1); Has 3046 Blast hits to 3040 proteins in 76 species: Archae - 0; Bacteria - 0; Metazoa - 0; Fungi - 0; Plants - 3046; Viruses - 0; Other Eukaryotes - 0 (source: NCBI BLink).
AT2G28490	Chr2:12178596-12181012	0.825595	0.306482	-1.42963	0.00938354	AT2G28490	protein_coding	RmlC-like cupins superfamily protein; FUNCTIONS IN: nutrient reservoir activity; INVOLVED IN: biological_process unknown; LOCATED IN: endomembrane system; EXPRESSED IN: seed; EXPRESSED DURING: seedling growth; CONTAINS InterPro DOMAIN/s: Cupin, RmlC-type (InterPro:IPR011051), Cupin 1 (InterPro:IPR006045), RmlC-like jelly roll fold (InterPro:IPR014710); BEST Arabidopsis thaliana protein match is: …
AT2G05300	Chr2:1931241-1933010	1.81282	0.672771	-1.43005	0.00146225	AT2G05300	pseudogene
AT1G35112	Chr1:12833397-12841118	17.3759	6.44554	-1.43071	8.55899e-07	SADHU2-1	transposable_element_gene
AT3G21150	Chr3:7412635-7413539	7.07927	2.61659	-1.43591	9.81389e-05	BBX32	protein_coding	B-box 32 (BBX32); BEST Arabidopsis thaliana protein match is: B-box type zinc finger family protein (TAIR:AT4G15248.1); Has 926 Blast hits to 858 proteins in 65 species: Archae - 0; Bacteria - 0; Metazoa - 0; Fungi - 0; Plants - 926; Viruses - 0; Other Eukaryotes - 0 (source: NCBI BLink).
AT2G35300	Chr2:14862900-14863387	5.79632	2.13421	-1.44144	0.00507848	LEA18	protein_coding	Late embryogenesis abundant protein, group 1 protein; CONTAINS InterPro DOMAIN/s: Late embryogenesis abundant protein, group 1 (InterPro:IPR005513); BEST Arabidopsis thaliana protein match is: Late embryogenesis abundant protein, group 1 protein (TAIR:AT1G32560.1); Has 129 Blast hits to 129 proteins in 23 species: Archae - 0; Bacteria - 0; Metazoa - 0; Fungi - 0; Plants - 129; Viruses - 0; Other …
AT5G53390	Chr5:21656733-21659262	1.00252	0.368555	-1.44368	0.00596977	AT5G53390	protein_coding	O-acyltransferase (WSD1-like) family protein; CONTAINS InterPro DOMAIN/s: O-acyltransferase, WSD1, C-terminal (InterPro:IPR009721), O-acyltransferase, WSD1, N-terminal (InterPro:IPR004255); BEST Arabidopsis thaliana protein match is: O-acyltransferase (WSD1-like) family protein (TAIR:AT2G38995.2); Has 1220 Blast hits to 1207 proteins in 180 species: Archae - 4; Bacteria - 957; Metazoa - 16; Fungi…
AT2G35070	Chr2:14783290-14784710	4.36618	1.59802	-1.45009	0.00123209	AT2G35070	protein_coding	unknown protein; FUNCTIONS IN: molecular_function unknown; INVOLVED IN: pollen tube development, pollen development; LOCATED IN: mitochondrion; BEST Arabidopsis thaliana protein match is: Protein of unknown function (DUF1640) (TAIR:AT2G35090.1); Has 62 Blast hits to 62 proteins in 11 species: Archae - 0; Bacteria - 0; Metazoa - 0; Fungi - 0; Plants - 62; Viruses - 0; Other Eukaryotes - 0 (source:…
AT4G22214	Chr4:11755309-11756195	5.12763	1.87319	-1.4528	0.000683509	AT4G22214	protein_coding	Defensin-like (DEFL) family protein; INVOLVED IN: biological_process unknown; LOCATED IN: endomembrane system; CONTAINS InterPro DOMAIN/s: Defensin-like protein, Arabidopsis (InterPro:IPR022618), Low-molecular-weight cysteine-rich family (InterPro:IPR020191); BEST Arabidopsis thaliana protein match is: Arabidopsis defensin-like protein (TAIR:AT4G22230.1); Has 30201 Blast hits to 17322 proteins in…
AT2G21140	Chr2:9060624-9062091	82.7384	30.1232	-1.45768	6.11244e-12	ATPRP2	protein_coding	proline-rich protein 2 (PRP2); CONTAINS InterPro DOMAIN/s: Pollen Ole e 1 allergen/extensin (InterPro:IPR006041); BEST Arabidopsis thaliana protein match is: proline-rich protein 4 (TAIR:AT4G38770.1); Has 15440 Blast hits to 6990 proteins in 709 species: Archae - 42; Bacteria - 1645; Metazoa - 5634; Fungi - 879; Plants - 4869; Viruses - 674; Other Eukaryotes - 1697 (source: NCBI BLink).
AT1G75310	Chr1:28261003-28266124	11.6066	4.18719	-1.4709	6.12987e-11	AUL1	protein_coding	auxin-like 1 protein (AUL1); FUNCTIONS IN: heat shock protein binding; INVOLVED IN: protein folding; EXPRESSED IN: 22 plant structures; EXPRESSED DURING: 13 growth stages; CONTAINS InterPro DOMAIN/s: Heat shock protein DnaJ, N-terminal (InterPro:IPR001623); BEST Arabidopsis thaliana protein match is: Chaperone DnaJ-domain superfamily protein (TAIR:AT4G36520.1); Has 43064 Blast hits to 29150 prote…
AT5G16730	Chr5:5497642-5500845	48.7657	17.5671	-1.47299	1.21503e-12	AT5G16730	protein_coding	LOCATED IN: chloroplast; EXPRESSED IN: 23 plant structures; EXPRESSED DURING: 13 growth stages; CONTAINS InterPro DOMAIN/s: Protein of unknown function DUF827, plant (InterPro:IPR008545), Spectrin/alpha-actinin (InterPro:IPR018159); BEST Arabidopsis thaliana protein match is: Plant protein of unknown function (DUF827) (TAIR:AT3G02930.1); Has 1807 Blast hits to 1807 proteins in 277 species: Archae…
AT5G41140	Chr5:16468433-16477013	27.9175	10.0139	-1.47917	3.70845e-09	AT5G41140	protein_coding	Myosin heavy chain-related protein; FUNCTIONS IN: molecular_function unknown; INVOLVED IN: biological_process unknown; LOCATED IN: cellular_component unknown; EXPRESSED IN: 20 plant structures; EXPRESSED DURING: 13 growth stages; BEST Arabidopsis thaliana protein match is: Myosin heavy chain-related protein (TAIR:AT1G63300.1).
AT3G07280	Chr3:2318921-2321215	8.29772	2.96583	-1.48428	3.01703e-08	AT3G07280	pseudogene	expressed protein
AT1G01520	Chr1:190595-192139	11.0465	3.93407	-1.4895	7.57295e-06	AT1G01520	protein_coding	Homeodomain-like superfamily protein; CONTAINS InterPro DOMAIN/s: SANT, DNA-binding (InterPro:IPR001005), Homeodomain-like (InterPro:IPR009057), Myb, DNA-binding (InterPro:IPR014778), Myb-like DNA-binding domain, SHAQKYF class (InterPro:IPR006447), HTH transcriptional regulator, Myb-type, DNA-binding (InterPro:IPR017930); BEST Arabidopsis thaliana protein match is: Homeodomain-like superfamily pr…
AT5G46350	Chr5:18801217-18804043	1.48536	0.528681	-1.49035	0.00399856	WRKY8	protein_coding	WRKY DNA-binding protein 8 (WRKY8); CONTAINS InterPro DOMAIN/s: DNA-binding WRKY (InterPro:IPR003657), Transcription factor, WRKY group IIc (InterPro:IPR017396); BEST Arabidopsis thaliana protein match is: WRKY DNA-binding protein 28 (TAIR:AT4G18170.1); Has 1807 Blast hits to 1807 proteins in 277 species: Archae - 0; Bacteria - 0; Metazoa - 736; Fungi - 347; Plants - 385; Viruses - 0; Other Eukar…
AT4G37610	Chr4:17668950-17672353	32.6151	11.5799	-1.49392	4.06685e-10	BT5	protein_coding	BTB and TAZ domain protein 5 (BT5); CONTAINS InterPro DOMAIN/s: BTB/POZ (InterPro:IPR013069), Zinc finger, TAZ-type (InterPro:IPR000197), BTB/POZ fold (InterPro:IPR011333), Kelch related (InterPro:IPR013089), BTB/POZ-like (InterPro:IPR000210); BEST Arabidopsis thaliana protein match is: BTB and TAZ domain protein 4 (TAIR:AT5G67480.2); Has 30201 Blast hits to 17322 proteins in 780 species: Archae …
AT4G27595	Chr4:13772818-13777290	10.3328	3.66512	-1.4953	1.37017e-10	AT4G27595	protein_coding	Plant protein of unknown function (DUF827); FUNCTIONS IN: molecular_function unknown; INVOLVED IN: biological_process unknown; LOCATED IN: chloroplast; CONTAINS InterPro DOMAIN/s: Protein of unknown function DUF827, plant (InterPro:IPR008545); BEST Arabidopsis thaliana protein match is: Plant protein of unknown function (DUF827) (TAIR:AT1G65010.1); Has 310032 Blast hits to 139242 proteins in 3916…
AT1G05320	Chr1:1553602-1557733	17.11	6.05466	-1.49872	9.49068e-09	AT1G05320	protein_coding	FUNCTIONS IN: molecular_function unknown; INVOLVED IN: biological_process unknown; LOCATED IN: cellular_component unknown; EXPRESSED IN: fruit, egg cell; CONTAINS InterPro DOMAIN/s: Prefoldin (InterPro:IPR009053); BEST Arabidopsis thaliana protein match is: unknown protein (TAIR:AT2G32240.1); Has 267444 Blast hits to 119656 proteins in 3886 species: Archae - 3699; Bacteria - 62432; Metazoa - 1065…
AT3G56275	Chr3:20872830-20873472	24.828	8.73205	-1.50758	4.98926e-07	AT3G56275	pseudogene	expressed protein
AT1G35115	Chr1:12842157-12845455	17.6503	6.2053	-1.50812	1.10401e-11	AT1G35115	transposable_element_gene	copia-like retrotransposon family, has a 1.1e-168 P-value blast match to gb|AAO73527.1| gag-pol polyprotein (Glycine max) (SIRE1) (Ty1_Copia-family)
AT2G45350	Chr2:18694815-18696657	0.805224	0.282594	-1.51066	0.00639341	CRR4	protein_coding	CHLORORESPIRATORY REDUCTION 4 (CRR4); INVOLVED IN: mRNA modification; LOCATED IN: chloroplast, vacuole; CONTAINS InterPro DOMAIN/s: Pentatricopeptide repeat (InterPro:IPR002885); BEST Arabidopsis thaliana protein match is: Tetratricopeptide repeat (TPR)-like superfamily protein (TAIR:AT4G02750.1); Has 36388 Blast hits to 13274 proteins in 208 species: Archae - 0; Bacteria - 3; Metazoa - 67; Fungi…
AT4G14760	Chr4:8475456-8481094	20.9079	7.30981	-1.51614	4.88276e-13	AT4G14760	protein_coding	kinase interacting (KIP1-like) family protein; LOCATED IN: nucleus; EXPRESSED IN: 22 plant structures; EXPRESSED DURING: 13 growth stages; CONTAINS InterPro DOMAIN/s: Prefoldin (InterPro:IPR009053), KIP1-like (InterPro:IPR011684); BEST Arabidopsis thaliana protein match is: Kinase interacting (KIP1-like) family protein (TAIR:AT3G22790.1); Has 202368 Blast hits to 81555 proteins in 3405 species: A…
AT5G49690	Chr5:20189654-20191390	1.58227	0.55175	-1.51991	0.00100301	AT5G49690	protein_coding	UDP-Glycosyltransferase superfamily protein; FUNCTIONS IN: transferase activity, transferring glycosyl groups; INVOLVED IN: metabolic process; CONTAINS InterPro DOMAIN/s: UDP-glucuronosyl/UDP-glucosyltransferase (InterPro:IPR002213); BEST Arabidopsis thaliana protein match is: UDP-Glycosyltransferase superfamily protein (TAIR:AT5G65550.1); Has 1807 Blast hits to 1807 proteins in 277 species: Arch…
AT5G63160	Chr5:25333262-25335485	42.3214	14.7179	-1.52382	1.05085e-11	BT1	protein_coding	BTB and TAZ domain protein 1 (BT1); CONTAINS InterPro DOMAIN/s: BTB/POZ (InterPro:IPR013069), Zinc finger, TAZ-type (InterPro:IPR000197), BTB/POZ fold (InterPro:IPR011333), Kelch related (InterPro:IPR013089), BTB/POZ-like (InterPro:IPR000210); BEST Arabidopsis thaliana protein match is: BTB and TAZ domain protein 2 (TAIR:AT3G48360.1); Has 1462 Blast hits to 1460 proteins in 105 species: Archae - …
AT5G41020	Chr5:16425882-16427797	39.1788	13.5856	-1.52799	2.14184e-12	AT5G41020	protein_coding	myb family transcription factor; FUNCTIONS IN: DNA binding, sequence-specific DNA binding transcription factor activity; CONTAINS InterPro DOMAIN/s: SANT, DNA-binding (InterPro:IPR001005), Homeodomain-like (InterPro:IPR009057), Myb, DNA-binding (InterPro:IPR014778), MYB-like (InterPro:IPR017877), Myb transcription factor (InterPro:IPR015495); Has 1807 Blast hits to 1807 proteins in 277 species: A…
AT2G26150	Chr2:11135681-11137396	1.32362	0.457798	-1.53171	0.00523019	ATHSFA2	protein_coding	heat shock transcription factor A2 (HSFA2); FUNCTIONS IN: DNA binding, transcription activator activity, sequence-specific DNA binding transcription factor activity; INVOLVED IN: in 7 processes; LOCATED IN: endomembrane system, nucleus; EXPRESSED IN: 8 plant structures; EXPRESSED DURING: 4 anthesis, C globular stage, petal differentiation and expansion stage; CONTAINS InterPro DOMAIN/s: Winged he…
AT1G64320	Chr1:23869035-23870548	1.04592	0.36086	-1.53526	0.00614998	AT1G64320	protein_coding	myosin heavy chain-related; FUNCTIONS IN: molecular_function unknown; INVOLVED IN: response to cadmium ion; LOCATED IN: cellular_component unknown; EXPRESSED IN: male gametophyte, flower, cultured cell, pollen tube; EXPRESSED DURING: L mature pollen stage, M germinated pollen stage, 4 anthesis; BEST Arabidopsis thaliana protein match is: myosin heavy chain-related (TAIR:AT5G41780.1); Has 120676 B…
AT5G42710	Chr5:17125577-17128847	1.52915	0.526259	-1.53888	0.000824046	AT5G42710	protein_coding	unknown protein; INVOLVED IN: biological_process unknown.
AT1G64110	Chr1:23796718-23801725	16.2203	5.54466	-1.54863	6.85052e-10	AT1G64110	protein_coding	P-loop containing nucleoside triphosphate hydrolases superfamily protein; FUNCTIONS IN: nucleoside-triphosphatase activity, ATPase activity, nucleotide binding, ATP binding; LOCATED IN: endomembrane system; EXPRESSED IN: 8 plant structures; EXPRESSED DURING: L mature pollen stage, M germinated pollen stage, LP.04 four leaves visible, 4 anthesis, petal differentiation and expansion stage; CONTAINS…
AT5G48610	Chr5:19711541-19715910	12.1877	4.1561	-1.55212	2.20499e-10	AT5G48610	protein_coding	unknown protein; Has 43043 Blast hits to 23768 proteins in 1327 species: Archae - 108; Bacteria - 3952; Metazoa - 17076; Fungi - 3614; Plants - 1643; Viruses - 204; Other Eukaryotes - 16446 (source: NCBI BLink).
AT3G21380	Chr3:7528183-7530677	1.13692	0.386504	-1.55657	0.00279607	AT3G21380	protein_coding	Mannose-binding lectin superfamily protein; CONTAINS InterPro DOMAIN/s: Mannose-binding lectin (InterPro:IPR001229); BEST Arabidopsis thaliana protein match is: myrosinase-binding protein 1 (TAIR:AT1G52040.1); Has 1897 Blast hits to 750 proteins in 41 species: Archae - 0; Bacteria - 4; Metazoa - 0; Fungi - 0; Plants - 1886; Viruses - 0; Other Eukaryotes - 7 (source: NCBI BLink).
AT2G31970	Chr2:13600490-13609069	14.6664	4.92131	-1.5754	8.30003e-13	RAD50	protein_coding	RAD50; FUNCTIONS IN: zinc ion binding, ATP binding, nuclease activity; INVOLVED IN: DNA repair, double-strand break repair, telomere capping, mitotic recombination, telomere maintenance; LOCATED IN: nucleus, Mre11 complex, cytoplasm; EXPRESSED IN: 23 plant structures; EXPRESSED DURING: 14 growth stages; CONTAINS InterPro DOMAIN/s: Zinc hook, Rad50 (InterPro:IPR013134), Rad50 zinc hook (InterPro:I…
AT1G79770	Chr1:30014360-30015078	5.72255	1.9189	-1.57638	0.000331682	AT1G79770	protein_coding	Protein of unknown function (DUF1677); CONTAINS InterPro DOMAIN/s: Protein of unknown function DUF1677, plant (InterPro:IPR012876); BEST Arabidopsis thaliana protein match is: Protein of unknown function (DUF1677) (TAIR:AT5G25840.1); Has 30201 Blast hits to 17322 proteins in 780 species: Archae - 12; Bacteria - 1396; Metazoa - 17338; Fungi - 3422; Plants - 5037; Viruses - 0; Other Eukaryotes - 29…
AT5G21940	Chr5:7249267-7250539	96.2906	32.287	-1.57644	1.09468e-13	AT5G21940	protein_coding	unknown protein; BEST Arabidopsis thaliana protein match is: unknown protein (TAIR:AT3G43850.1); Has 30201 Blast hits to 17322 proteins in 780 species: Archae - 12; Bacteria - 1396; Metazoa - 17338; Fungi - 3422; Plants - 5037; Viruses - 0; Other Eukaryotes - 2996 (source: NCBI BLink).
AT4G27410	Chr4:13707239-13709149	30.1446	10.1067	-1.57659	5.2243e-07	RD26	protein_coding	RESPONSIVE TO DESICCATION 26 (RD26); CONTAINS InterPro DOMAIN/s: No apical meristem (NAM) protein (InterPro:IPR003441); BEST Arabidopsis thaliana protein match is: NAC domain containing protein 19 (TAIR:AT1G52890.1); Has 2991 Blast hits to 2983 proteins in 75 species: Archae - 0; Bacteria - 0; Metazoa - 0; Fungi - 0; Plants - 2991; Viruses - 0; Other Eukaryotes - 0 (source: NCBI BLink).
AT4G37820	Chr4:17785254-17787471	32.645	10.8861	-1.58437	6.14619e-13	AT4G37820	protein_coding	unknown protein; BEST Arabidopsis thaliana protein match is: unknown protein (TAIR:AT2G22795.1); Has 433572 Blast hits to 177005 proteins in 4263 species: Archae - 2016; Bacteria - 67591; Metazoa - 157995; Fungi - 49745; Plants - 22011; Viruses - 2192; Other Eukaryotes - 132022 (source: NCBI BLink).
AT3G28220	Chr3:10524403-10526728	140.05	46.3983	-1.5938	1.04361e-14	AT3G28220	protein_coding	TRAF-like family protein; FUNCTIONS IN: molecular_function unknown; INVOLVED IN: response to salt stress; LOCATED IN: vacuole, chloroplast envelope; EXPRESSED IN: 19 plant structures; EXPRESSED DURING: 13 growth stages; CONTAINS InterPro DOMAIN/s: TRAF-like (InterPro:IPR008974), MATH (InterPro:IPR002083); BEST Arabidopsis thaliana protein match is: TRAF-like family protein (TAIR:AT1G58270.1); Has…
AT2G15840	Chr2:6897745-6900002	0.651126	0.215664	-1.59415	0.00427544	AT2G15840	pseudogene	pseudogene, hypothetical protein
AT1G25560	Chr1:8981676-8983041	133.644	44.2396	-1.59498	1.11022e-14	TEM1	protein_coding	TEMPRANILLO 1 (TEM1); FUNCTIONS IN: DNA binding, sequence-specific DNA binding transcription factor activity; INVOLVED IN: photoperiodism, flowering, ethylene mediated signaling pathway; LOCATED IN: chloroplast; EXPRESSED IN: 22 plant structures; EXPRESSED DURING: 13 growth stages; CONTAINS InterPro DOMAIN/s: DNA-binding, integrase-type (InterPro:IPR016177), Transcriptional factor B3 (InterPro:IP…
AT1G22890	Chr1:8102817-8103532	55.8458	18.3163	-1.60832	1.07603e-09	AT1G22890	protein_coding	unknown protein; FUNCTIONS IN: molecular_function unknown; INVOLVED IN: biological_process unknown; LOCATED IN: endomembrane system; EXPRESSED IN: 19 plant structures; EXPRESSED DURING: 11 growth stages; Has 17 Blast hits to 17 proteins in 2 species: Archae - 0; Bacteria - 0; Metazoa - 0; Fungi - 0; Plants - 17; Viruses - 0; Other Eukaryotes - 0 (source: NCBI BLink).
AT1G07985	Chr1:2475404-2476155	15.4147	5.00454	-1.623	6.09568e-07	AT1G07985	protein_coding	Expressed protein; FUNCTIONS IN: molecular_function unknown; INVOLVED IN: biological_process unknown; LOCATED IN: chloroplast; Has 35333 Blast hits to 34131 proteins in 2444 species: Archae - 798; Bacteria - 22429; Metazoa - 974; Fungi - 991; Plants - 531; Viruses - 0; Other Eukaryotes - 9610 (source: NCBI BLink).
AT1G20390	Chr1:7065493-7071561	7.83243	2.53959	-1.62486	1.17772e-12	AT1G20390	transposable_element_gene	gypsy-like retrotransposon family, has a 1.5e-251 P-value blast match to GB:AAD19359 polyprotein (gypsy_Ty3-element) (Sorghum bicolor)
AT3G53650	Chr3:19889357-19889774	14.3986	4.63169	-1.63632	0.000183373	AT3G53650	protein_coding	Histone superfamily protein; FUNCTIONS IN: DNA binding; INVOLVED IN: nucleosome assembly; LOCATED IN: nucleus, nucleosome; EXPRESSED IN: 22 plant structures; EXPRESSED DURING: 12 growth stages; CONTAINS InterPro DOMAIN/s: Histone H2B (InterPro:IPR000558), Histone-fold (InterPro:IPR009072), Histone core (InterPro:IPR007125); BEST Arabidopsis thaliana protein match is: Histone superfamily protein (…
AT2G44570	Chr2:18394241-18396268	1.63814	0.524541	-1.64293	0.000501969	AtGH9B12	protein_coding	glycosyl hydrolase 9B12 (GH9B12); FUNCTIONS IN: hydrolase activity, hydrolyzing O-glycosyl compounds, catalytic activity; INVOLVED IN: carbohydrate metabolic process; LOCATED IN: endomembrane system; EXPRESSED IN: male gametophyte, pollen tube; EXPRESSED DURING: L mature pollen stage; CONTAINS InterPro DOMAIN/s: Six-hairpin glycosidase (InterPro:IPR012341), Glycoside hydrolase, family 9, active s…
AT1G13609	Chr1:4662720-4663219	99.099	31.6723	-1.64565	3.40223e-07	AT1G13609	protein_coding	Defensin-like (DEFL) family protein; LOCATED IN: endomembrane system.
AT3G54670	Chr3:20235482-20243960	23.2087	7.36649	-1.65562	1.24816e-10	SMC1	protein_coding	TITAN8 (TTN8); CONTAINS InterPro DOMAIN/s: SMCs flexible hinge (InterPro:IPR010935), RecF/RecN/SMC protein, N-terminal (InterPro:IPR003395); BEST Arabidopsis thaliana protein match is: structural maintenance of chromosome 3 (TAIR:AT5G48600.1).
AT2G21820	Chr2:9302884-9303247	16.3286	5.17762	-1.65704	0.000324919	AT2G21820	protein_coding	unknown protein; Has 45 Blast hits to 45 proteins in 13 species: Archae - 0; Bacteria - 0; Metazoa - 0; Fungi - 0; Plants - 45; Viruses - 0; Other Eukaryotes - 0 (source: NCBI BLink).
AT5G66400	Chr5:26518276-26519242	128.656	40.5301	-1.66645	9.99201e-15	RAB18	protein_coding	RESPONSIVE TO ABA 18 (RAB18); FUNCTIONS IN: molecular_function unknown; INVOLVED IN: cold acclimation, response to water deprivation, response to 1-Aminocyclopropane-1-carboxylic Acid, response to abscisic acid stimulus, response to stress; LOCATED IN: cellular_component unknown; EXPRESSED IN: 17 plant structures; EXPRESSED DURING: 10 growth stages; CONTAINS InterPro DOMAIN/s: Dehydrin (InterPro:…
AT5G27250	Chr5:9601672-9603014	3.42544	1.0744	-1.67276	0.00018748	AT5G27250	transposable_element_gene	transposase IS4 family protein, contains Pfam profile: PF01609 transposase DDE domain
AT1G79280	Chr1:29819141-29833016	29.8142	9.30708	-1.6796	1.9984e-15	NUA	protein_coding	nuclear pore anchor (NUA); CONTAINS InterPro DOMAIN/s: Tetratricopeptide, MLP1/MLP2-like (InterPro:IPR012929).
AT4G17030	Chr4:9581585-9583290	26.8475	8.35412	-1.68423	4.67169e-11	EXPR	protein_coding	expansin-like B1 (EXLB1); INVOLVED IN: sexual reproduction, unidimensional cell growth, plant-type cell wall loosening; LOCATED IN: endomembrane system, extracellular region; EXPRESSED IN: 19 plant structures; EXPRESSED DURING: 9 growth stages; CONTAINS InterPro DOMAIN/s: Pollen allergen, N-terminal (InterPro:IPR014734), Rare lipoprotein A (InterPro:IPR005132), Pollen allergen/expansin, C-termina…
AT5G40790	Chr5:16330114-16331026	1.93864	0.597004	-1.69924	0.00247837	AT5G40790	protein_coding	unknown protein; BEST Arabidopsis thaliana protein match is: unknown protein (TAIR:AT3G27250.1); Has 1807 Blast hits to 1807 proteins in 277 species: Archae - 0; Bacteria - 0; Metazoa - 736; Fungi - 347; Plants - 385; Viruses - 0; Other Eukaryotes - 339 (source: NCBI BLink).
AT1G49210	Chr1:18201888-18202764	7.40081	2.27635	-1.70096	8.51771e-06	AT1G49210	protein_coding	RING/U-box superfamily protein; FUNCTIONS IN: zinc ion binding; EXPRESSED IN: 9 plant structures; EXPRESSED DURING: LP.06 six leaves visible, 4 anthesis, LP.10 ten leaves visible, petal differentiation and expansion stage; CONTAINS InterPro DOMAIN/s: Zinc finger, RING-type (InterPro:IPR001841), Zinc finger, C3HC4 RING-type (InterPro:IPR018957); BEST Arabidopsis thaliana protein match is: RING/U-b…
AT3G13277	Chr3:4290081-4291595	2.50353	0.768168	-1.70447	8.20812e-05	AT3G13277	other_rna
AT5G04150	Chr5:1138558-1139476	21.124	6.4769	-1.70551	2.6986e-08	BHLH101	protein_coding	BHLH101; FUNCTIONS IN: DNA binding, sequence-specific DNA binding transcription factor activity; INVOLVED IN: regulation of transcription; LOCATED IN: nucleus; EXPRESSED IN: root, leaf; EXPRESSED DURING: LP.04 four leaves visible; CONTAINS InterPro DOMAIN/s: Helix-loop-helix DNA-binding domain (InterPro:IPR001092), Helix-loop-helix DNA-binding (InterPro:IPR011598); BEST Arabidopsis thaliana prote…
AT3G48360	Chr3:17908191-17910525	78.0944	23.9395	-1.70583	1.11022e-15	BT2	protein_coding	BTB and TAZ domain protein 2 (BT2); CONTAINS InterPro DOMAIN/s: BTB/POZ (InterPro:IPR013069), Zinc finger, TAZ-type (InterPro:IPR000197), BTB/POZ fold (InterPro:IPR011333), Kelch related (InterPro:IPR013089), BTB/POZ-like (InterPro:IPR000210); BEST Arabidopsis thaliana protein match is: BTB and TAZ domain protein 1 (TAIR:AT5G63160.1); Has 1199 Blast hits to 1199 proteins in 89 species: Archae - 0…
AT2G43440	Chr2:18039310-18040722	1.09448	0.335438	-1.70612	0.00318157	AT2G43440	protein_coding	F-box and associated interaction domains-containing protein; CONTAINS InterPro DOMAIN/s: F-box domain, cyclin-like (InterPro:IPR001810), F-box domain, Skp2-like (InterPro:IPR022364), F-box associated domain, type 1 (InterPro:IPR006527), F-box associated interaction domain (InterPro:IPR017451); BEST Arabidopsis thaliana protein match is: F-box and associated interaction domains-containing protein …
AT3G28770	Chr3:10796715-10803237	0.206487	0.0632848	-1.70612	0.00318157	AT3G28770	protein_coding	Protein of unknown function (DUF1216); FUNCTIONS IN: molecular_function unknown; INVOLVED IN: biological_process unknown; LOCATED IN: endomembrane system; EXPRESSED IN: petal, leaf whorl, male gametophyte, flower, epidermis; EXPRESSED DURING: L mature pollen stage, M germinated pollen stage, 4 anthesis, petal differentiation and expansion stage; CONTAINS InterPro DOMAIN/s: Protein of unknown func…
AT3G17520	Chr3:5999288-6000370	8.05977	2.45282	-1.71629	6.97247e-07	AT3G17520	protein_coding	Late embryogenesis abundant protein (LEA) family protein; INVOLVED IN: embryo development ending in seed dormancy; LOCATED IN: endomembrane system; EXPRESSED IN: cultured cell, seed, leaf; EXPRESSED DURING: dry seed stage, LP.04 four leaves visible, seed development stages; BEST Arabidopsis thaliana protein match is: late embryogenesis abundant domain-containing protein / LEA domain-containing pr…
AT3G28270	Chr3:10538104-10540024	43.3853	13.0676	-1.73122	4.88498e-14	AT3G28270	protein_coding	Protein of unknown function (DUF677); CONTAINS InterPro DOMAIN/s: Protein of unknown function DUF677 (InterPro:IPR007749); BEST Arabidopsis thaliana protein match is: Protein of unknown function (DUF677) (TAIR:AT3G28290.1); Has 636 Blast hits to 621 proteins in 191 species: Archae - 37; Bacteria - 189; Metazoa - 134; Fungi - 25; Plants - 165; Viruses - 1; Other Eukaryotes - 85 (source: NCBI BLink…
AT2G28710	Chr2:12322385-12323584	2.4121	0.723462	-1.7373	0.00360509	AT2G28710	protein_coding	C2H2-type zinc finger family protein; FUNCTIONS IN: sequence-specific DNA binding transcription factor activity, zinc ion binding, nucleic acid binding; INVOLVED IN: regulation of transcription; LOCATED IN: intracellular; EXPRESSED IN: 8 plant structures; EXPRESSED DURING: 4 anthesis; CONTAINS InterPro DOMAIN/s: Zinc finger, C2H2-like (InterPro:IPR015880), Zinc finger, C2H2-type (InterPro:IPR0070…
AT1G52000	Chr1:19333158-19336115	140.723	42.0417	-1.74296	0	AT1G52000	protein_coding	Mannose-binding lectin superfamily protein; FUNCTIONS IN: molecular_function unknown; INVOLVED IN: response to salt stress; LOCATED IN: cellular_component unknown; EXPRESSED IN: 22 plant structures; EXPRESSED DURING: 14 growth stages; CONTAINS InterPro DOMAIN/s: Mannose-binding lectin (InterPro:IPR001229); BEST Arabidopsis thaliana protein match is: myrosinase-binding protein 1 (TAIR:AT1G52040.1)…
AT5G60030	Chr5:24172081-24172975	40.4304	11.9891	-1.75372	2.34857e-12	AT5G60030	protein_coding	unknown protein; BEST Arabidopsis thaliana protein match is: unknown protein (TAIR:AT1G75335.1); Has 1807 Blast hits to 1807 proteins in 277 species: Archae - 0; Bacteria - 0; Metazoa - 736; Fungi - 347; Plants - 385; Viruses - 0; Other Eukaryotes - 339 (source: NCBI BLink).
AT5G44440	Chr5:17910556-17912312	0.574221	0.168579	-1.76818	0.00619404	AT5G44440	protein_coding	FAD-binding Berberine family protein; FUNCTIONS IN: electron carrier activity, oxidoreductase activity, FAD binding, catalytic activity; LOCATED IN: endomembrane system; EXPRESSED IN: petal, embryo, sepal, pedicel, flower; EXPRESSED DURING: 4 anthesis, C globular stage, petal differentiation and expansion stage; CONTAINS InterPro DOMAIN/s: FAD-binding, type 2 (InterPro:IPR016166), Berberine/berbe…
AT1G01600	Chr1:218993-221286	4.2398	1.24307	-1.77009	1.08317e-07	CYP86A4	protein_coding	cytochrome P450, family 86, subfamily A, polypeptide 4 (CYP86A4); CONTAINS InterPro DOMAIN/s: Cytochrome P450 (InterPro:IPR001128), Cytochrome P450, conserved site (InterPro:IPR017972), Cytochrome P450, E-class, group I (InterPro:IPR002401); BEST Arabidopsis thaliana protein match is: cytochrome P450, family 86, subfamily A, polypeptide 2 (TAIR:AT4G00360.1); Has 27858 Blast hits to 27767 proteins…
AT1G18710	Chr1:6450593-6453114	39.1755	11.3502	-1.78724	9.99201e-14	AtMYB47	protein_coding	myb domain protein 47 (MYB47); FUNCTIONS IN: DNA binding, sequence-specific DNA binding transcription factor activity; INVOLVED IN: response to jasmonic acid stimulus, response to salt stress, regulation of transcription, DNA-dependent; LOCATED IN: nucleus, cytoplasm; EXPRESSED IN: leaf lamina base, stem, leaf whorl, leaf; EXPRESSED DURING: LP.06 six leaves visible, LP.04 four leaves visible, LP.…
AT1G75490	Chr1:28335501-28336706	15.6878	4.48374	-1.80687	2.03584e-10	AT1G75490	protein_coding	Integrase-type DNA-binding superfamily protein; CONTAINS InterPro DOMAIN/s: DNA-binding, integrase-type (InterPro:IPR016177), Pathogenesis-related transcriptional factor/ERF, DNA-binding (InterPro:IPR001471); BEST Arabidopsis thaliana protein match is: Integrase-type DNA-binding superfamily protein (TAIR:AT5G18450.1); Has 5736 Blast hits to 5602 proteins in 247 species: Archae - 0; Bacteria - 2; …
AT4G26150	Chr4:13253209-13254904	8.1344	2.32368	-1.80763	3.62029e-08	GATA22	protein_coding	cytokinin-responsive gata factor 1 (CGA1); CONTAINS InterPro DOMAIN/s: Zinc finger, NHR/GATA-type (InterPro:IPR013088), Zinc finger, GATA-type (InterPro:IPR000679); BEST Arabidopsis thaliana protein match is: GATA type zinc finger transcription factor family protein (TAIR:AT5G56860.1); Has 1630 Blast hits to 1587 proteins in 190 species: Archae - 0; Bacteria - 0; Metazoa - 106; Fungi - 659; Plant…
AT3G27920	Chr3:10361944-10363506	2.50979	0.708479	-1.82477	0.00209862	GL1	protein_coding	myb domain protein 0 (MYB0); CONTAINS InterPro DOMAIN/s: SANT, DNA-binding (InterPro:IPR001005), Homeodomain-like (InterPro:IPR009057), Myb, DNA-binding (InterPro:IPR014778), HTH transcriptional regulator, Myb-type, DNA-binding (InterPro:IPR017930), Homeodomain-related (InterPro:IPR012287), Myb transcription factor (InterPro:IPR015495); BEST Arabidopsis thaliana protein match is: myb domain prote…
AT4G08109	Chr4:5049023-5054252	0.141874	0.040049	-1.82477	0.00880287	AT4G08109	transposable_element_gene	gypsy-like retrotransposon family (Athila), has a 5.6e-161 P-value blast match to GB:CAA57397 Athila ORF 1 (Arabidopsis thaliana)
AT2G07042	Chr2:2919952-2922249	2.62208	0.733387	-1.83806	0.000369325	AT2G07042	other_rna
AT2G36770	Chr2:15415138-15416766	1.22665	0.3392	-1.85451	0.000513337	AT2G36770	protein_coding	UDP-Glycosyltransferase superfamily protein; FUNCTIONS IN: transferase activity, transferring hexosyl groups, UDP-glycosyltransferase activity, transferase activity, transferring glycosyl groups; INVOLVED IN: metabolic process; LOCATED IN: cellular_component unknown; CONTAINS InterPro DOMAIN/s: UDP-glucuronosyl/UDP-glucosyltransferase (InterPro:IPR002213); BEST Arabidopsis thaliana protein match …
AT1G65010	Chr1:24149542-24154274	47.5774	12.7529	-1.89945	0	AT1G65010	protein_coding	INVOLVED IN: flower development; LOCATED IN: chloroplast; EXPRESSED IN: 22 plant structures; EXPRESSED DURING: 13 growth stages; CONTAINS InterPro DOMAIN/s: Protein of unknown function DUF827, plant (InterPro:IPR008545); BEST Arabidopsis thaliana protein match is: Plant protein of unknown function (DUF827) (TAIR:AT4G27595.1); Has 334261 Blast hits to 142886 proteins in 4027 species: Archae - 5350…
AT3G52310	Chr3:19398627-19402953	1.15015	0.300376	-1.93698	5.5927e-05	AT3G52310	protein_coding	ABC-2 type transporter family protein; FUNCTIONS IN: ATPase activity, coupled to transmembrane movement of substances; LOCATED IN: plasma membrane; EXPRESSED IN: stem, stamen; EXPRESSED DURING: 4 anthesis; CONTAINS InterPro DOMAIN/s: ATPase, AAA+ type, core (InterPro:IPR003593), ABC transporter-like (InterPro:IPR003439), ABC-2 type transporter (InterPro:IPR013525), ABC transporter, conserved site…
AT2G33435	Chr2:14165255-14169492	13.7392	3.58663	-1.9376	6.66134e-16	AT2G33435	protein_coding	RNA-binding (RRM/RBD/RNP motifs) family protein; FUNCTIONS IN: RNA binding, nucleotide binding, nucleic acid binding; INVOLVED IN: biological_process unknown; LOCATED IN: cellular_component unknown; CONTAINS InterPro DOMAIN/s: RNA recognition motif, RNP-1 (InterPro:IPR000504), Nucleotide-binding, alpha-beta plait (InterPro:IPR012677); BEST Arabidopsis thaliana protein match is: U2 snRNP auxilliar…
AT2G15020	Chr2:6491433-6493352	18.759	4.8935	-1.93865	5.55112e-15	AT2G15020	protein_coding	unknown protein; BEST Arabidopsis thaliana protein match is: unknown protein (TAIR:AT5G64190.1); Has 72 Blast hits to 72 proteins in 10 species: Archae - 0; Bacteria - 0; Metazoa - 0; Fungi - 0; Plants - 72; Viruses - 0; Other Eukaryotes - 0 (source: NCBI BLink).
AT1G15940	Chr1:5473564-5478259	24.0858	6.24297	-1.94788	0	AT1G15940	protein_coding	Tudor/PWWP/MBT superfamily protein; FUNCTIONS IN: binding; INVOLVED IN: biological_process unknown; EXPRESSED IN: 25 plant structures; EXPRESSED DURING: 15 growth stages; CONTAINS InterPro DOMAIN/s: Armadillo-type fold (InterPro:IPR016024); BEST Arabidopsis thaliana protein match is: Tudor/PWWP/MBT superfamily protein (TAIR:AT1G80810.1); Has 113244 Blast hits to 64070 proteins in 2877 species: Ar…
AT5G40420	Chr5:16173392-16174783	0.933978	0.241051	-1.95405	0.00815283	OLEO2	protein_coding	oleosin 2 (OLEO2); CONTAINS InterPro DOMAIN/s: Oleosin (InterPro:IPR000136); BEST Arabidopsis thaliana protein match is: Oleosin family protein (TAIR:AT3G01570.1); Has 520 Blast hits to 520 proteins in 52 species: Archae - 0; Bacteria - 0; Metazoa - 0; Fungi - 0; Plants - 520; Viruses - 0; Other Eukaryotes - 0 (source: NCBI BLink).
AT1G56660	Chr1:21237887-21240558	19.7638	5.05319	-1.96759	2.88658e-15	AT1G56660	protein_coding	unknown protein; Has 665200 Blast hits to 205811 proteins in 4684 species: Archae - 3320; Bacteria - 107592; Metazoa - 249086; Fungi - 76753; Plants - 38542; Viruses - 3008; Other Eukaryotes - 186899 (source: NCBI BLink).
AT4G22390	Chr4:11813424-11815133	1.90974	0.484766	-1.97801	7.81941e-05	AT4G22390	protein_coding	F-box associated ubiquitination effector family protein; CONTAINS InterPro DOMAIN/s: F-box associated interaction domain (InterPro:IPR017451); BEST Arabidopsis thaliana protein match is: F-box and associated interaction domains-containing protein (TAIR:AT4G12560.2); Has 30201 Blast hits to 17322 proteins in 780 species: Archae - 12; Bacteria - 1396; Metazoa - 17338; Fungi - 3422; Plants - 5037; V…
AT5G09930	Chr5:3097642-3100241	1.52663	0.373304	-2.03192	1.96905e-05	GCN2	protein_coding	GENERAL CONTROL NON-REPRESSIBLE 2 (GCN2); CONTAINS InterPro DOMAIN/s: ATPase, AAA+ type, core (InterPro:IPR003593), ABC transporter-like (InterPro:IPR003439), ABC transporter, conserved site (InterPro:IPR017871); BEST Arabidopsis thaliana protein match is: general control non-repressible 5 (TAIR:AT5G64840.1); Has 30201 Blast hits to 17322 proteins in 780 species: Archae - 12; Bacteria - 1396; Met…
AT1G68790	Chr1:25834708-25839319	31.8576	7.69531	-2.04959	0	LINC3	protein_coding	LITTLE NUCLEI3 (LINC3); INVOLVED IN: biological_process unknown; LOCATED IN: nucleolus; EXPRESSED IN: 23 plant structures; EXPRESSED DURING: 13 growth stages; BEST Arabidopsis thaliana protein match is: nuclear matrix constituent protein-related (TAIR:AT1G13220.2); Has 314839 Blast hits to 141527 proteins in 3854 species: Archae - 3371; Bacteria - 67403; Metazoa - 125121; Fungi - 24709; Plants - …
AT3G52550	Chr3:19492105-19492935	2.53435	0.610914	-2.05257	0.000281149	AT3G52550	protein_coding	BEST Arabidopsis thaliana protein match is: ovate family protein 18 (TAIR:AT3G52540.1); Has 5496 Blast hits to 1338 proteins in 151 species: Archae - 0; Bacteria - 23; Metazoa - 3754; Fungi - 379; Plants - 301; Viruses - 154; Other Eukaryotes - 885 (source: NCBI BLink).
AT5G11190	Chr5:3564975-3566051	1.85102	0.440016	-2.07269	0.00469444	SHN3	protein_coding	shine3 (SHN3); FUNCTIONS IN: DNA binding, sequence-specific DNA binding transcription factor activity; INVOLVED IN: regulation of transcription, DNA-dependent; LOCATED IN: mitochondrion, nucleus; EXPRESSED IN: anther dehiscence zone, fruit dehiscence zone; CONTAINS InterPro DOMAIN/s: DNA-binding, integrase-type (InterPro:IPR016177), Pathogenesis-related transcriptional factor/ERF, DNA-binding (In…
AT5G40330	Chr5:16127724-16129655	7.43686	1.73194	-2.1023	6.6075e-08	MYB23	protein_coding	myb domain protein 23 (MYB23); CONTAINS InterPro DOMAIN/s: SANT, DNA-binding (InterPro:IPR001005), Homeodomain-like (InterPro:IPR009057), Myb, DNA-binding (InterPro:IPR014778), HTH transcriptional regulator, Myb-type, DNA-binding (InterPro:IPR017930), Homeodomain-related (InterPro:IPR012287), Myb transcription factor (InterPro:IPR015495); BEST Arabidopsis thaliana protein match is: myb domain pro…
AT5G17300	Chr5:5690226-5692902	32.7259	7.50864	-2.12381	0	RVE1	protein_coding	REVEILLE 1 (RVE1); CONTAINS InterPro DOMAIN/s: SANT, DNA-binding (InterPro:IPR001005), Homeodomain-like (InterPro:IPR009057), Myb, DNA-binding (InterPro:IPR014778), HTH transcriptional regulator, Myb-type, DNA-binding (InterPro:IPR017930), Myb-like DNA-binding domain, SHAQKYF class (InterPro:IPR006447); BEST Arabidopsis thaliana protein match is: Homeodomain-like superfamily protein (TAIR:AT5G372…
AT1G67230	Chr1:25151269-25156323	58.688	13.3899	-2.13192	0	LINC1	protein_coding	LITTLE NUCLEI1 (LINC1); FUNCTIONS IN: molecular_function unknown; INVOLVED IN: nucleus organization; LOCATED IN: cytosol, nucleus; EXPRESSED IN: 25 plant structures; EXPRESSED DURING: 13 growth stages; BEST Arabidopsis thaliana protein match is: nuclear matrix constituent protein-related (TAIR:AT1G13220.2); Has 314297 Blast hits to 138342 proteins in 3965 species: Archae - 3454; Bacteria - 70538;…
AT3G32895	Chr3:13431015-13435542	0.639036	0.144313	-2.14669	9.9897e-06	AT3G32895	transposable_element_gene	gypsy-like retrotransposon family, has a 5.6e-155 P-value blast match to GB:CAA73042 polyprotein (Gypsy_Ty3-element) (Ananas comosus)
AT5G02000	Chr5:380154-380595	2.25715	0.50973	-2.14669	0.00692563	AT5G02000	protein_coding	unknown protein; Has 5 Blast hits to 5 proteins in 2 species: Archae - 0; Bacteria - 0; Metazoa - 0; Fungi - 0; Plants - 5; Viruses - 0; Other Eukaryotes - 0 (source: NCBI BLink).
AT2G07739	Chr2:3495441-3496110	225.234	50.7831	-2.149	0	AT2G07739	protein_coding	Ycf1 protein; FUNCTIONS IN: molecular_function unknown; INVOLVED IN: biological_process unknown; LOCATED IN: endomembrane system; CONTAINS InterPro DOMAIN/s: Ycf1 (InterPro:IPR008896); BEST Arabidopsis thaliana protein match is: Ycf1 protein (TAIR:ATMG00370.1); Has 1145 Blast hits to 1145 proteins in 726 species: Archae - 0; Bacteria - 0; Metazoa - 0; Fungi - 0; Plants - 1145; Viruses - 0; Other …
AT3G14210	Chr3:4729822-4731803	832.967	186.878	-2.15616	0	ESM1	protein_coding	epithiospecifier modifier 1 (ESM1); FUNCTIONS IN: hydrolase activity, acting on ester bonds, carboxylesterase activity; INVOLVED IN: glucosinolate catabolic process, response to cold, defense response to bacterium, response to insect; LOCATED IN: in 8 components; EXPRESSED IN: 21 plant structures; EXPRESSED DURING: 14 growth stages; CONTAINS InterPro DOMAIN/s: Lipase, GDSL (InterPro:IPR001087); B…
AT1G12570	Chr1:4277992-4280862	2.12163	0.46367	-2.194	7.23439e-07	AT1G12570	protein_coding	Glucose-methanol-choline (GMC) oxidoreductase family protein; FUNCTIONS IN: aldehyde-lyase activity, oxidoreductase activity, acting on CH-OH group of donors, FAD binding; INVOLVED IN: alcohol metabolic process; LOCATED IN: endomembrane system; EXPRESSED IN: 17 plant structures; EXPRESSED DURING: 9 growth stages; CONTAINS InterPro DOMAIN/s: Glucose-methanol-choline oxidoreductase, N-terminal (Int…
AT1G47405	Chr1:17389678-17390781	0.515512	0.11194	-2.20328	0.00838402	AT1G47405	transposable_element_gene	pseudogene, similar to SAE1-S9-protein, similar to putative non-LTR retroelement reverse transcriptase GB:AAC63678 (Arabidopsis thaliana) from (; blastp match of 39% identity and 2.2e-18 P-value to GP|4760708|dbj|BAA77394.1||AB012866 SAE1-S9-protein {Brassica rapa}
AT1G68250	Chr1:25579372-25580194	1.69884	0.358267	-2.24544	0.00229054	AT1G68250	protein_coding	unknown protein; FUNCTIONS IN: molecular_function unknown; INVOLVED IN: biological_process unknown; LOCATED IN: cellular_component unknown; EXPRESSED IN: cotyledon, leaf, pollen tube; EXPRESSED DURING: LP.04 four leaves visible, LP.02 two leaves visible, LP.08 eight leaves visible; Has 30201 Blast hits to 17322 proteins in 780 species: Archae - 12; Bacteria - 1396; Metazoa - 17338; Fungi - 3422; …
AT5G24065	Chr5:8133459-8134077	109.291	22.9501	-2.2516	0	AT5G24065	pseudogene
AT5G45520	Chr5:18449508-18453012	2.52764	0.530565	-2.25219	2.6921e-10	AT5G45520	protein_coding	Leucine-rich repeat (LRR) family protein; FUNCTIONS IN: molecular_function unknown; INVOLVED IN: biological_process unknown; LOCATED IN: chloroplast; BEST Arabidopsis thaliana protein match is: RNI-like superfamily protein (TAIR:AT5G45500.2); Has 114257 Blast hits to 60762 proteins in 2527 species: Archae - 487; Bacteria - 15441; Metazoa - 40449; Fungi - 11815; Plants - 11661; Viruses - 687; Othe…
AT5G52280	Chr5:21226832-21230254	27.5721	5.76424	-2.25801	0	AT5G52280	protein_coding	Myosin heavy chain-related protein; FUNCTIONS IN: molecular_function unknown; INVOLVED IN: biological_process unknown; LOCATED IN: chloroplast; EXPRESSED IN: 22 plant structures; EXPRESSED DURING: 13 growth stages; BEST Arabidopsis thaliana protein match is: Myosin heavy chain-related protein (TAIR:AT1G63300.1); Has 217843 Blast hits to 105430 proteins in 3541 species: Archae - 2871; Bacteria - 4…
AT5G56550	Chr5:22894501-22896653	66.6986	13.5435	-2.30005	0	ATOXS3	protein_coding	OXIDATIVE STRESS 3 (OXS3); BEST Arabidopsis thaliana protein match is: unknown protein (TAIR:AT4G26288.1); Has 1807 Blast hits to 1807 proteins in 277 species: Archae - 0; Bacteria - 0; Metazoa - 736; Fungi - 347; Plants - 385; Viruses - 0; Other Eukaryotes - 339 (source: NCBI BLink).
AT3G51810	Chr3:19214747-19215831	0.71815	0.144803	-2.31019	0.00541768	ATEM1	protein_coding	LATE EMBRYOGENESIS ABUNDANT 1 (EM1); FUNCTIONS IN: molecular_function unknown; INVOLVED IN: response to abscisic acid stimulus, embryo development ending in seed dormancy; LOCATED IN: cellular_component unknown; EXPRESSED IN: embryo, seed; EXPRESSED DURING: dry seed stage, seedling growth, seed maturation stage; CONTAINS InterPro DOMAIN/s: Late embryogenesis abundant protein, group 5, conserved s…
AT5G18404	Chr5:6096148-6096406	6.33955	1.24492	-2.34833	0.00791244	AT5G18404	protein_coding	unknown protein; Has 30201 Blast hits to 17322 proteins in 780 species: Archae - 12; Bacteria - 1396; Metazoa - 17338; Fungi - 3422; Plants - 5037; Viruses - 0; Other Eukaryotes - 2996 (source: NCBI BLink).
AT2G39855	Chr2:16637676-16639308	1.76623	0.34649	-2.34979	0.000494311	AT2G39855	protein_coding	unknown protein; FUNCTIONS IN: molecular_function unknown; INVOLVED IN: biological_process unknown; LOCATED IN: chloroplast; BEST Arabidopsis thaliana protein match is: unknown protein (TAIR:AT3G55646.1); Has 35333 Blast hits to 34131 proteins in 2444 species: Archae - 798; Bacteria - 22429; Metazoa - 974; Fungi - 991; Plants - 531; Viruses - 0; Other Eukaryotes - 9610 (source: NCBI BLink).
AT3G26790	Chr3:9853827-9855989	0.894244	0.171141	-2.38548	0.00039002	FUS3	protein_coding	FUSCA 3 (FUS3); CONTAINS InterPro DOMAIN/s: Transcriptional factor B3 (InterPro:IPR003340); BEST Arabidopsis thaliana protein match is: AP2/B3-like transcriptional factor family protein (TAIR:AT3G24650.1); Has 875 Blast hits to 861 proteins in 60 species: Archae - 0; Bacteria - 0; Metazoa - 1; Fungi - 7; Plants - 523; Viruses - 0; Other Eukaryotes - 344 (source: NCBI BLink).
AT5G65080	Chr5:25997503-26002465	13.2947	2.53712	-2.38958	6.39813e-07	AGL68	protein_coding	MADS AFFECTING FLOWERING 5 (MAF5); FUNCTIONS IN: sequence-specific DNA binding transcription factor activity; INVOLVED IN: negative regulation of flower development, vernalization response; LOCATED IN: nucleus; EXPRESSED IN: 11 plant structures; EXPRESSED DURING: 4 anthesis, LP.02 two leaves visible, petal differentiation and expansion stage, D bilateral stage; CONTAINS InterPro DOMAIN/s: Transcr…
AT2G45403	Chr2:18709536-18710153	2.11781	0.385697	-2.45703	0.00286549	AT2G45403	protein_coding	unknown protein; BEST Arabidopsis thaliana protein match is: unknown protein (TAIR:AT1G34095.1); Has 3 Blast hits to 3 proteins in 1 species: Archae - 0; Bacteria - 0; Metazoa - 0; Fungi - 0; Plants - 3; Viruses - 0; Other Eukaryotes - 0 (source: NCBI BLink).
AT4G36700	Chr4:17298199-17300367	0.337324	0.0614335	-2.45703	0.00286549	AT4G36700	protein_coding	RmlC-like cupins superfamily protein; FUNCTIONS IN: nutrient reservoir activity; INVOLVED IN: biological_process unknown; LOCATED IN: endomembrane system; EXPRESSED IN: seed; EXPRESSED DURING: seedling growth; CONTAINS InterPro DOMAIN/s: Cupin, RmlC-type (InterPro:IPR011051), Cupin 1 (InterPro:IPR006045), RmlC-like jelly roll fold (InterPro:IPR014710); BEST Arabidopsis thaliana protein match is: …
AT5G39160	Chr5:15679013-15680002	0.889163	0.161534	-2.46061	0.00617109	AT5G39160	protein_coding	RmlC-like cupins superfamily protein; FUNCTIONS IN: manganese ion binding, nutrient reservoir activity; INVOLVED IN: biological_process unknown; LOCATED IN: endomembrane system, apoplast; CONTAINS InterPro DOMAIN/s: Cupin, RmlC-type (InterPro:IPR011051), Cupin 1 (InterPro:IPR006045), Germin (InterPro:IPR001929), RmlC-like jelly roll fold (InterPro:IPR014710), Germin, manganese binding site (Inter…
AT5G15430	Chr5:5009875-5011737	0.268753	0.0485539	-2.46862	0.00494696	AT5G15430	protein_coding	Plant calmodulin-binding protein-related; CONTAINS InterPro DOMAIN/s: Calmodulin-binding protein, plant (InterPro:IPR012417); BEST Arabidopsis thaliana protein match is: Plant calmodulin-binding protein-related (TAIR:AT5G39380.1); Has 2981 Blast hits to 2520 proteins in 284 species: Archae - 2; Bacteria - 98; Metazoa - 1113; Fungi - 263; Plants - 238; Viruses - 17; Other Eukaryotes - 1250 (source…
AT4G26630	Chr4:13430526-13435770	166.434	29.9092	-2.47629	0	AT4G26630	protein_coding	DEK domain-containing chromatin associated protein; CONTAINS InterPro DOMAIN/s: DEK, C-terminal (InterPro:IPR014876); BEST Arabidopsis thaliana protein match is: DEK domain-containing chromatin associated protein (TAIR:AT5G55660.1); Has 35333 Blast hits to 34131 proteins in 2444 species: Archae - 798; Bacteria - 22429; Metazoa - 974; Fungi - 991; Plants - 531; Viruses - 0; Other Eukaryotes - 9610…
AT2G12440	Chr2:5033539-5040002	0.179395	0.032153	-2.48012	0.000209361	AT2G12440	transposable_element_gene	pseudogene, similar to putative reverse transcriptase, blastp match of 29% identity and 8.8e-79 P-value to GP|27311287|gb|AAO00713.1||AC078894 putative reverse transcriptase {Oryza sativa (japonica cultivar-group)}
AT4G26190	Chr4:13262235-13266966	36.9093	6.56668	-2.49075	0	AT4G26190	protein_coding	Haloacid dehalogenase-like hydrolase (HAD) superfamily protein; CONTAINS InterPro DOMAIN/s: NLI interacting factor (InterPro:IPR004274); BEST Arabidopsis thaliana protein match is: Haloacid dehalogenase-like hydrolase (HAD) superfamily protein (TAIR:AT2G36540.1); Has 27570 Blast hits to 17450 proteins in 1040 species: Archae - 84; Bacteria - 2677; Metazoa - 10403; Fungi - 2363; Plants - 1406; Vir…
AT1G34460	Chr1:12595109-12599628	3.20752	0.568826	-2.4954	3.01978e-07	CYCB1;5	protein_coding	CYCLIN B1;5 (CYCB1;5); FUNCTIONS IN: cyclin-dependent protein kinase regulator activity; INVOLVED IN: regulation of cell cycle; LOCATED IN: endomembrane system; EXPRESSED IN: male gametophyte, pollen tube; EXPRESSED DURING: L mature pollen stage, M germinated pollen stage; CONTAINS InterPro DOMAIN/s: Cyclin-like (InterPro:IPR011028), Cyclin-related (InterPro:IPR013763), Cyclin, N-terminal (InterP…
AT1G13220	Chr1:4515605-4520284	16.5899	2.92302	-2.50478	4.68771e-10	LINC2	protein_coding	LITTLE NUCLEI2 (LINC2); INVOLVED IN: nucleus organization; LOCATED IN: nucleoplasm; EXPRESSED IN: 15 plant structures; EXPRESSED DURING: 7 growth stages; BEST Arabidopsis thaliana protein match is: little nuclei3 (TAIR:AT1G68790.1); Has 343402 Blast hits to 148924 proteins in 3995 species: Archae - 3820; Bacteria - 73706; Metazoa - 134029; Fungi - 26703; Plants - 17784; Viruses - 1471; Other Euka…
AT5G65070	Chr5:25992242-25996174	6.51669	1.10965	-2.55403	2.72109e-08	AGL69	protein_coding	MADS AFFECTING FLOWERING 4 (MAF4); CONTAINS InterPro DOMAIN/s: Transcription factor, MADS-box (InterPro:IPR002100), Transcription factor, K-box (InterPro:IPR002487); BEST Arabidopsis thaliana protein match is: K-box region and MADS-box transcription factor family protein (TAIR:AT5G65080.1).
AT5G55660	Chr5:22538612-22543474	65.5985	11.0512	-2.56947	0	AT5G55660	protein_coding	DEK domain-containing chromatin associated protein; CONTAINS InterPro DOMAIN/s: DEK, C-terminal (InterPro:IPR014876); BEST Arabidopsis thaliana protein match is: DEK domain-containing chromatin associated protein (TAIR:AT4G26630.2); Has 1807 Blast hits to 1807 proteins in 277 species: Archae - 0; Bacteria - 0; Metazoa - 736; Fungi - 347; Plants - 385; Viruses - 0; Other Eukaryotes - 339 (source: …
AT4G36520	Chr4:17230588-17235518	18.4546	2.80427	-2.71828	0	AT4G36520	protein_coding	Chaperone DnaJ-domain superfamily protein; FUNCTIONS IN: heat shock protein binding; CONTAINS InterPro DOMAIN/s: Heat shock protein DnaJ, N-terminal (InterPro:IPR001623); BEST Arabidopsis thaliana protein match is: Chaperone DnaJ-domain superfamily protein (TAIR:AT4G12770.2); Has 187564 Blast hits to 104912 proteins in 3501 species: Archae - 1251; Bacteria - 31029; Metazoa - 79517; Fungi - 15919;…
AT1G12672	Chr1:4318308-4319090	2.04396	0.305013	-2.74442	0.005393	AT1G12672	protein_coding	unknown protein; LOCATED IN: endomembrane system; BEST Arabidopsis thaliana protein match is: unknown protein (TAIR:AT1G12663.1).
AT1G66460	Chr1:24789734-24791988	0.695123	0.103666	-2.74533	0.000185564	AT1G66460	protein_coding	Protein kinase superfamily protein; FUNCTIONS IN: protein serine/threonine kinase activity, protein kinase activity, kinase activity, ATP binding; INVOLVED IN: protein amino acid phosphorylation; LOCATED IN: cellular_component unknown; EXPRESSED IN: 6 plant structures; EXPRESSED DURING: 4 anthesis, petal differentiation and expansion stage; CONTAINS InterPro DOMAIN/s: Protein kinase, catalytic do…
AT5G40340	Chr5:16131653-16134916	46.7889	6.88926	-2.76375	0	AT5G40340	protein_coding	Tudor/PWWP/MBT superfamily protein; FUNCTIONS IN: molecular_function unknown; LOCATED IN: nucleolus; EXPRESSED IN: 24 plant structures; EXPRESSED DURING: 14 growth stages; CONTAINS InterPro DOMAIN/s: PWWP (InterPro:IPR000313); BEST Arabidopsis thaliana protein match is: Tudor/PWWP/MBT superfamily protein (TAIR:AT3G27860.1); Has 216308 Blast hits to 97367 proteins in 3295 species: Archae - 846; Ba…
AT3G61840	Chr3:22892465-22893269	1.39637	0.201282	-2.79439	0.000270058	AT3G61840	protein_coding	Protein of unknown function (DUF688); CONTAINS InterPro DOMAIN/s: Protein of unknown function DUF688 (InterPro:IPR007789); BEST Arabidopsis thaliana protein match is: unknown protein (TAIR:AT2G46535.1); Has 49 Blast hits to 49 proteins in 7 species: Archae - 0; Bacteria - 0; Metazoa - 0; Fungi - 0; Plants - 49; Viruses - 0; Other Eukaryotes - 0 (source: NCBI BLink).
AT1G63710	Chr1:23632177-23633942	1.66706	0.232071	-2.84467	2.26744e-07	CYP86A7	protein_coding	cytochrome P450, family 86, subfamily A, polypeptide 7 (CYP86A7); FUNCTIONS IN: alkane 1-monooxygenase activity, oxygen binding; INVOLVED IN: fatty acid metabolic process; LOCATED IN: endomembrane system; EXPRESSED IN: 11 plant structures; EXPRESSED DURING: 4 anthesis, F mature embryo stage, petal differentiation and expansion stage, E expanded cotyledon stage, D bilateral stage; CONTAINS InterPr…
AT5G40450	Chr5:16184649-16195651	34.9205	4.8374	-2.85177	0	AT5G40450	protein_coding	unknown protein; FUNCTIONS IN: molecular_function unknown; INVOLVED IN: biological_process unknown; LOCATED IN: chloroplast, plasma membrane; EXPRESSED IN: 24 plant structures; EXPRESSED DURING: 13 growth stages; Has 30201 Blast hits to 17322 proteins in 780 species: Archae - 12; Bacteria - 1396; Metazoa - 17338; Fungi - 3422; Plants - 5037; Viruses - 0; Other Eukaryotes - 2996 (source: NCBI BLin…
AT2G22795	Chr2:9697232-9699897	57.8761	7.77839	-2.89542	0	AT2G22795	protein_coding	unknown protein; BEST Arabidopsis thaliana protein match is: unknown protein (TAIR:AT4G37820.1); Has 799854 Blast hits to 188815 proteins in 4452 species: Archae - 4529; Bacteria - 144236; Metazoa - 287749; Fungi - 87083; Plants - 43826; Viruses - 3662; Other Eukaryotes - 228769 (source: NCBI BLink).
AT2G21720	Chr2:9273695-9276802	0.151424	0.0201153	-2.91223	0.00888855	AT2G21720	protein_coding	Plant protein of unknown function (DUF639); CONTAINS InterPro DOMAIN/s: Protein of unknown function DUF639 (InterPro:IPR006927); BEST Arabidopsis thaliana protein match is: Plant protein of unknown function (DUF639) (TAIR:AT5G23390.1); Has 146 Blast hits to 143 proteins in 14 species: Archae - 0; Bacteria - 4; Metazoa - 0; Fungi - 0; Plants - 142; Viruses - 0; Other Eukaryotes - 0 (source: NCBI B…
AT4G20160	Chr4:10890982-10894971	0.270287	0.0359052	-2.91223	0.000134321	AT4G20160	protein_coding	LOCATED IN: chloroplast; EXPRESSED IN: 6 plant structures; EXPRESSED DURING: L mature pollen stage, M germinated pollen stage, 4 anthesis, petal differentiation and expansion stage; BEST Arabidopsis thaliana protein match is: RING/U-box superfamily protein (TAIR:AT1G30860.1); Has 64917 Blast hits to 39974 proteins in 1949 species: Archae - 279; Bacteria - 7425; Metazoa - 26604; Fungi - 5788; Plan…
AT1G10585	Chr1:3493939-3495144	6.46483	0.831158	-2.95942	5.93959e-09	AT1G10585	protein_coding	basic helix-loop-helix (bHLH) DNA-binding superfamily protein; FUNCTIONS IN: sequence-specific DNA binding transcription factor activity; INVOLVED IN: regulation of transcription; LOCATED IN: nucleus; EXPRESSED IN: 7 plant structures; EXPRESSED DURING: LP.06 six leaves visible, 4 anthesis, LP.10 ten leaves visible, petal differentiation and expansion stage, LP.08 eight leaves visible; CONTAINS In…
AT5G41790	Chr5:16727529-16732847	52.0559	6.34785	-3.03572	0	CIP1	protein_coding	COP1-interactive protein 1 (CIP1); FUNCTIONS IN: protein binding; INVOLVED IN: regulation of protein import into nucleus; LOCATED IN: cytoskeleton, plasma membrane, chloroplast, vacuole; EXPRESSED IN: 24 plant structures; EXPRESSED DURING: 13 growth stages; CONTAINS InterPro DOMAIN/s: Prefoldin (InterPro:IPR009053); BEST Arabidopsis thaliana protein match is: myosin heavy chain-related (TAIR:AT1G…
AT2G16367	Chr2:7079795-7080248	131.139	15.3882	-3.0912	7.10543e-15	AT2G16367	pseudogene
AT5G43840	Chr5:17625436-17626364	17.3283	1.93477	-3.16289	0	AT-HSFA6A	protein_coding	heat shock transcription factor A6A (HSFA6A); FUNCTIONS IN: DNA binding, sequence-specific DNA binding transcription factor activity; INVOLVED IN: regulation of transcription, DNA-dependent; LOCATED IN: nucleus; EXPRESSED IN: leaf; EXPRESSED DURING: LP.04 four leaves visible; CONTAINS InterPro DOMAIN/s: Winged helix-turn-helix transcription repressor DNA-binding (InterPro:IPR011991), Heat shock f…
AT1G76780	Chr1:28816640-28823673	1.42596	0.156178	-3.19067	0.00507949	AT1G76780	protein_coding	HSP20-like chaperones superfamily protein; CONTAINS InterPro DOMAIN/s: Heat shock protein Hsp20 (InterPro:IPR002068), HSP20-like chaperone (InterPro:IPR008978); BEST Arabidopsis thaliana protein match is: HSP20-like chaperones superfamily protein (TAIR:AT1G76770.1); Has 310212 Blast hits to 103002 proteins in 3336 species: Archae - 2366; Bacteria - 38795; Metazoa - 125626; Fungi - 30439; Plants -…
AT3G15310	Chr3:5152098-5153642	1.27695	0.135174	-3.2398	1.10301e-06	AT3G15310	transposable_element_gene	similar to unknown protein [Arabidopsis thaliana] (TAIR:AT5G32621.1); similar to hypothetical protein 24.t00017 [Brassica oleracea] (GB:ABD64939.1); contains InterPro domain Protein of unknown function DUF635; (InterPro:IPR006912); contains InterPro domain Bacterial adhesion; (InterPro:IPR008966)
AT3G22640	Chr3:8011723-8013902	0.306463	0.0276834	-3.46862	0.00144822	PAP85	protein_coding	PAP85; FUNCTIONS IN: nutrient reservoir activity; INVOLVED IN: biological_process unknown; LOCATED IN: plant-type cell wall; EXPRESSED IN: stem, seed; EXPRESSED DURING: seedling growth, seed development stages; CONTAINS InterPro DOMAIN/s: Cupin, RmlC-type (InterPro:IPR011051), Cupin 1 (InterPro:IPR006045), RmlC-like jelly roll fold (InterPro:IPR014710); BEST Arabidopsis thaliana protein match is:…
AT1G67626	Chr1:25343436-25344066	2.21797	0.189012	-3.55269	2.09878e-05	AT1G67626	transposable_element_gene	pseudogene, hypothetical protein
AT2G28210	Chr2:12029996-12032420	1.44086	0.113508	-3.66607	4.84252e-05	ATACA2	protein_coding	alpha carbonic anhydrase 2 (ACA2); FUNCTIONS IN: carbonate dehydratase activity, zinc ion binding; INVOLVED IN: response to carbon dioxide, one-carbon metabolic process; LOCATED IN: cellular_component unknown; EXPRESSED IN: stem, root; CONTAINS InterPro DOMAIN/s: Carbonic anhydrase, alpha-class, catalytic domain (InterPro:IPR001148), Carbonic anhydrase, alpha-class, conserved site (InterPro:IPR01…
AT1G13608	Chr1:4661681-4662029	12.5918	0.812454	-3.95405	0.000225958	AT1G13608	protein_coding	Defensin-like (DEFL) family protein; BEST Arabidopsis thaliana protein match is: Defensin-like (DEFL) family protein (TAIR:AT1G13609.1); Has 35333 Blast hits to 34131 proteins in 2444 species: Archae - 798; Bacteria - 22429; Metazoa - 974; Fungi - 991; Plants - 531; Viruses - 0; Other Eukaryotes - 9610 (source: NCBI BLink).
AT4G20970	Chr4:11215258-11216212	1.01461	0.0545547	-4.21708	0.00437305	AT4G20970	protein_coding	basic helix-loop-helix (bHLH) DNA-binding superfamily protein; FUNCTIONS IN: DNA binding, sequence-specific DNA binding transcription factor activity; INVOLVED IN: defense response to fungus, regulation of transcription; LOCATED IN: nucleus; CONTAINS InterPro DOMAIN/s: Helix-loop-helix DNA-binding domain (InterPro:IPR001092), Helix-loop-helix DNA-binding (InterPro:IPR011598); BEST Arabidopsis tha…
AT5G10140	Chr5:3173496-3179448	7.02661	0.222711	-4.97958	8.96616e-13	FLF	protein_coding	FLOWERING LOCUS C (FLC); CONTAINS InterPro DOMAIN/s: Transcription factor, MADS-box (InterPro:IPR002100), Transcription factor, K-box (InterPro:IPR002487); BEST Arabidopsis thaliana protein match is: AGAMOUS-like 31 (TAIR:AT5G65050.1).
AT5G33370	Chr5:12602146-12604764	11.5294	0.251771	-5.51707	0	AT5G33370	protein_coding	GDSL-like Lipase/Acylhydrolase superfamily protein; FUNCTIONS IN: hydrolase activity, acting on ester bonds, carboxylesterase activity; INVOLVED IN: lipid metabolic process; LOCATED IN: endomembrane system; EXPRESSED IN: 15 plant structures; EXPRESSED DURING: 7 growth stages; CONTAINS InterPro DOMAIN/s: Lipase, GDSL (InterPro:IPR001087); BEST Arabidopsis thaliana protein match is: Li-tolerant lip…
AT5G55720	Chr5:22556046-22557725	1.28796	0.0167161	-6.26771	1.25199e-05	AT5G55720	protein_coding	Pectin lyase-like superfamily protein; FUNCTIONS IN: lyase activity, pectate lyase activity; INVOLVED IN: biological_process unknown; LOCATED IN: endomembrane system; EXPRESSED IN: 13 plant structures; EXPRESSED DURING: 6 growth stages; CONTAINS InterPro DOMAIN/s: Pectin lyase fold/virulence factor (InterPro:IPR011050), AmbAllergen (InterPro:IPR018082), Pectate lyase/Amb allergen (InterPro:IPR002…
AT1G65450	Chr1:24315813-24319064	3.12939	0.0201871	-7.2763	0.000181948	AT1G65450	protein_coding	HXXXD-type acyl-transferase family protein; FUNCTIONS IN: transferase activity, transferring acyl groups other than amino-acyl groups, transferase activity; INVOLVED IN: biological_process unknown; LOCATED IN: cellular_component unknown; EXPRESSED IN: 19 plant structures; EXPRESSED DURING: 11 growth stages; CONTAINS InterPro DOMAIN/s: Transferase (InterPro:IPR003480); BEST Arabidopsis thaliana pr…
AT1G06100	Chr1:1851529-1853019	2.86847	0	-1.79769e+30	2.54901e-07	AT1G06100	protein_coding	Fatty acid desaturase family protein; FUNCTIONS IN: oxidoreductase activity, oxidoreductase activity, acting on paired donors, with oxidation of a pair of donors resulting in the reduction of molecular oxygen to two molecules of water; INVOLVED IN: oxidation reduction, lipid metabolic process; EXPRESSED IN: 17 plant structures; EXPRESSED DURING: 11 growth stages; CONTAINS InterPro DOMAIN/s: Fatty…
AT1G11990	Chr1:4046245-4049060	0.227199	0	-1.79769e+30	0.00142823	AT1G11990	protein_coding	O-fucosyltransferase family protein; CONTAINS InterPro DOMAIN/s: GDP-fucose protein O-fucosyltransferase (InterPro:IPR019378); BEST Arabidopsis thaliana protein match is: O-fucosyltransferase family protein (TAIR:AT1G62330.1); Has 811 Blast hits to 808 proteins in 28 species: Archae - 0; Bacteria - 0; Metazoa - 0; Fungi - 0; Plants - 811; Viruses - 0; Other Eukaryotes - 0 (source: NCBI BLink).
AT2G04032	Chr2:1289831-1291383	2.28678	0	-1.79769e+30	2.67158e-08	ZIP7	protein_coding	zinc transporter 7 precursor (ZIP7); FUNCTIONS IN: cation transmembrane transporter activity, zinc ion transmembrane transporter activity, metal ion transmembrane transporter activity; INVOLVED IN: cation transport, zinc ion transport, metal ion transport, transmembrane transport; LOCATED IN: endomembrane system, integral to membrane, membrane; EXPRESSED IN: 12 plant structures; EXPRESSED DURING:…
AT2G25095	Chr2:10676471-10676553	266.463	0	-1.79769e+30	0.0077239	MIR156A	mirna
AT3G33528	Chr3:14082794-14084346	0.540189	0	-1.79769e+30	0.00224718	AT3G33528	protein_coding	unknown protein; FUNCTIONS IN: molecular_function unknown; INVOLVED IN: biological_process unknown; LOCATED IN: cellular_component unknown; BEST Arabidopsis thaliana protein match is: unknown protein (TAIR:AT4G07526.3); Has 57 Blast hits to 57 proteins in 2 species: Archae - 0; Bacteria - 0; Metazoa - 0; Fungi - 0; Plants - 57; Viruses - 0; Other Eukaryotes - 0 (source: NCBI BLink).
AT4G24640	Chr4:12717787-12719017	0.308308	0	-1.79769e+30	0.00634848	APPB1	protein_coding	APPB1; FUNCTIONS IN: enzyme inhibitor activity, pectinesterase inhibitor activity, pectinesterase activity; INVOLVED IN: biological_process unknown; LOCATED IN: vacuole; EXPRESSED IN: 9 plant structures; EXPRESSED DURING: L mature pollen stage, M germinated pollen stage, 4 anthesis, C globular stage, petal differentiation and expansion stage; CONTAINS InterPro DOMAIN/s: Pectinesterase inhibitor (…
AT5G22490	Chr5:7458942-7461049	0.171799	0	-1.79769e+30	0.00525845	AT5G22490	protein_coding	O-acyltransferase (WSD1-like) family protein; CONTAINS InterPro DOMAIN/s: O-acyltransferase, WSD1, C-terminal (InterPro:IPR009721), O-acyltransferase, WSD1, N-terminal (InterPro:IPR004255); BEST Arabidopsis thaliana protein match is: O-acyltransferase (WSD1-like) family protein (TAIR:AT5G16350.1); Has 1311 Blast hits to 1297 proteins in 176 species: Archae - 4; Bacteria - 1046; Metazoa - 16; Fung…
AT5G25045	Chr5:8624713-8629137	0.038011	0	-1.79769e+30	0.00947953	AT5G25045	transposable_element_gene	copia-like retrotransposon family, has a 1.9e-186 P-value blast match to GB:AAB82754 retrofit (TY1_Copia-element) (Oryza longistaminata)
AT5G52770	Chr5:21389765-21390189	1.33831	0	-1.79769e+30	0.0077239	AT5G52770	protein_coding	Copper transport protein family; FUNCTIONS IN: metal ion binding; INVOLVED IN: metal ion transport; LOCATED IN: cellular_component unknown; CONTAINS InterPro DOMAIN/s: Heavy metal transport/detoxification protein (InterPro:IPR006121); BEST Arabidopsis thaliana protein match is: Copper transport protein family (TAIR:AT5G52760.1); Has 1807 Blast hits to 1807 proteins in 277 species: Archae - 0; Bac…
