# Supplementary material for: The Cytosolic Iron-Sulfur Cluster Assembly Protein MMS19 Regulates Transcriptional Gene Silencing, DNA Repair, and Flowering Time in Arabidopsis
Source: PLoS One. 2015 Jun 8;10(6):e0129137. doi: 10.1371/journal.pone.0129137 (PMC4459967; doi:10.1371/journal.pone.0129137)
Supplement: S3 Table — (XLSX) [file pone.0129137.s007.xlsx]

## Sheet: Sheet1
S3 Table. Differentially expressed TEs in mms19 identified by RNA-seq.
TE	Locus	WT	mms19	log2(fold_change)	p_value
AT1TE41820	Chr1:12847930-12849661	0	0.0913511	1.79769e+30	0.00962501
AT1TE43040	Chr1:13181964-13186591	0	0.0315365	1.79769e+30	0.00962501
AT1TE45510	Chr1:13871157-13871383	0	3.75885	1.79769e+30	0.00722791
AT2TE13350	Chr2:3075734-3078570	0	0.234702	1.79769e+30	7.58919e-05
AT2TE19610	Chr2:4728861-4729352	0	0.486204	1.79769e+30	0.00962501
AT3TE53850	Chr3:13165705-13169990	0	0.0683589	1.79769e+30	0.00165029
AT3TE54705	Chr3:13405032-13412098	0	0.0203271	1.79769e+30	0.00962501
AT3TE55340	Chr3:13603228-13609413	0	0.0233213	1.79769e+30	0.00962501
AT3TE55365	Chr3:13628948-13632998	0	0.0362679	1.79769e+30	0.00962501
AT3TE58895	Chr3:14336989-14352445	0	0.0182905	1.79769e+30	0.00165029
AT3TE83365	Chr3:20504023-20505461	0	0.17764	1.79769e+30	0.00404625
AT4TE14295	Chr4:3087018-3097887	0	0.0130786	1.79769e+30	0.00962501
AT4TE15820	Chr4:3499712-3507968	0	0.0508383	1.79769e+30	0.000511298
AT4TE15950	Chr4:3547183-3555683	0	0.0240192	1.79769e+30	0.00421222
AT4TE16400	Chr4:3697524-3703860	0	0.0552428	1.79769e+30	0.000809663
AT4TE17360	Chr4:3987765-3997945	0	0.0139819	1.79769e+30	0.00962501
AT4TE18705	Chr4:4414369-4416095	0	0.170209	1.79769e+30	0.00222378
AT4TE19915	Chr4:4768681-4782141	0	0.0206124	1.79769e+30	0.00376905
AT5TE08075	Chr5:2222111-2222331	0	5.14017	1.79769e+30	0.00421222
AT5TE29070	Chr5:8037970-8038113	0	17.4508	1.79769e+30	0.00962501
AT5TE41070	Chr5:11320500-11331866	0	0.0142815	1.79769e+30	0.00722791
AT5TE41865	Chr5:11577182-11587287	0	0.0301883	1.79769e+30	0.001258
AT5TE44770	Chr5:12639601-12650823	0	0.0144681	1.79769e+30	0.00722791
AT1TE93275	Chr1:28515061-28516118	0.0847128	8.1304	6.5846	0
AT1TE45380	Chr1:13840159-13840729	0.0493672	2.61411	5.72662	0.00015407
AT3TE60460	Chr3:14795319-14804954	0.00191525	0.0781754	5.35111	0.000431674
AT4TE17470	Chr4:4016072-4024284	0.00225559	0.0597192	4.72662	0.00206537
AT3TE51325	Chr3:12409272-12414048	0.00395077	0.100243	4.66522	0.0023851
AT1TE49300	Chr1:15061270-15069809	0.00216709	0.0502043	4.53398	0.00402169
AT1TE48835	Chr1:14897775-14908757	0.00167588	0.0332782	4.31158	0.00528394
AT3TE60430	Chr3:14789521-14789998	0.0661919	1.31438	4.31158	0.00528394
AT4TE14540	Chr4:3173942-3184236	0.00179016	0.0335725	4.22912	0.0063084
AT4TE15030	Chr4:3266372-3288504	0.00681739	0.114692	4.0724	5.40692e-07
AT2TE18885	Chr2:4513697-4517287	0.0160039	0.258942	4.01613	1.14618e-05
AT3TE60425	Chr3:14788098-14789519	0.0445298	0.540364	3.60109	0.000105865
AT1TE51040	Chr1:15455487-15486506	0.00117232	0.0135794	3.53398	0.00175387
AT1TE48765	Chr1:14865438-14874995	0.00386244	0.0383484	3.31158	0.00362042
AT3TE63540	Chr3:15711475-15722693	0.00655989	0.0615119	3.22912	0.000119685
AT1TE51735	Chr1:15703959-15715037	0.00664435	0.054974	3.04855	0.000316782
AT2TE16190	Chr2:3731280-3740503	0.00600822	0.0486061	3.01613	0.00193263
AT2TE19625	Chr2:4729403-4737545	0.0529236	0.389226	2.87862	0.00323472
AT4TE04425	Chr4:866411-867043	0.126642	0.884814	2.80462	0.00351928
AT2TE28020	Chr2:6881260-6884610	0.241148	1.2478	2.37139	1.99959e-09
AT5TE50260	Chr5:14083273-14088529	0.135865	0.449648	1.72662	5.32421e-05
AT4TE34700	Chr4:7897400-7897672	4.05526	12.8947	1.66891	0.00337128
AT4TE06710	Chr4:1312394-1317221	0.0507935	0.159481	1.65067	0.00833921
AT4TE03410	Chr4:660809-661840	5.30101	2.06569	-1.35965	5.64077e-05
AT5TE48725	Chr5:13690360-13691229	1.98315	0.749234	-1.40431	0.00426585
AT1TE69990	Chr1:21172520-21173360	1.22143	0.376034	-1.69964	0.00607369
AT3TE21700	Chr3:5151995-5155306	0.569743	0.166751	-1.77261	0.000164567
AT1TE41070	Chr1:12601414-12601836	4.64222	1.09739	-2.08073	0.000551401
AT1TE28830	Chr1:8927731-8933058	0.0846202	0.0155585	-2.4433	0.00394253
AT1TE83175	Chr1:25343348-25343969	0.866554	0.143394	-2.59531	0.00517547
AT5TE46175	Chr5:12973923-12981780	0.245463	0.0390559	-2.65189	8.16763e-07
AT3TE51150	Chr3:12348428-12350350	1.05144	0.162389	-2.69484	9.38201e-07
AT1TE63790	Chr1:19247836-19249271	0.425559	0.0647537	-2.71632	0.00114179
AT2TE26610	Chr2:6508852-6510920	0.213197	0.0320718	-2.73281	0.00302039
AT1TE78470	Chr1:23837560-23839897	0.381086	0.0560539	-2.76523	0.000155431
AT4TE09480	Chr4:1976921-1989659	0.0230575	0.00317955	-2.85834	0.00980705
AT1TE96575	Chr1:29526419-29527089	0.659101	0.0855414	-2.9458	0.00754337
AT4TE03295	Chr4:631180-636931	0.651266	0.0790305	-3.04277	4.71025e-11
AT5TE34980	Chr5:9641504-9643917	0.155367	0.0180417	-3.10627	0.00456206
AT2TE25440	Chr2:6240938-6241896	0.479187	0.0528626	-3.18027	0.00358403
AT5TE46165	Chr5:12970321-12973859	0.254639	0.0239073	-3.41293	2.37729e-05
AT2TE86100	Chr2:18933628-18933985	3.76582	0.259647	-3.85834	0.000297768
AT3TE63130	Chr3:15614132-15614939	0.479365	0.0330514	-3.85834	0.00955636
AT1TE54100	Chr1:16414129-16414869	1.21342	0.0743675	-4.02827	0.000147194
AT3TE63110	Chr3:15610827-15611320	2.50103	0.0689768	-5.18027	0.00036013
AT1TE83180	Chr1:25343969-25344163	7.92379	0	-1.79769e+30	0.0042439
AT2TE20685	Chr2:5032580-5033778	0.181737	0	-1.79769e+30	0.0053953
AT3TE45385	Chr3:10917703-10922777	0.0333812	0	-1.79769e+30	0.0069151
AT3TE60310	Chr3:14749399-14750294	0.549027	0	-1.79769e+30	0.000527411
AT3TE63085	Chr3:15607284-15607608	3.11459	0	-1.79769e+30	0.000527411
AT3TE63090	Chr3:15607642-15608557	0.228677	0	-1.79769e+30	0.0069151
