# Supplementary material for: The Cytosolic Iron-Sulfur Cluster Assembly Protein MMS19 Regulates Transcriptional Gene Silencing, DNA Repair, and Flowering Time in Arabidopsis
Source: PLoS One. 2015 Jun 8;10(6):e0129137. doi: 10.1371/journal.pone.0129137 (PMC4459967; doi:10.1371/journal.pone.0129137)
Supplement: S4 Table — (XLSX) [file pone.0129137.s008.xlsx]

## Sheet: Sheet1
S4 Table. Differentially expressed TEs in abo4 identified by RNA-seq.
TE	Locus	WT	abo4	log2(fold_change)	p_value
AT1TE46665	Chr1:14214746-14225656	0	0.0231275	1.79769e+30	0.00990992
AT1TE50860	Chr1:15412723-15420826	0	0.0590798	1.79769e+30	0.00276975
AT2TE13350	Chr2:3075734-3078570	0	0.580144	1.79769e+30	6.75522e-05
AT2TE16575	Chr2:3865228-3875676	0	0.0261848	1.79769e+30	0.0078413
AT2TE16825	Chr2:3942750-3962834	0	0.0680786	1.79769e+30	0.00328868
AT3TE53850	Chr3:13165705-13169990	0	0.237769	1.79769e+30	0.000365247
AT3TE53865	Chr3:13169990-13170667	0	0.654501	1.79769e+30	0.00601816
AT3TE55365	Chr3:13628948-13632998	0	0.0697458	1.79769e+30	0.0078413
AT3TE55395	Chr3:13643230-13654839	0	0.0235192	1.79769e+30	0.0078413
AT3TE58895	Chr3:14336989-14352445	0	0.0202921	1.79769e+30	0.00636914
AT3TE61145	Chr3:14996747-15002204	0	0.201512	1.79769e+30	0.000473724
AT3TE69350	Chr3:17106150-17115098	0	0.0306767	1.79769e+30	0.0078413
AT3TE83365	Chr3:20504023-20505461	0	0.317725	1.79769e+30	0.00473233
AT4TE14295	Chr4:3087018-3097887	0	0.052237	1.79769e+30	0.0016623
AT4TE15820	Chr4:3499712-3507968	0	0.0537694	1.79769e+30	0.00686964
AT4TE15950	Chr4:3547183-3555683	0	0.0348206	1.79769e+30	0.00685251
AT4TE16080	Chr4:3590830-3604525	0	0.0244709	1.79769e+30	0.00915175
AT4TE16400	Chr4:3697524-3703860	0	0.0437441	1.79769e+30	0.0078413
AT4TE16900	Chr4:3838637-3843995	0	0.0840727	1.79769e+30	0.00300137
AT4TE17360	Chr4:3987765-3997945	0	0.0372299	1.79769e+30	0.00418256
AT4TE19915	Chr4:4768681-4782141	0	0.0426902	1.79769e+30	0.00315236
AT4TE20400	Chr4:4892324-4903536	0	0.0374884	1.79769e+30	0.00334199
AT5TE41070	Chr5:11320500-11331866	0	0.0221827	1.79769e+30	0.00902208
AT5TE41865	Chr5:11577182-11587287	0	0.0562678	1.79769e+30	0.0016623
AT5TE44770	Chr5:12639601-12650823	0	0.0468179	1.79769e+30	0.00200606
AT5TE46215	Chr5:12996437-13012738	0	0.0166637	1.79769e+30	0.00805462
AT4TE17470	Chr4:4016072-4024284	0.00226774	0.154598	6.09113	7.86168e-05
AT1TE49300	Chr1:15061270-15069809	0.00217877	0.123777	5.82809	0.000262036
AT3TE60460	Chr3:14795319-14804954	0.00192556	0.102829	5.73882	0.000213511
AT1TE48835	Chr1:14897775-14908757	0.00168491	0.0880632	5.7078	0.000232499
AT4TE14540	Chr4:3173942-3184236	0.0017998	0.0920231	5.67609	0.000253531
AT1TE45380	Chr1:13840159-13840729	0.0496331	2.31215	5.54179	0.000363942
AT4TE19655	Chr4:4670476-4676290	0.0032371	0.102985	4.99159	0.00201706
AT5TE43315	Chr5:12165094-12170358	0.00358897	0.106024	4.88467	0.00188425
AT2TE18885	Chr2:4513697-4517287	0.0160901	0.450952	4.80873	7.84309e-07
AT3TE60430	Chr3:14789521-14789998	0.0665485	1.81472	4.7692	0.00246224
AT1TE48765	Chr1:14865438-14874995	0.00388324	0.101481	4.7078	3.46271e-05
AT3TE51325	Chr3:12409272-12414048	0.00397205	0.103801	4.7078	0.00283161
AT5TE42440	Chr5:11810264-11821593	0.00163235	0.0426582	4.7078	0.00283161
AT5TE47200	Chr5:13317243-13328540	0.00163706	0.0427813	4.7078	0.00283161
AT3TE63540	Chr3:15711475-15722693	0.00659522	0.170479	4.69203	2.53174e-07
AT1TE45175	Chr1:13786684-13795195	0.00218611	0.0546456	4.64367	0.00327064
AT3TE50165	Chr3:12047838-12051483	0.00527765	0.131924	4.64367	0.00327064
AT4TE15030	Chr4:3266372-3288504	0.00685411	0.143952	4.39248	2.90894e-06
AT3TE50595	Chr3:12187385-12191386	0.00478281	0.0978173	4.35416	0.00612355
AT5TE36230	Chr5:9949204-9954436	0.00361181	0.0738682	4.35416	0.00612355
AT1TE51040	Chr1:15455487-15486506	0.00117864	0.0200877	4.09113	0.000409565
AT2TE16190	Chr2:3731280-3740503	0.00604058	0.100663	4.0587	0.000269901
AT1TE51735	Chr1:15703959-15715037	0.00668014	0.108158	4.01712	1.57534e-05
AT3TE60425	Chr3:14788098-14789519	0.0447696	0.71215	3.99159	6.54058e-05
AT2TE08225	Chr2:1781545-1786791	0.00720356	0.10231	3.82809	0.0010437
AT2TE15880	Chr2:3636369-3645326	0.00414943	0.0518611	3.64367	0.00193105
AT5TE42420	Chr5:11796903-11808296	0.00324604	0.0350378	3.43216	0.00375733
AT3TE50760	Chr3:12243853-12255282	0.00323563	0.0330873	3.35416	0.00475143
AT2TE24385	Chr2:5984985-5996552	0.00319633	0.0290537	3.18423	0.00776681
AT2TE19625	Chr2:4729403-4737545	0.0532086	0.463499	3.12283	0.00679306
AT3TE62685	Chr3:15455635-15468075	0.00593656	0.0438438	2.88467	0.0031047
AT4TE04425	Chr4:866411-867043	0.127324	0.916224	2.8472	0.00664152
AT3TE91870	Chr3:22548415-22551263	0.123635	0.624336	2.33624	0.000517593
AT4TE34700	Chr4:7897400-7897672	4.07711	20.1648	2.30623	0.000757055
AT2TE28020	Chr2:6881260-6884610	0.242447	1.10189	2.18423	5.20175e-05
AT1TE23940	Chr1:7428111-7428930	0.354406	1.57717	2.15386	0.00458386
AT2TE68335	Chr2:15335513-15335632	43.0191	190.085	2.14359	0.00908138
AT1TE54100	Chr1:16414129-16414869	1.21996	4.58194	1.90913	0.000850568
AT2TE25440	Chr2:6240938-6241896	0.481768	1.69691	1.8165	0.0071318
AT1TE28830	Chr1:8927731-8933058	0.085076	0.289994	1.7692	0.00604693
AT5TE60280	Chr5:16698233-16698950	1.06222	3.25866	1.61719	0.00833413
AT1TE41790	Chr1:12840227-12841118	17.7135	6.60864	-1.42242	4.34865e-05
AT1TE41800	Chr1:12842157-12845721	17.0362	6.01828	-1.50118	3.51105e-10
AT1TE22850	Chr1:7066492-7071562	8.56757	2.72328	-1.65354	3.72059e-10
AT1TE14670	Chr1:4519857-4520031	156.961	46.4175	-1.75766	0.0013882
AT5TE34840	Chr5:9601672-9603014	2.3141	0.652794	-1.82575	0.0010154
AT3TE54760	Chr3:13425672-13439669	0.460389	0.10462	-2.13769	0.000197694
AT5TE55640	Chr5:15383222-15383913	3.76712	0.847575	-2.15205	0.000750143
AT1TE41795	Chr1:12841754-12841890	268.814	59.8266	-2.16775	0.000804171
AT5TE58310	Chr5:16134258-16134438	476.407	105.672	-2.1726	1.43985e-07
AT2TE57460	Chr2:13109478-13109859	3.589	0.699063	-2.36009	0.00690825
AT1TE40285	Chr1:12381498-12381898	2.22416	0.31589	-2.81577	0.00568584
AT4TE01750	Chr4:333723-334200	1.59716	0.22684	-2.81577	0.00568584
AT4TE83080	Chr4:17232789-17233031	146.4	19.8675	-2.88143	1.56248e-09
AT3TE46185	Chr3:11100723-11101222	4.18768	0.559777	-2.90323	0.000222841
AT3TE46195	Chr3:11101255-11102041	0.936263	0.106379	-3.13769	0.00176039
AT3TE21700	Chr3:5151995-5155306	0.572811	0.0597707	-3.26055	1.34725e-05
AT4TE23765	Chr4:5669702-5671168	0.345385	0.0327026	-3.40073	0.00238591
AT4TE83085	Chr4:17233035-17233463	6.40786	0.552965	-3.53458	1.85734e-05
AT1TE41070	Chr1:12601414-12601836	4.66723	0.189392	-4.62312	1.66003e-05
AT1TE63790	Chr1:19247836-19249271	0.427851	0	-1.79769e+30	0.00190851
AT5TE31200	Chr5:8624510-8629386	0.0505314	0	-1.79769e+30	0.00978273
