# Supplementary material for: The Cytosolic Iron-Sulfur Cluster Assembly Protein MMS19 Regulates Transcriptional Gene Silencing, DNA Repair, and Flowering Time in Arabidopsis
Source: PLoS One. 2015 Jun 8;10(6):e0129137. doi: 10.1371/journal.pone.0129137 (PMC4459967; doi:10.1371/journal.pone.0129137)
Supplement: S5 Table — (XLSX) [file pone.0129137.s009.xlsx]

## Sheet: Sheet1
S5 Table. List of primers used in this study.
Name	Sequence	Note
Primers for transgene constructs
pMMS19-XmaI-f	TCCCCCCGGGGAGTGTTGAGAAGAGTTGAAAAATCTTG	pCAMBIA1305-MMS19-5xMYC (AT5G48120)
gMMS19-BamHI-r	CGGGATCCGAATATGTTACTTCCGGATGTGATTG
gNAR1-KpnI-F	GGGGTACCGTGTAGGCTCTTGTTGGTTCTTCTTCT	pCAMBIA1305-NAR1-5xMYC (AT4G16440)
gNAR1-XbaI-R	GCTCTAGACCAGTTGTTGAGCTGCGACGTAAC
gNAR1-XbaI-F	GCTCTAGAGTGTAGGCTCTTGTTGGTTCTTCTTCT	pRI909-NAR1-3xFLAG (AT4G16440)
gNAR1-KpnI-R	GGGGTACCCCAGTTGTTGAGCTGCGACGTAAC
gCIA1-SalI-f	ACGCGTCGACCAGATAATACAGCGCGGACAACAGT	pRI909-CIA1-3xFLAG (AT2G26060)
gCIA1-BamHI-r	CGGGATCCCGGTTTAGTTGCAAGCTGCCAAATCT
gCIA2-SalI-f	ACGCGTCGACACCACAAGAACTGGGCACTTAGCATTG	pRI909-CIA2-3xFLAG (AT1G68310)
gCIA2-BamHI-r	CGGGATCCCTCTTCTGATGGCAGGCATTCATCAAC
Primers for real-time PCR
Actin7-f2	AGCCACTTGTCTGTGACAATGG	Actin2
Actin7-r2	CGTAGATTGGCACAGTGTGAGAC
Q-XRI1-f	AATGTGCCACCAGAAACAGAG	XRI
Q-XRI1-r	TAGCTTTGAAACTGGCCTTGA
Q-GR1-f	TCCTGACAGTGTTCTTCACCAAA	GR1
Q-GR1-r	CGAGCCAGTACCAATTCTCACTT
Q-RAD51-f	GGAGCAGCGTAGAAACCAGAAT	RAD51
Q-RAD51-r	ACAGAGACCAGCATCCCTAAGC
Q-BRCA1-f	CCAGAATAATCCGTCACCATCA	BRCA1
Q-BRCA1-r	TCCTTGGTTTTCCCATACTCGT
Q-FT-f	TCAGGTTCAAAACAAGCCAAGA	FT
Q-FT-r	ATTGCCAAAGGTTGTTCCAGTT
Q-SOC1-f	TCTTCCTTTCGCAGAGAATCAAC	SOC1
Q-SOC1-r	AGCTTTCGAGGATAAAGGGTTTG
Q-FLC-f	GAGCCAAGAAGACCGAACTCAT	FLC
Q-FLC-r	CAGCAGGTGACATCTCCATCTC
Q-AP1-f	GAGAAGGCCATACAGGAGCA	AP1
Q-AP1-r	CCACCCATGTTGAGAAAAGG
Q-AP3-f	GCCTCTGACATCATTACCTTCC	AP3
Q-AP3-r	TTTAGCAACACCATGCCTTATG
Q-AGL2-f	ATGTTACCTACGCGCATCATC	AGL2
Q-AGL2-r	GGTTGTCGCAGTTATTTGCTC
Q-AGL4-f	GTGAGGAAAGATGGGAAGAGG	AGL4
Q-AGL4-r	AGAGACTTCAGCATCGCAGAG
Q-ATMRD1-f	CTCTCAGATGGAGGTTCGTTG	MRD1
Q-ATMRD1-r	CACCACTACCAAGGAGGTTCA
Q-AT5G48120-3'UTR-f	GATGATCCGAAACGGAAAGTTC	AT5G48120 (MMS19)
Q-AT5G48120-3'UTR-r	GGCTCTCTAACAAATGTCACAAATG
Q-CYCB1;1-f	CATTGCAGACGAAAAGATGGAG	CYCB1;1
Q-CYCB1;1-r	GCGTAGATTGCAGAAGCAGCTA
Q-ROS1-F	AAGGTCACATGTTGTGAACCAAT	ROS1
Q-ROS1-R	ATGCTCGTCTGGAAGTTCGTA
Q-TSI-f	TGGTTCACCAGATAAACTCAGTGCCCTC	TSI
Q-TSI-r	GGGAATGGTATCAGATCCTAACAGTGTGG
Q-AT2G11780-f	CCATACCTGTGTCAATCGACACTCT	AT2G11780
Q-AT2G11780-r	GTGACTAAAAACGTGCAGGGACTAC
Q-AT3G32195-f	CTAAGTCCAAAGTCCAACCGAACG	AT3G32195
Q-AT3G32195-r	CATTCCTTCCTTAAGTGAATCCACAC
Q-AT4G25230-F	GGCTACTAGTCCGACGGTTTTCTC	AT4G25230
Q-AT4G25230-R	GCTGGATAAAACTCGTCGTGCTC
Q-AT1G20750-F	CCTCAGATTCCCACCATATACTATGC	AT1G20750
Q-AT1G20750-R	GGTGCAGTAACGTTTCCTTGAAC
Q-AT1G30170-F	CCTTACGGACAAACCAATTCCAG	AT1G30170
Q-AT1G30170-R	GTTCAAAGAGTCGGTGATGAGTACAC
Q-AT2G18193-F	GGAGATCAAGAGGAATCTGAGAGTGG	AT2G18193
Q-AT2G18193-R	CAACGTATCGAACGTAGACGGATG
Q-AT3G18330-F	GTGGTAGCAAAGTTTGGGAATACG	AT3G18330
Q-AT3G18330-R	GTAACTCTGCAAGGATAGGTCAAAGC
Q-AT4G22960-F	GAGGCAGATCTCGTGATGAGTTAGAG	AT4G22960
Q-AT4G22960-R	CACCATTTCATCTTCTTCAATATCTCCC
Q-AT5G60250-F	GATAGACAATGGCATGAGTCGTCAG	AT5G60250
Q-AT5G60250-R	CAGGGAAATCTTCTTTTGCTTAGCC
Q-AT1G80840-F	GACAACTACAACGTCTTGAGGAAGC	AT1G80840
Q-AT1G80840-R	CTCATCTTGATCCGTTGAGCTACTC
Q-AT4G00380-F	CCTCCTCTGTTAGACGAGACTGAACC	AT4G00380
Q-AT4G00380-R	GACCCAAAAGGCATTCACTTCAAC
Q-AT4G22390-F	TCCTTCGACTAGGAAGATTCACCG	AT4G22390
Q-AT4G22390-R	GCTTACACTGAACAATCCTCACAACT
Q-AT2G07400-F	CCGAGAGATAACATGAACTGTCACC	AT2G07400
Q-AT2G07400-R	GACACCCCAGCTATTGTATCCACAC
Q-AT4G06718-F	GTCTCTTGAGCTTCACCTTAGCCA	AT4G06718
Q-AT4G06718-R	CCATGCCTTGTTATCAATCAATCC
Q-AT4G06615-F	CGCATCTTAGAACTACCAACTTGGAC	AT4G06615
Q-AT4G06615-R	ACTGGACTCAAAACGATGATGAATG
Primers for genotyping
147068-F	AGGACTAGCATGGATTGGGAAAG	Salk_147068 (AT5G48120)
147068-R	AGACAGACAAGCCTTCCAGTATC
121963-F	GCTTGCGGAGATTCTCGATTGTT	Salk_121963 (At5G48120)
121963-R	TTTTCTCCGTCGATGGCTTCACA
